# Supplementary material for: Mutant p53 Mediates Sensitivity to Cancer Treatment Agents in Oesophageal Adenocarcinoma Associated with MicroRNA and SLC7A11 Expression
Source: Int J Mol Sci. 2021 May 24;22(11):5547. doi: 10.3390/ijms22115547 (PMC8197322; doi:10.3390/ijms22115547)
Supplement: Supplementary file 1 [file ijms-22-05547-s001.zip]

Archive with 6 entries (4 files):
- ijms-1186325-supplementary/ijms-1186325 supplementary.v4/
- ijms-1186325-supplementary/ijms-1186325 supplementary.v4/Supplementary Data revised/
- ijms-1186325-supplementary/ijms-1186325 supplementary.v4/Supplementary Data revised/S1 results revised.pdf
- ijms-1186325-supplementary/ijms-1186325 supplementary.v4/Supplementary Data revised/S2 miRNA analyses summary_for submission.xlsx
- ijms-1186325-supplementary/ijms-1186325 supplementary.v4/Supplementary Data revised/S3 dose response curve, details of (HKG) miRNAs, correlations in normalised miRNA expression  .pdf
- ijms-1186325-supplementary/ijms-1186325 supplementary.v4/Supplementary Data revised/Western Blots revised.pdf
