# Supplementary material for: Mutant p53 Mediates Sensitivity to Cancer Treatment Agents in Oesophageal Adenocarcinoma Associated with MicroRNA and SLC7A11 Expression
Source: Int J Mol Sci. 2021 May 24;22(11):5547. doi: 10.3390/ijms22115547 (PMC8197322; doi:10.3390/ijms22115547)
Supplement: Supplementary file 1 [file ijms-22-05547-s001.zip › ijms-1186325-supplementary/ijms-1186325 supplementary.v4/Supplementary Data revised/S2 miRNA analyses summary_for submission.xlsx]

## Sheet: layout
Explanation of layout
Sheet tab “p53-KO & SLC7A11-KD”
Columns A-D show the information on the miRNAs that are differentially expressed between JH-EsoAd1 vs JH-EsoAd1_mutp53KnockOut (KO)
Columns L-O show the information on the miRNAs that are differentially expressed between JH-EsoAd1_mutp53KO_CONTROL MOLECULE vs JH-EsoAd1_mutp53KO_SLC7A11KNOCKDOWN (KD)
Sheet tab “hsa_MTI”
This is an August 2020 download of the miRTarBase database of validated miRNA targets. "hsa_MTI" file from http://mirtarbase.cuhk.edu.cn/php/download.php
Huang HY, Lin YC, Li J, Huang KY, Shrestha S, Hong HC, Tang Y, Chen YG, Jin CN, Yu Y, Xu JT, Li YM, Cai XX, Zhou ZY, Chen XH, Pei YY, Hu L, Su JJ, Cui SD, Wang F, Xie YY, Ding SY, Luo MF, Chou CH, Chang NW, Chen KW, Cheng YH, Wan XH, Hsu WL, Lee TY, Wei FX, Huang HD. miRTarBase 2020: updates to the experimentally validated microRNA-target interaction database. Nucleic Acids Res. 2020 Jan 8;48(D1)…
Sheet tab “p53 KO miRNAs increased (I)”
These are the validated mRNA targets of the miRNAs that are increased by knockout of mutp53 in JH-EsoAd1 cells. Copy and pasted directly from sheet tab “hsa_MTI”
NOTE – for some of the following sheet tabs that are related to this one by miRNA, there was insufficient space to name the sheet in full, so “I” means “p53 KO miRNAs increased”
NOTE – all sheet tabs that are related to this one by miRNA are tagged in yellow. i.e sheet tabs tagged in yellow contain analyses of validated mRNA targets of miRNAs that are increased in p53-KO cells
Sheet tabs with the letters "ON" in their name
These are Gene Ontology term enrichment analyses of validated target lists, using InnateDB default settings at http://innatedb.sahmri.com/
Breuer K, Foroushani AK, Laird MR, Chen C, Sribnaia A, Lo R, Winsor GL, Hancock RE, Brinkman FS, Lynn DJ. InnateDB: systems biology of innate immunity and beyond--recent updates and continuing curation. Nucleic Acids Res. 2013 Jan;41(Database issue):D1228-33. doi: 10.1093/nar/gks1147. Epub 2012 Nov 24. PMID: 23180781; PMCID: PMC3531080.
Sheet tabs with the letters "PW" in their name
These are Biological Pathway enrichment analyses of validated target lists, using InnateDB default settings
Sheet tabs with the word “all” in their name
These contain analyses in which the combined list of all relevant targets has been used as input. For example, the yellow tagged sheet tab labelled "ON_all_I" shows the output from Innate DB Gene Ontology enrichment analysis using an input list of all validated targets of miRNAs increased in p53_KO cells
Sheet tabs with the letters “COM” in their name
These detail identification of/analysis of mRNA targets common to two or more relevant miRNAs
Sheet tab “p53 KO miRNAs decreased (D)”
These are the validated mRNA targets of the miRNAs that are decreased by knockout of mutp53 in JH-EsoAd1 cells. Copy and pasted directly from sheet tab “hsa_MTI”
NOTE – NOTE – for some of the following sheet tabs that are related to this one by miRNA, there was insufficient space to name the sheet in full, so “D” means “p53 KO miRNAs (decreased)”
NOTE – all sheet tabs that are related to this one by miRNA are tagged in green. i.e sheet tabs tagged in green contain analyses of validatd mRNA targets of miRNAs that are decreased in p53-KO cells
Sheet tab “SLC7A11 KD miRNAs increased”
These are the validated mRNA targets of the miRNAs that are increased by knockdown of SLC7A11 in JH-EsoAd1_mutp53KO cells
NOTE – all sheet tabs that are related to this one by miRNA are tagged in blue. i.e. sheet tabs tagged in blue contain analyses of validated mRNA targets of miRNAs that are decreased in SLC7A11 KD cells
Sheet tab "SLC7A11 KD miRNAs decreased"
These are the validated mRNA targets of the miRNAs that are decreased by knockdown of SLC7A11 in JH-EsoAd1_mutp53KO cells
NOTE – all sheet tabs that are related to this one by miRNA are tagged in purple.

## Sheet: p53-KO & SLC7A11-KD
p53-KO	Differental expression	Direction (increased or decreased in mutp53-KO)	p-value								SLC7A11-knockdown	Differential expression	Direction (increased or decreased in SLC7A11-knockdown)	p-value
X002161_hsa.miR.324.3p	0.725295	decreased	0.000127555								X000545_hsa.miR.331	0.933688	decreased	0.0193205
X000408_hsa.miR.27a	1.37358	increased	0.000286151								X000417_hsa.miR.30a.5p	1.27112	increased	0.024847
X000402_hsa.miR.24	1.23563	increased	0.00427731								X002883_hsa.miR.1274A	1.36693	increased	0.0411171
X002186_hsa.miR.345	0.711149	decreased	0.00569399								X002884_hsa.miR.1274B	1.37135	increased	0.0467029
X000543_hsa.miR.328	0.620642	decreased	0.00683056								X002285_hsa.miR.186	0.896681	decreased	0.0633588
X002271_hsa.miR.185	1.25271	increased	0.00702291								X000420_hsa.miR.30d	1.14287	increased	0.11802
X001097_hsa.miR.146b	0.636862	decreased	0.00837331								X000470_hsa.miR.148a	1.12286	increased	0.162556
X000512_hsa.miR.210	0.545943	decreased	0.010077								X002258_hsa.miR.340	0.92172	decreased	0.178591
X000456_hsa.miR.130b	1.31025	increased	0.0103059								X001097_hsa.miR.146b	0.730238	decreased	0.182525
X002234_hsa.miR.140.3p	0.481592	decreased	0.0117037								X000564_hsa.miR.375	0.857481	decreased	0.200811
X000405_hsa.miR.26a	0.863966	decreased	0.0144092								X002228_hsa.miR.126	1.09115	increased	0.230193
X000539_hsa.miR.324.5p	0.728956	decreased	0.0225495								X001518_hsa.miR.532	0.941261	decreased	0.23364
X000480_hsa.miR.181a	1.16269	increased	0.0304205								X000546_hsa.miR.335	0.85332	decreased	0.267796
X000407_hsa.miR.26b	0.864106	decreased	0.0312142								X002446_hsa.miR.28.3p	0.895773	decreased	0.288359
X002277_hsa.miR.320	0.788982	decreased	0.0461374								X001187_mmu.miR.140	1.1262	increased	0.290499
X002349_hsa.miR.574.3p	1.20071	increased	0.0541876								X002283_hsa.let.7d	0.969864	decreased	0.298384
X000545_hsa.miR.331	1.12934	increased	0.0667316								X000442_hsa.miR.106b	1.12494	increased	0.302109
X002340_hsa.miR.423.5p	1.22851	increased	0.0679918								X000493_hsa.miR.194	1.34208	increased	0.305898
X000390_hsa.miR.15b	1.1995	increased	0.0688023								X000387_hsa.miR.10a	0.911579	decreased	0.3088
X002324_hsa.miR.744	0.844715	decreased	0.0765406								X001515_hsa.miR.660	0.970266	decreased	0.31994
X001020_hsa.miR.365	1.15549	increased	0.0773775								X000396_hsa.miR.19b	1.06426	increased	0.322094
X000470_hsa.miR.148a	0.753242	decreased	0.0788279								X000408_hsa.miR.27a	0.911265	decreased	0.370077
X002299_hsa.miR.191	0.876762	decreased	0.0871208								X000405_hsa.miR.26a	1.04695	increased	0.37327
X000420_hsa.miR.30d	0.858862	decreased	0.10142								X002340_hsa.miR.423.5p	0.853161	decreased	0.379575
X002308_hsa.miR.17	1.14209	increased	0.105187								X000489_hsa.miR.190	0.649875	decreased	0.402143
X000494_hsa.miR.195	0.837907	decreased	0.116959								X000475_hsa.miR.152	0.933982	decreased	0.412131
X002367_hsa.miR.193b	1.1334	increased	0.132593								X002365_hsa.miR.494	1.40286	increased	0.416069
X001014_hsa.miR.20b	0.899064	decreased	0.18491								X002184_hsa.miR.339.3p	1.14783	increased	0.481111
X000403_hsa.miR.25	1.10843	increased	0.188327								X000397_hsa.miR.21	1.12243	increased	0.490556
X002169_hsa.miR.106a	1.10665	increased	0.19103								X001984_hsa.miR.590.5p	0.913531	decreased	0.498372
X002283_hsa.let.7d	1.10431	increased	0.19716								X002355_hsa.miR.532.3p	0.911265	decreased	0.501963
X002838_hsa.miR.1291	1.33515	increased	0.217759								X000480_hsa.miR.181a	0.890984	decreased	0.514323
X000442_hsa.miR.106b	1.10617	increased	0.219093								X000403_hsa.miR.25	1.04478	increased	0.517572
X000507_hsa.miR.203	1.20487	increased	0.239117								X000402_hsa.miR.24	0.927801	decreased	0.538657
X000524_hsa.miR.221	1.11019	increased	0.258875								X002422_hsa.miR.18a	0.927135	decreased	0.588935
X002432_hsa.miR.625.	0.760222	decreased	0.26342								X002844_hsa.miR.320B	0.925726	decreased	0.604814
X001090_mmu.miR.93	1.07753	increased	0.276568								X000411_hsa.miR.28	0.958158	decreased	0.604862
X000493_hsa.miR.194	0.865847	decreased	0.293449								X002299_hsa.miR.191	0.964359	decreased	0.606712
X002893_hsa.miR.1247	0.735406	decreased	0.307722								X000524_hsa.miR.221	0.859523	decreased	0.611372
X000527_hsa.miR.296	0.519548	decreased	0.313779								X001973_U6.snRNA	1.14944	increased	0.613547
X002281_hsa.miR.193a.5p	1.07795	increased	0.334106								X002271_hsa.miR.185	1.05379	increased	0.634781
X002884_hsa.miR.1274B	0.858629	decreased	0.344092								X000563_hsa.miR.374	0.986804	decreased	0.635661
X002422_hsa.miR.18a	1.0922	increased	0.365647								X000497_hsa.miR.197	0.923929	decreased	0.638245
X002365_hsa.miR.494	1.13906	increased	0.37698								X002349_hsa.miR.574.3p	0.950066	decreased	0.640107
X000395_hsa.miR.19a	1.12363	increased	0.404211								X001986_hsa.miR.766	1.19857	increased	0.641891
X001973_U6.snRNA	1.06229	increased	0.412814								X002289_hsa.miR.139.5p	0.882823	decreased	0.659494
X002355_hsa.miR.532.3p	1.07936	increased	0.416651								X002324_hsa.miR.744	0.965202	decreased	0.699908
X000431_hsa.miR.92a	1.12637	increased	0.431301								X000407_hsa.miR.26b	1.01104	increased	0.71418
X002282_hsa.let.7g	0.953751	decreased	0.432849								X000528_hsa.miR.301	1.03903	increased	0.716423
X001187_mmu.miR.140	0.873894	decreased	0.449254								X002308_hsa.miR.17	0.936884	decreased	0.729925
X002446_hsa.miR.28.3p	1.07929	increased	0.462685								X001020_hsa.miR.365	1.01819	increased	0.736383
X000489_hsa.miR.190	1.1753	increased	0.51025								X000507_hsa.miR.203	1.01685	increased	0.771685
X002883_hsa.miR.1274A	0.888581	decreased	0.516027								X002169_hsa.miR.106a	0.950411	decreased	0.779179
X000417_hsa.miR.30a.5p	0.932919	decreased	0.524381								X002234_hsa.miR.140.3p	1.51109	increased	0.798906
X000518_hsa.miR.215	1.17384	increased	0.532975								X000390_hsa.miR.15b	0.951834	decreased	0.809544
X000475_hsa.miR.152	0.875747	decreased	0.533726								X000518_hsa.miR.215	1.27733	increased	0.817047
X000546_hsa.miR.335	1.05683	increased	0.553954								X000527_hsa.miR.296	1.48618	increased	0.821536
X001986_hsa.miR.766	0.897905	decreased	0.577781								X000431_hsa.miR.92a	0.982472	decreased	0.840109
X002187_hsa.miR.942	1.05016	increased	0.604597								X000449_hsa.miR.125b	1.06884	increased	0.854253
X000468_hsa.miR.146a	0.894081	decreased	0.621458								X000395_hsa.miR.19a	0.993442	decreased	0.857935
X000449_hsa.miR.125b	1.05598	increased	0.639138								X002187_hsa.miR.942	0.959887	decreased	0.860039
X000580_hsa.miR.20a	0.950177	decreased	0.649138								X000468_hsa.miR.146a	1.04839	increased	0.861829
X002844_hsa.miR.320B	1.06241	increased	0.654062								X000539_hsa.miR.324.5p	1.04076	increased	0.865336
X001518_hsa.miR.532	1.03597	increased	0.66565								X000512_hsa.miR.210	0.9633	decreased	0.868624
X001515_hsa.miR.660	1.03798	increased	0.672252								X000451_hsa.miR.126.	1.23858	increased	0.874973
X000397_hsa.miR.21	0.958943	decreased	0.67283								X001014_hsa.miR.20b	0.973654	decreased	0.885535
X000396_hsa.miR.19b	1.05656	increased	0.675479								X002186_hsa.miR.345	0.995301	decreased	0.897936
X002276_hsa.miR.222	0.967746	decreased	0.681445								X002432_hsa.miR.625.	1.01889	increased	0.919176
X000563_hsa.miR.374	0.96715	decreased	0.711061								X002893_hsa.miR.1247	1.00342	increased	0.922453
X000387_hsa.miR.10a	0.971048	decreased	0.748895								X000543_hsa.miR.328	1.07712	increased	0.9241
X002285_hsa.miR.186	0.968878	decreased	0.749468								X002838_hsa.miR.1291	1.15322	increased	0.92764
X002258_hsa.miR.340	1.04439	increased	0.775898								X000391_hsa.miR.16	0.986841	decreased	0.945116
X000497_hsa.miR.197	1.02145	increased	0.782158								X000494_hsa.miR.195	1.10231	increased	0.957388
X000528_hsa.miR.301	1.03495	increased	0.82271								X000456_hsa.miR.130b	1.00486	increased	0.962014
X000564_hsa.miR.375	0.95342	decreased	0.826194								X002161_hsa.miR.324.3p	1.00044	increased	0.970756
X002184_hsa.miR.339.3p	1.02289	increased	0.831451								X002367_hsa.miR.193b	0.990567	decreased	0.976719
X002228_hsa.miR.126	0.978084	decreased	0.834383								X002277_hsa.miR.320	1.00611	increased	0.978516
X000451_hsa.miR.126.	1.0237	increased	0.839438								X001090_mmu.miR.93	0.996414	decreased	0.982185
X002289_hsa.miR.139.5p	1.02705	increased	0.90946								X002276_hsa.miR.222	1.00065	increased	0.987346
X000411_hsa.miR.28	0.99421	decreased	0.926561								X002281_hsa.miR.193a.5p	1.00448	increased	0.989495
X000391_hsa.miR.16	1.00459	increased	0.96121								X000580_hsa.miR.20a	1.00516	increased	0.991167
X001984_hsa.miR.590.5p	1.00648	increased	0.972815								X002282_hsa.let.7g	1.00695	increased	0.999573

## Sheet: hsa_MTI
miRTarBase ID	miRNA	Species (miRNA)	Target Gene	Target Gene (Entrez Gene ID)	Species (Target Gene)	Experiments	Support Type	References (PMID)
MIRT058253	hsa-let-7a-2-3p	Homo sapiens	CADM1	23705	Homo sapiens	PAR-CLIP	Functional MTI (Weak)	20371350
MIRT066782	hsa-let-7a-2-3p	Homo sapiens	ARID1A	8289	Homo sapiens	PAR-CLIP	Functional MTI (Weak)	20371350
MIRT066782	hsa-let-7a-2-3p	Homo sapiens	ARID1A	8289	Homo sapiens	PAR-CLIP	Functional MTI (Weak)	26701625
MIRT073635	hsa-let-7a-2-3p	Homo sapiens	IGF1R	3480	Homo sapiens	PAR-CLIP	Functional MTI (Weak)	21572407
MIRT080717	hsa-let-7a-2-3p	Homo sapiens	ZCCHC2	54877	Homo sapiens	PAR-CLIP	Functional MTI (Weak)	23446348
MIRT080717	hsa-let-7a-2-3p	Homo sapiens	ZCCHC2	54877	Homo sapiens	PAR-CLIP	Functional MTI (Weak)	21572407
MIRT083200	hsa-let-7a-2-3p	Homo sapiens	SNRPB	6628	Homo sapiens	PAR-CLIP	Functional MTI (Weak)	23446348
MIRT083200	hsa-let-7a-2-3p	Homo sapiens	SNRPB	6628	Homo sapiens	PAR-CLIP	Functional MTI (Weak)	20371350
MIRT084789	hsa-let-7a-2-3p	Homo sapiens	APP	351	Homo sapiens	PAR-CLIP	Functional MTI (Weak)	21572407
MIRT095671	hsa-let-7a-2-3p	Homo sapiens	RBM27	54439	Homo sapiens	PAR-CLIP	Functional MTI (Weak)	23592263
MIRT095671	hsa-let-7a-2-3p	Homo sapiens	RBM27	54439	Homo sapiens	PAR-CLIP	Functional MTI (Weak)	21572407
MIRT105128	hsa-let-7a-2-3p	Homo sapiens	DLC1	10395	Homo sapiens	PAR-CLIP	Functional MTI (Weak)	20371350
MIRT136933	hsa-let-7a-2-3p	Homo sapiens	FNDC3A	22862	Homo sapiens	PAR-CLIP	Functional MTI (Weak)	23592263
MIRT147271	hsa-let-7a-2-3p	Homo sapiens	KPNA2	3838	Homo sapiens	PAR-CLIP	Functional MTI (Weak)	23592263
MIRT147271	hsa-let-7a-2-3p	Homo sapiens	KPNA2	3838	Homo sapiens	PAR-CLIP	Functional MTI (Weak)	24398324
MIRT147271	hsa-let-7a-2-3p	Homo sapiens	KPNA2	3838	Homo sapiens	PAR-CLIP	Functional MTI (Weak)	22012620
MIRT147271	hsa-let-7a-2-3p	Homo sapiens	KPNA2	3838	Homo sapiens	PAR-CLIP	Functional MTI (Weak)	21572407
MIRT147271	hsa-let-7a-2-3p	Homo sapiens	KPNA2	3838	Homo sapiens	PAR-CLIP	Functional MTI (Weak)	20371350
MIRT167065	hsa-let-7a-2-3p	Homo sapiens	SCAMP1	9522	Homo sapiens	PAR-CLIP	Functional MTI (Weak)	23592263
MIRT173647	hsa-let-7a-2-3p	Homo sapiens	RAD23B	5887	Homo sapiens	PAR-CLIP	Functional MTI (Weak)	22012620
MIRT176639	hsa-let-7a-2-3p	Homo sapiens	SMC3	9126	Homo sapiens	PAR-CLIP	Functional MTI (Weak)	22100165
MIRT197413	hsa-let-7a-2-3p	Homo sapiens	KAT7	11143	Homo sapiens	PAR-CLIP	Functional MTI (Weak)	23592263
MIRT211638	hsa-let-7a-2-3p	Homo sapiens	SMARCA5	8467	Homo sapiens	PAR-CLIP	Functional MTI (Weak)	20371350
MIRT211638	hsa-let-7a-2-3p	Homo sapiens	SMARCA5	8467	Homo sapiens	PAR-CLIP	Functional MTI (Weak)	26701625
MIRT226718	hsa-let-7a-2-3p	Homo sapiens	ANP32B	10541	Homo sapiens	PAR-CLIP	Functional MTI (Weak)	23446348
MIRT226718	hsa-let-7a-2-3p	Homo sapiens	ANP32B	10541	Homo sapiens	PAR-CLIP	Functional MTI (Weak)	20371350
MIRT246906	hsa-let-7a-2-3p	Homo sapiens	POU2F1	5451	Homo sapiens	PAR-CLIP	Functional MTI (Weak)	20371350
MIRT249245	hsa-let-7a-2-3p	Homo sapiens	ZFYVE21	79038	Homo sapiens	PAR-CLIP	Functional MTI (Weak)	23446348
MIRT284322	hsa-let-7a-2-3p	Homo sapiens	MT2A	4502	Homo sapiens	PAR-CLIP	Functional MTI (Weak)	23592263
MIRT352639	hsa-let-7a-2-3p	Homo sapiens	HMGXB4	10042	Homo sapiens	PAR-CLIP	Functional MTI (Weak)	23446348
MIRT352639	hsa-let-7a-2-3p	Homo sapiens	HMGXB4	10042	Homo sapiens	PAR-CLIP	Functional MTI (Weak)	20371350
MIRT356148	hsa-let-7a-2-3p	Homo sapiens	HMGB2	3148	Homo sapiens	PAR-CLIP	Functional MTI (Weak)	23592263
MIRT356148	hsa-let-7a-2-3p	Homo sapiens	HMGB2	3148	Homo sapiens	PAR-CLIP	Functional MTI (Weak)	20371350
MIRT359005	hsa-let-7a-2-3p	Homo sapiens	CCNB1	891	Homo sapiens	PAR-CLIP	Functional MTI (Weak)	22012620
MIRT359005	hsa-let-7a-2-3p	Homo sapiens	CCNB1	891	Homo sapiens	PAR-CLIP	Functional MTI (Weak)	20371350
MIRT392508	hsa-let-7a-2-3p	Homo sapiens	LYRM2	57226	Homo sapiens	HITS-CLIP	Functional MTI (Weak)	23824327
MIRT448375	hsa-let-7a-2-3p	Homo sapiens	TP53INP1	94241	Homo sapiens	PAR-CLIP	Functional MTI (Weak)	22100165
MIRT450139	hsa-let-7a-2-3p	Homo sapiens	GABRB3	2562	Homo sapiens	PAR-CLIP	Functional MTI (Weak)	22100165
MIRT451728	hsa-let-7a-2-3p	Homo sapiens	CES3	23491	Homo sapiens	PAR-CLIP	Functional MTI (Weak)	23592263
MIRT459212	hsa-let-7a-2-3p	Homo sapiens	MRPS21	54460	Homo sapiens	PAR-CLIP	Functional MTI (Weak)	23592263
MIRT459212	hsa-let-7a-2-3p	Homo sapiens	MRPS21	54460	Homo sapiens	PAR-CLIP	Functional MTI (Weak)	27292025
MIRT464389	hsa-let-7a-2-3p	Homo sapiens	URM1	81605	Homo sapiens	PAR-CLIP	Functional MTI (Weak)	23592263
MIRT471512	hsa-let-7a-2-3p	Homo sapiens	PCGF3	10336	Homo sapiens	PAR-CLIP	Functional MTI (Weak)	23592263
MIRT473862	hsa-let-7a-2-3p	Homo sapiens	MANBAL	63905	Homo sapiens	PAR-CLIP	Functional MTI (Weak)	23592263
MIRT475849	hsa-let-7a-2-3p	Homo sapiens	HAT1	8520	Homo sapiens	PAR-CLIP	Functional MTI (Weak)	23592263
MIRT476849	hsa-let-7a-2-3p	Homo sapiens	FHL2	2274	Homo sapiens	PAR-CLIP	Functional MTI (Weak)	23592263
MIRT479220	hsa-let-7a-2-3p	Homo sapiens	CKS2	1164	Homo sapiens	PAR-CLIP	Functional MTI (Weak)	23592263
MIRT479220	hsa-let-7a-2-3p	Homo sapiens	CKS2	1164	Homo sapiens	PAR-CLIP	Functional MTI (Weak)	23446348
MIRT479220	hsa-let-7a-2-3p	Homo sapiens	CKS2	1164	Homo sapiens	PAR-CLIP	Functional MTI (Weak)	20371350
MIRT479220	hsa-let-7a-2-3p	Homo sapiens	CKS2	1164	Homo sapiens	PAR-CLIP	Functional MTI (Weak)	26701625
MIRT480195	hsa-let-7a-2-3p	Homo sapiens	CAD	790	Homo sapiens	PAR-CLIP	Functional MTI (Weak)	23592263
MIRT481551	hsa-let-7a-2-3p	Homo sapiens	ARL10	285598	Homo sapiens	PAR-CLIP	Functional MTI (Weak)	23592263
MIRT482251	hsa-let-7a-2-3p	Homo sapiens	AGPAT5	55326	Homo sapiens	PAR-CLIP	Functional MTI (Weak)	23592263
MIRT485158	hsa-let-7a-2-3p	Homo sapiens	RAB5C	5878	Homo sapiens	PAR-CLIP	Functional MTI (Weak)	23592263
MIRT485158	hsa-let-7a-2-3p	Homo sapiens	RAB5C	5878	Homo sapiens	PAR-CLIP	Functional MTI (Weak)	23446348
MIRT485158	hsa-let-7a-2-3p	Homo sapiens	RAB5C	5878	Homo sapiens	PAR-CLIP	Functional MTI (Weak)	21572407
MIRT485158	hsa-let-7a-2-3p	Homo sapiens	RAB5C	5878	Homo sapiens	PAR-CLIP	Functional MTI (Weak)	20371350
MIRT485158	hsa-let-7a-2-3p	Homo sapiens	RAB5C	5878	Homo sapiens	PAR-CLIP	Functional MTI (Weak)	26701625
MIRT492021	hsa-let-7a-2-3p	Homo sapiens	UBASH3B	84959	Homo sapiens	PAR-CLIP	Functional MTI (Weak)	23592263
MIRT493909	hsa-let-7a-2-3p	Homo sapiens	RTL8A	26071	Homo sapiens	PAR-CLIP	Functional MTI (Weak)	23592263
MIRT493909	hsa-let-7a-2-3p	Homo sapiens	RTL8A	26071	Homo sapiens	PAR-CLIP	Functional MTI (Weak)	23446348
MIRT501189	hsa-let-7a-2-3p	Homo sapiens	SKIL	6498	Homo sapiens	PAR-CLIP	Functional MTI (Weak)	24398324
MIRT501997	hsa-let-7a-2-3p	Homo sapiens	MAP7	9053	Homo sapiens	PAR-CLIP	Functional MTI (Weak)	24398324
MIRT501997	hsa-let-7a-2-3p	Homo sapiens	MAP7	9053	Homo sapiens	PAR-CLIP	Functional MTI (Weak)	23446348
MIRT501997	hsa-let-7a-2-3p	Homo sapiens	MAP7	9053	Homo sapiens	PAR-CLIP	Functional MTI (Weak)	22012620
MIRT501997	hsa-let-7a-2-3p	Homo sapiens	MAP7	9053	Homo sapiens	PAR-CLIP	Functional MTI (Weak)	20371350
MIRT507016	hsa-let-7a-2-3p	Homo sapiens	HMGA2	8091	Homo sapiens	PAR-CLIP	Functional MTI (Weak)	23446348
MIRT507016	hsa-let-7a-2-3p	Homo sapiens	HMGA2	8091	Homo sapiens	PAR-CLIP	Functional MTI (Weak)	20371350
MIRT507016	hsa-let-7a-2-3p	Homo sapiens	HMGA2	8091	Homo sapiens	HITS-CLIP	Functional MTI (Weak)	21572407
MIRT507016	hsa-let-7a-2-3p	Homo sapiens	HMGA2	8091	Homo sapiens	PAR-CLIP	Functional MTI (Weak)	26701625
MIRT507313	hsa-let-7a-2-3p	Homo sapiens	FBXL3	26224	Homo sapiens	PAR-CLIP	Functional MTI (Weak)	23446348
MIRT513560	hsa-let-7a-2-3p	Homo sapiens	FKBP14	55033	Homo sapiens	PAR-CLIP	Functional MTI (Weak)	23446348
MIRT513560	hsa-let-7a-2-3p	Homo sapiens	FKBP14	55033	Homo sapiens	PAR-CLIP	Functional MTI (Weak)	26701625
MIRT513560	hsa-let-7a-2-3p	Homo sapiens	FKBP14	55033	Homo sapiens	PAR-CLIP	Functional MTI (Weak)	27292025
MIRT514028	hsa-let-7a-2-3p	Homo sapiens	CALM2	805	Homo sapiens	PAR-CLIP	Functional MTI (Weak)	23446348
MIRT514028	hsa-let-7a-2-3p	Homo sapiens	CALM2	805	Homo sapiens	PAR-CLIP	Functional MTI (Weak)	20371350
MIRT525456	hsa-let-7a-2-3p	Homo sapiens	TMPRSS12	283471	Homo sapiens	PAR-CLIP	Functional MTI (Weak)	22012620
MIRT529919	hsa-let-7a-2-3p	Homo sapiens	TOP1MT	116447	Homo sapiens	PAR-CLIP	Functional MTI (Weak)	22012620
MIRT535742	hsa-let-7a-2-3p	Homo sapiens	MYO10	4651	Homo sapiens	PAR-CLIP	Functional MTI (Weak)	22012620
MIRT535742	hsa-let-7a-2-3p	Homo sapiens	MYO10	4651	Homo sapiens	PAR-CLIP	Functional MTI (Weak)	21572407
MIRT545428	hsa-let-7a-2-3p	Homo sapiens	SCAMP2	10066	Homo sapiens	PAR-CLIP	Functional MTI (Weak)	21572407
MIRT546060	hsa-let-7a-2-3p	Homo sapiens	VEZF1	7716	Homo sapiens	PAR-CLIP	Functional MTI (Weak)	21572407
MIRT546900	hsa-let-7a-2-3p	Homo sapiens	PTP4A1	7803	Homo sapiens	PAR-CLIP	Functional MTI (Weak)	21572407
MIRT547345	hsa-let-7a-2-3p	Homo sapiens	NCL	4691	Homo sapiens	PAR-CLIP	Functional MTI (Weak)	21572407
MIRT547345	hsa-let-7a-2-3p	Homo sapiens	NCL	4691	Homo sapiens	PAR-CLIP	Functional MTI (Weak)	20371350
MIRT547711	hsa-let-7a-2-3p	Homo sapiens	KLHL15	80311	Homo sapiens	PAR-CLIP	Functional MTI (Weak)	21572407
MIRT547711	hsa-let-7a-2-3p	Homo sapiens	KLHL15	80311	Homo sapiens	PAR-CLIP	Functional MTI (Weak)	20371350
MIRT550348	hsa-let-7a-2-3p	Homo sapiens	INCENP	3619	Homo sapiens	PAR-CLIP	Functional MTI (Weak)	21572407
MIRT550348	hsa-let-7a-2-3p	Homo sapiens	INCENP	3619	Homo sapiens	PAR-CLIP	Functional MTI (Weak)	20371350
MIRT551848	hsa-let-7a-2-3p	Homo sapiens	RPS3	6188	Homo sapiens	PAR-CLIP	Functional MTI (Weak)	21572407
MIRT552146	hsa-let-7a-2-3p	Homo sapiens	STARD8	9754	Homo sapiens	PAR-CLIP	Functional MTI (Weak)	21572407
MIRT553050	hsa-let-7a-2-3p	Homo sapiens	USMG5	84833	Homo sapiens	PAR-CLIP	Functional MTI (Weak)	21572407
MIRT556451	hsa-let-7a-2-3p	Homo sapiens	LMNB2	84823	Homo sapiens	PAR-CLIP	Functional MTI (Weak)	21572407
MIRT556451	hsa-let-7a-2-3p	Homo sapiens	LMNB2	84823	Homo sapiens	PAR-CLIP	Functional MTI (Weak)	20371350
MIRT558723	hsa-let-7a-2-3p	Homo sapiens	CITED2	10370	Homo sapiens	PAR-CLIP	Functional MTI (Weak)	21572407
MIRT559756	hsa-let-7a-2-3p	Homo sapiens	ABI2	10152	Homo sapiens	PAR-CLIP	Functional MTI (Weak)	21572407
MIRT562849	hsa-let-7a-2-3p	Homo sapiens	C17orf58	284018	Homo sapiens	PAR-CLIP	Functional MTI (Weak)	20371350
MIRT563013	hsa-let-7a-2-3p	Homo sapiens	GPR141	353345	Homo sapiens	PAR-CLIP	Functional MTI (Weak)	20371350
MIRT565244	hsa-let-7a-2-3p	Homo sapiens	TRA2B	6434	Homo sapiens	PAR-CLIP	Functional MTI (Weak)	20371350
MIRT566107	hsa-let-7a-2-3p	Homo sapiens	RBM23	55147	Homo sapiens	PAR-CLIP	Functional MTI (Weak)	20371350
MIRT574257	hsa-let-7a-2-3p	Homo sapiens	DOCK7	85440	Homo sapiens	PAR-CLIP	Functional MTI (Weak)	20371350
MIRT609916	hsa-let-7a-2-3p	Homo sapiens	SEL1L3	23231	Homo sapiens	HITS-CLIP	Functional MTI (Weak)	23824327
MIRT609916	hsa-let-7a-2-3p	Homo sapiens	SEL1L3	23231	Homo sapiens	HITS-CLIP	Functional MTI (Weak)	23313552
MIRT612143	hsa-let-7a-2-3p	Homo sapiens	PIAS1	8554	Homo sapiens	HITS-CLIP	Functional MTI (Weak)	23824327
MIRT612143	hsa-let-7a-2-3p	Homo sapiens	PIAS1	8554	Homo sapiens	HITS-CLIP	Functional MTI (Weak)	21572407
MIRT612200	hsa-let-7a-2-3p	Homo sapiens	NDUFS1	4719	Homo sapiens	HITS-CLIP	Functional MTI (Weak)	23824327
MIRT617010	hsa-let-7a-2-3p	Homo sapiens	C16orf52	730094	Homo sapiens	HITS-CLIP	Functional MTI (Weak)	23824327
MIRT619966	hsa-let-7a-2-3p	Homo sapiens	ACSM2B	348158	Homo sapiens	HITS-CLIP	Functional MTI (Weak)	23824327
MIRT619966	hsa-let-7a-2-3p	Homo sapiens	ACSM2B	348158	Homo sapiens	HITS-CLIP	Functional MTI (Weak)	23313552
MIRT619966	hsa-let-7a-2-3p	Homo sapiens	ACSM2B	348158	Homo sapiens	HITS-CLIP	Functional MTI (Weak)	27418678
MIRT633060	hsa-let-7a-2-3p	Homo sapiens	DENND5B	160518	Homo sapiens	HITS-CLIP	Functional MTI (Weak)	23824327
MIRT636465	hsa-let-7a-2-3p	Homo sapiens	LHFPL6	10186	Homo sapiens	HITS-CLIP	Functional MTI (Weak)	23824327
MIRT636465	hsa-let-7a-2-3p	Homo sapiens	LHFPL6	10186	Homo sapiens	HITS-CLIP	Functional MTI (Weak)	23313552
MIRT636465	hsa-let-7a-2-3p	Homo sapiens	LHFPL6	10186	Homo sapiens	HITS-CLIP	Functional MTI (Weak)	27418678
MIRT645713	hsa-let-7a-2-3p	Homo sapiens	PTPRF	5792	Homo sapiens	HITS-CLIP	Functional MTI (Weak)	23824327
MIRT647284	hsa-let-7a-2-3p	Homo sapiens	JAG2	3714	Homo sapiens	HITS-CLIP	Functional MTI (Weak)	23824327
MIRT654521	hsa-let-7a-2-3p	Homo sapiens	RAB3IP	117177	Homo sapiens	HITS-CLIP	Functional MTI (Weak)	23824327
MIRT657061	hsa-let-7a-2-3p	Homo sapiens	KCNB1	3745	Homo sapiens	HITS-CLIP	Functional MTI (Weak)	23824327
MIRT663035	hsa-let-7a-2-3p	Homo sapiens	EPHX4	253152	Homo sapiens	HITS-CLIP	Functional MTI (Weak)	23824327
MIRT682016	hsa-let-7a-2-3p	Homo sapiens	GNAT1	2779	Homo sapiens	HITS-CLIP	Functional MTI (Weak)	23706177
MIRT682412	hsa-let-7a-2-3p	Homo sapiens	OLR1	4973	Homo sapiens	HITS-CLIP	Functional MTI (Weak)	23706177
MIRT686228	hsa-let-7a-2-3p	Homo sapiens	ZMIZ1	57178	Homo sapiens	HITS-CLIP	Functional MTI (Weak)	23313552
MIRT693841	hsa-let-7a-2-3p	Homo sapiens	ZNF107	51427	Homo sapiens	HITS-CLIP	Functional MTI (Weak)	23313552
MIRT695749	hsa-let-7a-2-3p	Homo sapiens	ZNF117	51351	Homo sapiens	HITS-CLIP	Functional MTI (Weak)	23313552
MIRT697694	hsa-let-7a-2-3p	Homo sapiens	WAC	51322	Homo sapiens	HITS-CLIP	Functional MTI (Weak)	23313552
MIRT698316	hsa-let-7a-2-3p	Homo sapiens	TMEM136	219902	Homo sapiens	HITS-CLIP	Functional MTI (Weak)	23313552
MIRT699200	hsa-let-7a-2-3p	Homo sapiens	FYN	2534	Homo sapiens	HITS-CLIP	Functional MTI (Weak)	23313552
MIRT708179	hsa-let-7a-2-3p	Homo sapiens	BACH2	60468	Homo sapiens	HITS-CLIP	Functional MTI (Weak)	21572407
MIRT718611	hsa-let-7a-2-3p	Homo sapiens	RAPH1	65059	Homo sapiens	HITS-CLIP	Functional MTI (Weak)	19536157
MIRT735555	hsa-let-7a-2-3p	Homo sapiens	BCL2L1	598	Homo sapiens	PAR-CLIP	Functional MTI (Weak)	26701625
MIRT735556	hsa-let-7a-2-3p	Homo sapiens	CLUH	23277	Homo sapiens	PAR-CLIP	Functional MTI (Weak)	26701625
MIRT735557	hsa-let-7a-2-3p	Homo sapiens	DAZAP2	9802	Homo sapiens	PAR-CLIP	Functional MTI (Weak)	26701625
MIRT735557	hsa-let-7a-2-3p	Homo sapiens	DAZAP2	9802	Homo sapiens	PAR-CLIP	Functional MTI (Weak)	27292025
MIRT735558	hsa-let-7a-2-3p	Homo sapiens	HMGB1	3146	Homo sapiens	PAR-CLIP	Functional MTI (Weak)	26701625
MIRT735559	hsa-let-7a-2-3p	Homo sapiens	ZNF704	619279	Homo sapiens	PAR-CLIP	Functional MTI (Weak)	26701625
MIRT760962	hsa-let-7a-2-3p	Homo sapiens	ABHD12	26090	Homo sapiens	PAR-CLIP	Functional MTI (Weak)	27292025
MIRT760963	hsa-let-7a-2-3p	Homo sapiens	ERN1	2081	Homo sapiens	PAR-CLIP	Functional MTI (Weak)	27292025
MIRT760964	hsa-let-7a-2-3p	Homo sapiens	NFIX	4784	Homo sapiens	PAR-CLIP	Functional MTI (Weak)	27292025
MIRT760965	hsa-let-7a-2-3p	Homo sapiens	PRRC2C	23215	Homo sapiens	PAR-CLIP	Functional MTI (Weak)	27292025
MIRT783016	hsa-let-7a-2-3p	Homo sapiens	ACSM2A	123876	Homo sapiens	HITS-CLIP	Functional MTI (Weak)	27418678
MIRT783017	hsa-let-7a-2-3p	Homo sapiens	KLF7	8609	Homo sapiens	HITS-CLIP	Functional MTI (Weak)	27418678
MIRT783018	hsa-let-7a-2-3p	Homo sapiens	SLC44A1	23446	Homo sapiens	HITS-CLIP	Functional MTI (Weak)	27418678
MIRT783019	hsa-let-7a-2-3p	Homo sapiens	TSC22D2	9819	Homo sapiens	HITS-CLIP	Functional MTI (Weak)	27418678
MIRT783020	hsa-let-7a-2-3p	Homo sapiens	USP28	57646	Homo sapiens	HITS-CLIP	Functional MTI (Weak)	27418678
MIRT783021	hsa-let-7a-2-3p	Homo sapiens	ZNF286B	729288	Homo sapiens	HITS-CLIP	Functional MTI (Weak)	27418678
MIRT038998	hsa-let-7a-3p	Homo sapiens	ARMC8	25852	Homo sapiens	CLASH	Functional MTI (Weak)	23622248
MIRT038999	hsa-let-7a-3p	Homo sapiens	SETD4	54093	Homo sapiens	CLASH	Functional MTI (Weak)	23622248
MIRT039000	hsa-let-7a-3p	Homo sapiens	BTF3	689	Homo sapiens	CLASH	Functional MTI (Weak)	23622248
MIRT039001	hsa-let-7a-3p	Homo sapiens	MIPOL1	145282	Homo sapiens	CLASH	Functional MTI (Weak)	23622248
MIRT039002	hsa-let-7a-3p	Homo sapiens	TRIM33	51592	Homo sapiens	CLASH	Functional MTI (Weak)	23622248
MIRT039003	hsa-let-7a-3p	Homo sapiens	CS	1431	Homo sapiens	CLASH	Functional MTI (Weak)	23622248
MIRT039004	hsa-let-7a-3p	Homo sapiens	SENP7	57337	Homo sapiens	CLASH	Functional MTI (Weak)	23622248
MIRT055418	hsa-let-7a-3p	Homo sapiens	SHOC2	8036	Homo sapiens	PAR-CLIP	Functional MTI (Weak)	23592263
MIRT055418	hsa-let-7a-3p	Homo sapiens	SHOC2	8036	Homo sapiens	PAR-CLIP	Functional MTI (Weak)	24398324
MIRT055418	hsa-let-7a-3p	Homo sapiens	SHOC2	8036	Homo sapiens	PAR-CLIP	Functional MTI (Weak)	23446348
MIRT055418	hsa-let-7a-3p	Homo sapiens	SHOC2	8036	Homo sapiens	PAR-CLIP	Functional MTI (Weak)	21572407
MIRT055418	hsa-let-7a-3p	Homo sapiens	SHOC2	8036	Homo sapiens	PAR-CLIP	Functional MTI (Weak)	20371350
MIRT057681	hsa-let-7a-3p	Homo sapiens	LCOR	84458	Homo sapiens	PAR-CLIP	Functional MTI (Weak)	23446348
MIRT057681	hsa-let-7a-3p	Homo sapiens	LCOR	84458	Homo sapiens	PAR-CLIP	Functional MTI (Weak)	22012620
MIRT057681	hsa-let-7a-3p	Homo sapiens	LCOR	84458	Homo sapiens	PAR-CLIP	Functional MTI (Weak)	21572407
MIRT057681	hsa-let-7a-3p	Homo sapiens	LCOR	84458	Homo sapiens	PAR-CLIP	Functional MTI (Weak)	20371350
MIRT061351	hsa-let-7a-3p	Homo sapiens	WEE1	7465	Homo sapiens	PAR-CLIP	Functional MTI (Weak)	23446348
MIRT062174	hsa-let-7a-3p	Homo sapiens	WNK1	65125	Homo sapiens	PAR-CLIP	Functional MTI (Weak)	20371350
MIRT071813	hsa-let-7a-3p	Homo sapiens	RNF11	26994	Homo sapiens	PAR-CLIP	Functional MTI (Weak)	20371350
MIRT091374	hsa-let-7a-3p	Homo sapiens	EIF4A2	1974	Homo sapiens	PAR-CLIP	Functional MTI (Weak)	20371350
MIRT095107	hsa-let-7a-3p	Homo sapiens	SEC24A	10802	Homo sapiens	PAR-CLIP	Functional MTI (Weak)	23592263
MIRT098814	hsa-let-7a-3p	Homo sapiens	PPIL4	85313	Homo sapiens	PAR-CLIP	Functional MTI (Weak)	23592263
MIRT109534	hsa-let-7a-3p	Homo sapiens	KLHL15	80311	Homo sapiens	PAR-CLIP	Functional MTI (Weak)	23446348
MIRT109534	hsa-let-7a-3p	Homo sapiens	KLHL15	80311	Homo sapiens	PAR-CLIP	Functional MTI (Weak)	21572407
MIRT120263	hsa-let-7a-3p	Homo sapiens	GSK3B	2932	Homo sapiens	PAR-CLIP	Functional MTI (Weak)	20371350
MIRT149839	hsa-let-7a-3p	Homo sapiens	LDLR	3949	Homo sapiens	PAR-CLIP	Functional MTI (Weak)	22012620
MIRT149839	hsa-let-7a-3p	Homo sapiens	LDLR	3949	Homo sapiens	PAR-CLIP	Functional MTI (Weak)	21572407
MIRT149839	hsa-let-7a-3p	Homo sapiens	LDLR	3949	Homo sapiens	PAR-CLIP	Functional MTI (Weak)	20371350
MIRT164519	hsa-let-7a-3p	Homo sapiens	MSMO1	6307	Homo sapiens	PAR-CLIP	Functional MTI (Weak)	23592263
MIRT165879	hsa-let-7a-3p	Homo sapiens	CREBRF	153222	Homo sapiens	PAR-CLIP	Functional MTI (Weak)	23592263
MIRT169899	hsa-let-7a-3p	Homo sapiens	HBP1	26959	Homo sapiens	PAR-CLIP	Functional MTI (Weak)	21572407
MIRT169899	hsa-let-7a-3p	Homo sapiens	HBP1	26959	Homo sapiens	PAR-CLIP	Functional MTI (Weak)	20371350
MIRT182779	hsa-let-7a-3p	Homo sapiens	TOR1AIP2	163590	Homo sapiens	PAR-CLIP	Functional MTI (Weak)	21572407
MIRT193466	hsa-let-7a-3p	Homo sapiens	RORA	6095	Homo sapiens	PAR-CLIP	Functional MTI (Weak)	21572407
MIRT226421	hsa-let-7a-3p	Homo sapiens	TP53INP1	94241	Homo sapiens	PAR-CLIP	Functional MTI (Weak)	22012620
MIRT334410	hsa-let-7a-3p	Homo sapiens	CREBZF	58487	Homo sapiens	PAR-CLIP	Functional MTI (Weak)	24398324
MIRT334410	hsa-let-7a-3p	Homo sapiens	CREBZF	58487	Homo sapiens	PAR-CLIP	Functional MTI (Weak)	21572407
MIRT334410	hsa-let-7a-3p	Homo sapiens	CREBZF	58487	Homo sapiens	PAR-CLIP	Functional MTI (Weak)	20371350
MIRT338286	hsa-let-7a-3p	Homo sapiens	SYF2	25949	Homo sapiens	PAR-CLIP	Functional MTI (Weak)	21572407
MIRT361627	hsa-let-7a-3p	Homo sapiens	TES	26136	Homo sapiens	PAR-CLIP	Functional MTI (Weak)	20371350
MIRT406687	hsa-let-7a-3p	Homo sapiens	ZNF181	339318	Homo sapiens	PAR-CLIP	Functional MTI (Weak)	20371350
MIRT407768	hsa-let-7a-3p	Homo sapiens	MRPL35	51318	Homo sapiens	PAR-CLIP	Functional MTI (Weak)	20371350
MIRT449468	hsa-let-7a-3p	Homo sapiens	HAT1	8520	Homo sapiens	PAR-CLIP	Functional MTI (Weak)	22100165
MIRT467110	hsa-let-7a-3p	Homo sapiens	SRI	6717	Homo sapiens	PAR-CLIP	Functional MTI (Weak)	23592263
MIRT475099	hsa-let-7a-3p	Homo sapiens	IRF2BP2	359948	Homo sapiens	PAR-CLIP	Functional MTI (Weak)	23592263
MIRT475099	hsa-let-7a-3p	Homo sapiens	IRF2BP2	359948	Homo sapiens	PAR-CLIP	Functional MTI (Weak)	21572407
MIRT475099	hsa-let-7a-3p	Homo sapiens	IRF2BP2	359948	Homo sapiens	PAR-CLIP	Functional MTI (Weak)	20371350
MIRT481671	hsa-let-7a-3p	Homo sapiens	ARAP2	116984	Homo sapiens	PAR-CLIP	Functional MTI (Weak)	23592263
MIRT493061	hsa-let-7a-3p	Homo sapiens	MTFR1	9650	Homo sapiens	PAR-CLIP	Functional MTI (Weak)	23592263
MIRT497923	hsa-let-7a-3p	Homo sapiens	BTG1	694	Homo sapiens	PAR-CLIP	Functional MTI (Weak)	22291592
MIRT498202	hsa-let-7a-3p	Homo sapiens	ACVR2B	93	Homo sapiens	PAR-CLIP	Functional MTI (Weak)	22291592
MIRT503391	hsa-let-7a-3p	Homo sapiens	ASB11	140456	Homo sapiens	PAR-CLIP	Functional MTI (Weak)	23446348
MIRT503391	hsa-let-7a-3p	Homo sapiens	ASB11	140456	Homo sapiens	PAR-CLIP//HITS-CLIP	Functional MTI (Weak)	21572407
MIRT503391	hsa-let-7a-3p	Homo sapiens	ASB11	140456	Homo sapiens	PAR-CLIP	Functional MTI (Weak)	20371350
MIRT503862	hsa-let-7a-3p	Homo sapiens	UBXN2B	137886	Homo sapiens	PAR-CLIP	Functional MTI (Weak)	23446348
MIRT504368	hsa-let-7a-3p	Homo sapiens	ARID1B	57492	Homo sapiens	PAR-CLIP	Functional MTI (Weak)	23446348
MIRT504368	hsa-let-7a-3p	Homo sapiens	ARID1B	57492	Homo sapiens	PAR-CLIP	Functional MTI (Weak)	21572407
MIRT504991	hsa-let-7a-3p	Homo sapiens	ZNF652	22834	Homo sapiens	PAR-CLIP	Functional MTI (Weak)	23446348
MIRT505754	hsa-let-7a-3p	Homo sapiens	SENP1	29843	Homo sapiens	PAR-CLIP	Functional MTI (Weak)	23446348
MIRT505754	hsa-let-7a-3p	Homo sapiens	SENP1	29843	Homo sapiens	PAR-CLIP//HITS-CLIP	Functional MTI (Weak)	21572407
MIRT505754	hsa-let-7a-3p	Homo sapiens	SENP1	29843	Homo sapiens	PAR-CLIP	Functional MTI (Weak)	20371350
MIRT505754	hsa-let-7a-3p	Homo sapiens	SENP1	29843	Homo sapiens	HITS-CLIP	Functional MTI (Weak)	23313552
MIRT518102	hsa-let-7a-3p	Homo sapiens	ADH1B	125	Homo sapiens	PAR-CLIP	Functional MTI (Weak)	23446348
MIRT518102	hsa-let-7a-3p	Homo sapiens	ADH1B	125	Homo sapiens	PAR-CLIP//HITS-CLIP	Functional MTI (Weak)	21572407
MIRT518102	hsa-let-7a-3p	Homo sapiens	ADH1B	125	Homo sapiens	HITS-CLIP	Functional MTI (Weak)	23824327
MIRT521930	hsa-let-7a-3p	Homo sapiens	PHF8	23133	Homo sapiens	PAR-CLIP	Functional MTI (Weak)	23446348
MIRT521930	hsa-let-7a-3p	Homo sapiens	PHF8	23133	Homo sapiens	HITS-CLIP	Functional MTI (Weak)	21572407
MIRT522139	hsa-let-7a-3p	Homo sapiens	NRBF2	29982	Homo sapiens	PAR-CLIP	Functional MTI (Weak)	23446348
MIRT522139	hsa-let-7a-3p	Homo sapiens	NRBF2	29982	Homo sapiens	PAR-CLIP	Functional MTI (Weak)	21572407
MIRT522139	hsa-let-7a-3p	Homo sapiens	NRBF2	29982	Homo sapiens	PAR-CLIP	Functional MTI (Weak)	20371350
MIRT522401	hsa-let-7a-3p	Homo sapiens	MYADM	91663	Homo sapiens	PAR-CLIP	Functional MTI (Weak)	23446348
MIRT522401	hsa-let-7a-3p	Homo sapiens	MYADM	91663	Homo sapiens	PAR-CLIP//HITS-CLIP	Functional MTI (Weak)	21572407
MIRT523593	hsa-let-7a-3p	Homo sapiens	FZD5	7855	Homo sapiens	PAR-CLIP	Functional MTI (Weak)	23446348
MIRT523593	hsa-let-7a-3p	Homo sapiens	FZD5	7855	Homo sapiens	HITS-CLIP	Functional MTI (Weak)	21572407
MIRT523944	hsa-let-7a-3p	Homo sapiens	E2F8	79733	Homo sapiens	PAR-CLIP	Functional MTI (Weak)	23446348
MIRT523944	hsa-let-7a-3p	Homo sapiens	E2F8	79733	Homo sapiens	PAR-CLIP	Functional MTI (Weak)	21572407
MIRT524355	hsa-let-7a-3p	Homo sapiens	CREB1	1385	Homo sapiens	PAR-CLIP	Functional MTI (Weak)	23446348
MIRT525140	hsa-let-7a-3p	Homo sapiens	ZNF256	10172	Homo sapiens	PAR-CLIP	Functional MTI (Weak)	22012620
MIRT527070	hsa-let-7a-3p	Homo sapiens	ABCC4	10257	Homo sapiens	PAR-CLIP	Functional MTI (Weak)	22012620
MIRT527486	hsa-let-7a-3p	Homo sapiens	OCIAD1	54940	Homo sapiens	PAR-CLIP	Functional MTI (Weak)	22012620
MIRT527486	hsa-let-7a-3p	Homo sapiens	OCIAD1	54940	Homo sapiens	PAR-CLIP	Functional MTI (Weak)	26701625
MIRT528129	hsa-let-7a-3p	Homo sapiens	PPP1R10	5514	Homo sapiens	PAR-CLIP	Functional MTI (Weak)	22012620
MIRT530528	hsa-let-7a-3p	Homo sapiens	ALG10B	144245	Homo sapiens	PAR-CLIP	Functional MTI (Weak)	22012620
MIRT531270	hsa-let-7a-3p	Homo sapiens	PPIL3	53938	Homo sapiens	PAR-CLIP	Functional MTI (Weak)	22012620
MIRT538898	hsa-let-7a-3p	Homo sapiens	BRI3BP	140707	Homo sapiens	PAR-CLIP	Functional MTI (Weak)	22012620
MIRT541371	hsa-let-7a-3p	Homo sapiens	CDKN1B	1027	Homo sapiens	PAR-CLIP	Functional MTI (Weak)	21572407
MIRT541526	hsa-let-7a-3p	Homo sapiens	MGAT4C	25834	Homo sapiens	PAR-CLIP	Functional MTI (Weak)	21572407
MIRT543776	hsa-let-7a-3p	Homo sapiens	RBM12B	389677	Homo sapiens	PAR-CLIP	Functional MTI (Weak)	21572407
MIRT543776	hsa-let-7a-3p	Homo sapiens	RBM12B	389677	Homo sapiens	PAR-CLIP	Functional MTI (Weak)	20371350
MIRT543946	hsa-let-7a-3p	Homo sapiens	NCOA7	135112	Homo sapiens	PAR-CLIP	Functional MTI (Weak)	21572407
MIRT545156	hsa-let-7a-3p	Homo sapiens	GABRG1	2565	Homo sapiens	PAR-CLIP//HITS-CLIP	Functional MTI (Weak)	21572407
MIRT545848	hsa-let-7a-3p	Homo sapiens	ZNF264	9422	Homo sapiens	PAR-CLIP	Functional MTI (Weak)	21572407
MIRT545848	hsa-let-7a-3p	Homo sapiens	ZNF264	9422	Homo sapiens	PAR-CLIP	Functional MTI (Weak)	20371350
MIRT546064	hsa-let-7a-3p	Homo sapiens	VEZF1	7716	Homo sapiens	PAR-CLIP	Functional MTI (Weak)	21572407
MIRT546481	hsa-let-7a-3p	Homo sapiens	SLC16A14	151473	Homo sapiens	PAR-CLIP	Functional MTI (Weak)	21572407
MIRT546481	hsa-let-7a-3p	Homo sapiens	SLC16A14	151473	Homo sapiens	PAR-CLIP	Functional MTI (Weak)	20371350
MIRT551835	hsa-let-7a-3p	Homo sapiens	AASDHPPT	60496	Homo sapiens	PAR-CLIP	Functional MTI (Weak)	21572407
MIRT551901	hsa-let-7a-3p	Homo sapiens	ACP1	52	Homo sapiens	PAR-CLIP	Functional MTI (Weak)	21572407
MIRT552490	hsa-let-7a-3p	Homo sapiens	ZNF136	7695	Homo sapiens	PAR-CLIP	Functional MTI (Weak)	21572407
MIRT554206	hsa-let-7a-3p	Homo sapiens	SLC35A5	55032	Homo sapiens	PAR-CLIP	Functional MTI (Weak)	21572407
MIRT554295	hsa-let-7a-3p	Homo sapiens	SIPA1L2	57568	Homo sapiens	PAR-CLIP	Functional MTI (Weak)	21572407
MIRT555765	hsa-let-7a-3p	Homo sapiens	PCTP	58488	Homo sapiens	PAR-CLIP	Functional MTI (Weak)	21572407
MIRT558315	hsa-let-7a-3p	Homo sapiens	DSG2	1829	Homo sapiens	PAR-CLIP	Functional MTI (Weak)	21572407
MIRT563147	hsa-let-7a-3p	Homo sapiens	NOLC1	9221	Homo sapiens	PAR-CLIP	Functional MTI (Weak)	20371350
MIRT566464	hsa-let-7a-3p	Homo sapiens	PGGT1B	5229	Homo sapiens	PAR-CLIP	Functional MTI (Weak)	20371350
MIRT567322	hsa-let-7a-3p	Homo sapiens	HMGB2	3148	Homo sapiens	PAR-CLIP	Functional MTI (Weak)	20371350
MIRT567738	hsa-let-7a-3p	Homo sapiens	DLX2	1746	Homo sapiens	PAR-CLIP	Functional MTI (Weak)	20371350
MIRT567892	hsa-let-7a-3p	Homo sapiens	CSTF2	1478	Homo sapiens	PAR-CLIP	Functional MTI (Weak)	20371350
MIRT570087	hsa-let-7a-3p	Homo sapiens	KANSL1L	151050	Homo sapiens	PAR-CLIP	Functional MTI (Weak)	20371350
MIRT571136	hsa-let-7a-3p	Homo sapiens	TTC33	23548	Homo sapiens	PAR-CLIP	Functional MTI (Weak)	20371350
MIRT573534	hsa-let-7a-3p	Homo sapiens	MDM2	4193	Homo sapiens	PAR-CLIP	Functional MTI (Weak)	20371350
MIRT574465	hsa-let-7a-3p	Homo sapiens	RPS16	6217	Homo sapiens	PAR-CLIP	Functional MTI (Weak)	20371350
MIRT610202	hsa-let-7a-3p	Homo sapiens	CD99	4267	Homo sapiens	HITS-CLIP	Functional MTI (Weak)	23824327
MIRT610202	hsa-let-7a-3p	Homo sapiens	CD99	4267	Homo sapiens	HITS-CLIP	Functional MTI (Weak)	19536157
MIRT612926	hsa-let-7a-3p	Homo sapiens	GPRIN3	285513	Homo sapiens	HITS-CLIP	Functional MTI (Weak)	23824327
MIRT615027	hsa-let-7a-3p	Homo sapiens	DUSP6	1848	Homo sapiens	HITS-CLIP	Functional MTI (Weak)	23824327
MIRT617200	hsa-let-7a-3p	Homo sapiens	GREM1	26585	Homo sapiens	HITS-CLIP	Functional MTI (Weak)	23824327
MIRT628720	hsa-let-7a-3p	Homo sapiens	ZNF585A	199704	Homo sapiens	HITS-CLIP	Functional MTI (Weak)	23824327
MIRT628720	hsa-let-7a-3p	Homo sapiens	ZNF585A	199704	Homo sapiens	HITS-CLIP	Functional MTI (Weak)	27418678
MIRT641491	hsa-let-7a-3p	Homo sapiens	POLA2	23649	Homo sapiens	HITS-CLIP	Functional MTI (Weak)	23824327
MIRT641663	hsa-let-7a-3p	Homo sapiens	PAPOLG	64895	Homo sapiens	HITS-CLIP	Functional MTI (Weak)	23824327
MIRT642216	hsa-let-7a-3p	Homo sapiens	RUVBL2	10856	Homo sapiens	HITS-CLIP	Functional MTI (Weak)	23824327
MIRT654589	hsa-let-7a-3p	Homo sapiens	PURA	5813	Homo sapiens	HITS-CLIP	Functional MTI (Weak)	23824327
MIRT656136	hsa-let-7a-3p	Homo sapiens	MSH6	2956	Homo sapiens	HITS-CLIP	Functional MTI (Weak)	23824327
MIRT656899	hsa-let-7a-3p	Homo sapiens	USF3	205717	Homo sapiens	HITS-CLIP	Functional MTI (Weak)	23824327
MIRT660136	hsa-let-7a-3p	Homo sapiens	BRPF3	27154	Homo sapiens	HITS-CLIP	Functional MTI (Weak)	23824327
MIRT660861	hsa-let-7a-3p	Homo sapiens	AFAP1	60312	Homo sapiens	HITS-CLIP	Functional MTI (Weak)	23824327
MIRT676849	hsa-let-7a-3p	Homo sapiens	PHKA1	5255	Homo sapiens	HITS-CLIP	Functional MTI (Weak)	23824327
MIRT676849	hsa-let-7a-3p	Homo sapiens	PHKA1	5255	Homo sapiens	HITS-CLIP	Functional MTI (Weak)	27418678
MIRT681479	hsa-let-7a-3p	Homo sapiens	DIP2A	23181	Homo sapiens	HITS-CLIP	Functional MTI (Weak)	23706177
MIRT682259	hsa-let-7a-3p	Homo sapiens	RS1	6247	Homo sapiens	HITS-CLIP	Functional MTI (Weak)	23706177
MIRT685602	hsa-let-7a-3p	Homo sapiens	MYOM2	9172	Homo sapiens	HITS-CLIP	Functional MTI (Weak)	23313552
MIRT686943	hsa-let-7a-3p	Homo sapiens	SFT2D3	84826	Homo sapiens	HITS-CLIP	Functional MTI (Weak)	23313552
MIRT694302	hsa-let-7a-3p	Homo sapiens	COPB2	9276	Homo sapiens	HITS-CLIP	Functional MTI (Weak)	23313552
MIRT694407	hsa-let-7a-3p	Homo sapiens	ALDH1A3	220	Homo sapiens	HITS-CLIP	Functional MTI (Weak)	23313552
MIRT697280	hsa-let-7a-3p	Homo sapiens	ZNF800	168850	Homo sapiens	HITS-CLIP	Functional MTI (Weak)	23313552
MIRT698414	hsa-let-7a-3p	Homo sapiens	TM4SF1	4071	Homo sapiens	HITS-CLIP	Functional MTI (Weak)	23313552
MIRT698989	hsa-let-7a-3p	Homo sapiens	SPAG9	9043	Homo sapiens	HITS-CLIP	Functional MTI (Weak)	23313552
MIRT699766	hsa-let-7a-3p	Homo sapiens	SEMA4D	10507	Homo sapiens	HITS-CLIP	Functional MTI (Weak)	23313552
MIRT699928	hsa-let-7a-3p	Homo sapiens	RUFY2	55680	Homo sapiens	HITS-CLIP	Functional MTI (Weak)	23313552
MIRT702113	hsa-let-7a-3p	Homo sapiens	MBNL1	4154	Homo sapiens	HITS-CLIP	Functional MTI (Weak)	23313552
MIRT702373	hsa-let-7a-3p	Homo sapiens	KLF10	7071	Homo sapiens	HITS-CLIP	Functional MTI (Weak)	23313552
MIRT702646	hsa-let-7a-3p	Homo sapiens	ITGA3	3675	Homo sapiens	HITS-CLIP	Functional MTI (Weak)	23313552
MIRT705713	hsa-let-7a-3p	Homo sapiens	ANAPC16	119504	Homo sapiens	HITS-CLIP	Functional MTI (Weak)	23313552
MIRT717925	hsa-let-7a-3p	Homo sapiens	ZNF546	339327	Homo sapiens	HITS-CLIP	Functional MTI (Weak)	19536157
MIRT720839	hsa-let-7a-3p	Homo sapiens	C1orf52	148423	Homo sapiens	HITS-CLIP	Functional MTI (Weak)	19536157
MIRT725033	hsa-let-7a-3p	Homo sapiens	NDUFAF7	55471	Homo sapiens	HITS-CLIP	Functional MTI (Weak)	19536157
MIRT731448	hsa-let-7a-3p	Homo sapiens	APOBEC3A	200315	Homo sapiens	Luciferase reporter assay	Functional MTI	26991540
MIRT733100	hsa-let-7a-3p	Homo sapiens	CCND2	894	Homo sapiens	qRT-PCR//Western blot	Functional MTI	26393798
MIRT733814	hsa-let-7a-3p	Homo sapiens	LIN28A	79727	Homo sapiens	EMSA//qRT-PCR	Functional MTI (Weak)	26440890
MIRT734933	hsa-let-7a-3p	Homo sapiens	E2F2	1870	Homo sapiens	Western blot	Functional MTI	25647078
MIRT734951	hsa-let-7a-3p	Homo sapiens	CCND1	595	Homo sapiens	Luciferase reporter assay	Functional MTI	25702703
MIRT735560	hsa-let-7a-3p	Homo sapiens	EN1	2019	Homo sapiens	PAR-CLIP	Functional MTI (Weak)	26701625
MIRT735561	hsa-let-7a-3p	Homo sapiens	HNRNPU	3192	Homo sapiens	PAR-CLIP	Functional MTI (Weak)	26701625
MIRT735562	hsa-let-7a-3p	Homo sapiens	SGMS1	259230	Homo sapiens	PAR-CLIP	Functional MTI (Weak)	26701625
MIRT760966	hsa-let-7a-3p	Homo sapiens	LUZP1	7798	Homo sapiens	PAR-CLIP	Functional MTI (Weak)	27292025
MIRT760967	hsa-let-7a-3p	Homo sapiens	SMAD2	4087	Homo sapiens	PAR-CLIP	Functional MTI (Weak)	27292025
MIRT783022	hsa-let-7a-3p	Homo sapiens	CNKSR2	22866	Homo sapiens	HITS-CLIP	Functional MTI (Weak)	27418678
MIRT783023	hsa-let-7a-3p	Homo sapiens	LANCL3	347404	Homo sapiens	HITS-CLIP	Functional MTI (Weak)	27418678
MIRT000415	hsa-let-7a-5p	Homo sapiens	CDK6	1021	Homo sapiens	CLASH	Functional MTI (Weak)	23622248
MIRT000415	hsa-let-7a-5p	Homo sapiens	CDK6	1021	Homo sapiens	Luciferase reporter assay//Western blot//	Functional MTI	24383407
MIRT000417	hsa-let-7a-5p	Homo sapiens	MYC	4609	Homo sapiens	Western blot	Functional MTI	20033209
MIRT000417	hsa-let-7a-5p	Homo sapiens	MYC	4609	Homo sapiens	qRT-PCR	Functional MTI (Weak)	17942906
MIRT000417	hsa-let-7a-5p	Homo sapiens	MYC	4609	Homo sapiens	qRT-PCR//Western blot	Functional MTI	16651716
MIRT000417	hsa-let-7a-5p	Homo sapiens	MYC	4609	Homo sapiens	TRAP	Functional MTI (Weak)	24510096
MIRT000418	hsa-let-7a-5p	Homo sapiens	BCL2	596	Homo sapiens	Microarray//qRT-PCR	Functional MTI (Weak)	17260024
MIRT000463	hsa-let-7a-5p	Homo sapiens	NKIRAS2	28511	Homo sapiens	ELISA//qRT-PCR//Luciferase reporter assay//Western blot	Functional MTI	20351193
MIRT000708	hsa-let-7a-5p	Homo sapiens	ITGB3	3690	Homo sapiens	qRT-PCR//Luciferase reporter assay//Western blot	Functional MTI	18679415
MIRT001853	hsa-let-7a-5p	Homo sapiens	NF2	4771	Homo sapiens	Luciferase reporter assay//Microarray//qRT-PCR//Western blot//Reporter assay;Other	Functional MTI	17220301
MIRT001854	hsa-let-7a-5p	Homo sapiens	NRAS	4893	Homo sapiens	Western blot	Functional MTI	19110058
MIRT001854	hsa-let-7a-5p	Homo sapiens	NRAS	4893	Homo sapiens	Luciferase reporter assay//Microarray	Functional MTI	15766527
MIRT001855	hsa-let-7a-5p	Homo sapiens	KRAS	3845	Homo sapiens	Luciferase reporter assay//Microarray	Functional MTI	15766527
MIRT001855	hsa-let-7a-5p	Homo sapiens	KRAS	3845	Homo sapiens	Western blot	Functional MTI	20033209
MIRT001855	hsa-let-7a-5p	Homo sapiens	KRAS	3845	Homo sapiens	qRT-PCR//Western blot	Functional MTI	16651716
MIRT001855	hsa-let-7a-5p	Homo sapiens	KRAS	3845	Homo sapiens	Immunohistochemistry//Luciferase reporter assay//qRT-PCR//Western blot	Functional MTI	25955298
MIRT001936	hsa-let-7a-5p	Homo sapiens	PRDM1	639	Homo sapiens	Luciferase reporter assay	Functional MTI	18583325
MIRT001936	hsa-let-7a-5p	Homo sapiens	PRDM1	639	Homo sapiens	Immunohistochemistry//Luciferase reporter assay//qRT-PCR//Western blot	Functional MTI	20651244
MIRT002077	hsa-let-7a-5p	Homo sapiens	TRIM71	131405	Homo sapiens	Luciferase reporter assay//Reporter assay	Functional MTI	17890240
MIRT002077	hsa-let-7a-5p	Homo sapiens	TRIM71	131405	Homo sapiens	Luciferase reporter assay	Functional MTI	18829576
MIRT002077	hsa-let-7a-5p	Homo sapiens	TRIM71	131405	Homo sapiens	Immunoblot//Northern blot	Functional MTI (Weak)	15722555
MIRT002077	hsa-let-7a-5p	Homo sapiens	TRIM71	131405	Homo sapiens	PAR-CLIP	Functional MTI (Weak)	20371350
MIRT002078	hsa-let-7a-5p	Homo sapiens	FOXA1	3169	Homo sapiens	Luciferase reporter assay	Non-Functional MTI	17890240
MIRT002079	hsa-let-7a-5p	Homo sapiens	NR1I2	8856	Homo sapiens	Luciferase reporter assay	Non-Functional MTI	17890240
MIRT002080	hsa-let-7a-5p	Homo sapiens	VDR	7421	Homo sapiens	Luciferase reporter assay	Non-Functional MTI	17890240
MIRT002305	hsa-let-7a-5p	Homo sapiens	RAVER2	55225	Homo sapiens	Immunoprecipitaion//Luciferase reporter assay//Western blot	Functional MTI	17637574
MIRT002323	hsa-let-7a-5p	Homo sapiens	HMGA2	8091	Homo sapiens	qRT-PCR//Western blot//Luciferase reporter assay	Functional MTI	17600087
MIRT002323	hsa-let-7a-5p	Homo sapiens	HMGA2	8091	Homo sapiens	Luciferase reporter assay	Functional MTI	18083101
MIRT002323	hsa-let-7a-5p	Homo sapiens	HMGA2	8091	Homo sapiens	Luciferase reporter assay	Functional MTI	17322030
MIRT002323	hsa-let-7a-5p	Homo sapiens	HMGA2	8091	Homo sapiens	Luciferase reporter assay	Functional MTI	18413822
MIRT002323	hsa-let-7a-5p	Homo sapiens	HMGA2	8091	Homo sapiens	Luciferase reporter assay//Western blot//qRT-PCR	Functional MTI	19179606
MIRT002323	hsa-let-7a-5p	Homo sapiens	HMGA2	8091	Homo sapiens	Luciferase reporter assay//qRT-PCR//Western blot	Functional MTI	22139073
MIRT002323	hsa-let-7a-5p	Homo sapiens	HMGA2	8091	Homo sapiens	CLASH	Functional MTI (Weak)	23622248
MIRT002323	hsa-let-7a-5p	Homo sapiens	HMGA2	8091	Homo sapiens	Immunofluorescence//Immunohistochemistry//Luciferase reporter assay//qRT-PCR//Western blot	Functional MTI	24617339
MIRT002323	hsa-let-7a-5p	Homo sapiens	HMGA2	8091	Homo sapiens	PAR-CLIP	Functional MTI (Weak)	20371350
MIRT002323	hsa-let-7a-5p	Homo sapiens	HMGA2	8091	Homo sapiens	HITS-CLIP	Functional MTI (Weak)	21572407
MIRT002323	hsa-let-7a-5p	Homo sapiens	HMGA2	8091	Homo sapiens	Immunohistochemistry//qRT-PCR	Functional MTI (Weak)	26428358
MIRT002323	hsa-let-7a-5p	Homo sapiens	HMGA2	8091	Homo sapiens	Luciferase reporter assay//qRT-PCR//Western blot	Functional MTI	25884389
MIRT002323	hsa-let-7a-5p	Homo sapiens	HMGA2	8091	Homo sapiens	PAR-CLIP	Functional MTI (Weak)	26701625
MIRT003152	hsa-let-7a-5p	Homo sapiens	HMGA1	3159	Homo sapiens	Luciferase reporter assay//qRT-PCR	Functional MTI	19179606
MIRT003152	hsa-let-7a-5p	Homo sapiens	HMGA1	3159	Homo sapiens	Luciferase reporter assay//qRT-PCR//Western blot	Functional MTI	22139073
MIRT003152	hsa-let-7a-5p	Homo sapiens	HMGA1	3159	Homo sapiens	CLASH	Functional MTI (Weak)	23622248
MIRT003152	hsa-let-7a-5p	Homo sapiens	HMGA1	3159	Homo sapiens	PAR-CLIP	Functional MTI (Weak)	23592263
MIRT003152	hsa-let-7a-5p	Homo sapiens	HMGA1	3159	Homo sapiens	HITS-CLIP	Functional MTI (Weak)	23313552
MIRT003152	hsa-let-7a-5p	Homo sapiens	HMGA1	3159	Homo sapiens	qRT-PCR//Western blot	Functional MTI	25846193
MIRT003522	hsa-let-7a-5p	Homo sapiens	AGO4	192670	Homo sapiens	Luciferase reporter assay	Functional MTI	20144220
MIRT003902	hsa-let-7a-5p	Homo sapiens	APP	351	Homo sapiens	Luciferase reporter assay	Non-Functional MTI	19110058
MIRT003904	hsa-let-7a-5p	Homo sapiens	E2F1	1869	Homo sapiens	Western blot	Non-Functional MTI	19110058
MIRT004321	hsa-let-7a-5p	Homo sapiens	UHRF2	115426	Homo sapiens	qRT-PCR//Western blot//Luciferase reporter assay	Functional MTI	19818775
MIRT004346	hsa-let-7a-5p	Homo sapiens	DICER1	23405	Homo sapiens	Luciferase reporter assay//Western blot//Northern blot	Functional MTI	18700235
MIRT004346	hsa-let-7a-5p	Homo sapiens	DICER1	23405	Homo sapiens	CLASH	Functional MTI (Weak)	23622248
MIRT004471	hsa-let-7a-5p	Homo sapiens	HRAS	3265	Homo sapiens	Luciferase reporter assay	Functional MTI	18083101
MIRT004471	hsa-let-7a-5p	Homo sapiens	HRAS	3265	Homo sapiens	Immunoblot//qRT-PCR//Western blot	Functional MTI	21252116
MIRT004471	hsa-let-7a-5p	Homo sapiens	HRAS	3265	Homo sapiens	Luciferase reporter assay	Functional MTI	24092860
MIRT004520	hsa-let-7a-5p	Homo sapiens	IGF2	3481	Homo sapiens	Luciferase reporter assay	Functional MTI	17974952
MIRT004801	hsa-let-7a-5p	Homo sapiens	LIN28A	79727	Homo sapiens	B-globin reporter assay//Luciferase reporter assay//Microarray	Functional MTI	16495412
MIRT004801	hsa-let-7a-5p	Homo sapiens	LIN28A	79727	Homo sapiens	Immunoblot//Northern blot	Functional MTI (Weak)	15722555
MIRT004801	hsa-let-7a-5p	Homo sapiens	LIN28A	79727	Homo sapiens	qRT-PCR	Non-Functional MTI (Weak)	25515921
MIRT004830	hsa-let-7a-5p	Homo sapiens	NFKB1	4790	Homo sapiens	Microarray//qRT-PCR	Functional MTI (Weak)	17260024
MIRT004957	hsa-let-7a-5p	Homo sapiens	ZFP36L1	677	Homo sapiens	qRT-PCR	Functional MTI (Weak)	17942906
MIRT004958	hsa-let-7a-5p	Homo sapiens	THBS1	7057	Homo sapiens	qRT-PCR	Functional MTI (Weak)	17942906
MIRT004958	hsa-let-7a-5p	Homo sapiens	THBS1	7057	Homo sapiens	PAR-CLIP	Functional MTI (Weak)	24398324
MIRT004959	hsa-let-7a-5p	Homo sapiens	TUSC2	11334	Homo sapiens	qRT-PCR	Functional MTI (Weak)	17942906
MIRT004960	hsa-let-7a-5p	Homo sapiens	SLC20A1	6574	Homo sapiens	qRT-PCR	Functional MTI (Weak)	17942906
MIRT004960	hsa-let-7a-5p	Homo sapiens	SLC20A1	6574	Homo sapiens	PAR-CLIP	Functional MTI (Weak)	23592263
MIRT004960	hsa-let-7a-5p	Homo sapiens	SLC20A1	6574	Homo sapiens	PAR-CLIP	Functional MTI (Weak)	20371350
MIRT004961	hsa-let-7a-5p	Homo sapiens	NEFM	4741	Homo sapiens	qRT-PCR	Functional MTI (Weak)	17942906
MIRT004962	hsa-let-7a-5p	Homo sapiens	MEIS1	4211	Homo sapiens	qRT-PCR	Functional MTI (Weak)	17942906
MIRT004963	hsa-let-7a-5p	Homo sapiens	EGR3	1960	Homo sapiens	qRT-PCR	Functional MTI (Weak)	17942906
MIRT004964	hsa-let-7a-5p	Homo sapiens	HNRNPDL	9987	Homo sapiens	qRT-PCR	Functional MTI (Weak)	17942906
MIRT004965	hsa-let-7a-5p	Homo sapiens	AMMECR1	9949	Homo sapiens	qRT-PCR	Functional MTI (Weak)	17942906
MIRT005292	hsa-let-7a-5p	Homo sapiens	CASP3	836	Homo sapiens	Luciferase reporter assay//Western blot	Functional MTI	18758960
MIRT005293	hsa-let-7a-5p	Homo sapiens	CASP8	841	Homo sapiens	Western blot	Non-Functional MTI	18758960
MIRT005294	hsa-let-7a-5p	Homo sapiens	CASP9	842	Homo sapiens	Western blot	Non-Functional MTI	18758960
MIRT005420	hsa-let-7a-5p	Homo sapiens	IL6	3569	Homo sapiens	Luciferase reporter assay//qRT-PCR//Western blot	Functional MTI	19878981
MIRT005477	hsa-let-7a-5p	Homo sapiens	E2F2	1870	Homo sapiens	Luciferase reporter assay//qRT-PCR//Western blot	Functional MTI	20418948
MIRT005478	hsa-let-7a-5p	Homo sapiens	CCND2	894	Homo sapiens	Luciferase reporter assay//qRT-PCR//Western blot	Functional MTI	20418948
MIRT005478	hsa-let-7a-5p	Homo sapiens	CCND2	894	Homo sapiens	qRT-PCR//Western blot	Functional MTI	26393798
MIRT006055	hsa-let-7a-5p	Homo sapiens	IGF2BP1	10642	Homo sapiens	Immunoblot//qRT-PCR//Western blot	Functional MTI	21252116
MIRT006055	hsa-let-7a-5p	Homo sapiens	IGF2BP1	10642	Homo sapiens	PAR-CLIP	Functional MTI (Weak)	21572407
MIRT006056	hsa-let-7a-5p	Homo sapiens	CDC34	997	Homo sapiens	Immunoblot//qRT-PCR//Western blot	Functional MTI	21252116
MIRT006152	hsa-let-7a-5p	Homo sapiens	EWSR1	2130	Homo sapiens	Luciferase reporter assay//Microarray//qRT-PCR//Western blot	Functional MTI	21853155
MIRT006405	hsa-let-7a-5p	Homo sapiens	MPL	4352	Homo sapiens	Luciferase reporter assay	Non-Functional MTI	20445018
MIRT006813	hsa-let-7a-5p	Homo sapiens	CCR7	1236	Homo sapiens	Luciferase reporter assay//Northern blot//qRT-PCR//Western blot	Functional MTI	22251626
MIRT032505	hsa-let-7a-5p	Homo sapiens	TMED7	51014	Homo sapiens	Western blot	Non-Functional MTI	19818775
MIRT032506	hsa-let-7a-5p	Homo sapiens	CDKN1A	1026	Homo sapiens	Western blot	Functional MTI	19818775
MIRT032506	hsa-let-7a-5p	Homo sapiens	CDKN1A	1026	Homo sapiens	PAR-CLIP	Functional MTI (Weak)	21572407
MIRT035534	hsa-let-7a-5p	Homo sapiens	HAS2	3037	Homo sapiens	Luciferase reporter assay	Functional MTI	22871741
MIRT035541	hsa-let-7a-5p	Homo sapiens	EGFR	1956	Homo sapiens	Luciferase reporter assay	Functional MTI	23032975
MIRT052360	hsa-let-7a-5p	Homo sapiens	RIOK3	8780	Homo sapiens	CLASH	Functional MTI (Weak)	23622248
MIRT052361	hsa-let-7a-5p	Homo sapiens	ZC3H18	124245	Homo sapiens	CLASH	Functional MTI (Weak)	23622248
MIRT052362	hsa-let-7a-5p	Homo sapiens	OTULIN	90268	Homo sapiens	CLASH	Functional MTI (Weak)	23622248
MIRT052363	hsa-let-7a-5p	Homo sapiens	TMEM39A	55254	Homo sapiens	CLASH	Functional MTI (Weak)	23622248
MIRT052364	hsa-let-7a-5p	Homo sapiens	UPP2	151531	Homo sapiens	CLASH	Functional MTI (Weak)	23622248
MIRT052365	hsa-let-7a-5p	Homo sapiens	SYNPR	132204	Homo sapiens	CLASH	Functional MTI (Weak)	23622248
MIRT052366	hsa-let-7a-5p	Homo sapiens	ATP6V1B2	526	Homo sapiens	CLASH	Functional MTI (Weak)	23622248
MIRT052367	hsa-let-7a-5p	Homo sapiens	MEPCE	56257	Homo sapiens	CLASH	Functional MTI (Weak)	23622248
MIRT052368	hsa-let-7a-5p	Homo sapiens	PSMA2	5683	Homo sapiens	CLASH	Functional MTI (Weak)	23622248
MIRT052369	hsa-let-7a-5p	Homo sapiens	NDUFAF3	25915	Homo sapiens	CLASH	Functional MTI (Weak)	23622248
MIRT052370	hsa-let-7a-5p	Homo sapiens	GP5	2814	Homo sapiens	CLASH	Functional MTI (Weak)	23622248
MIRT052371	hsa-let-7a-5p	Homo sapiens	GPN1	11321	Homo sapiens	CLASH	Functional MTI (Weak)	23622248
MIRT052372	hsa-let-7a-5p	Homo sapiens	UTP4	84916	Homo sapiens	CLASH	Functional MTI (Weak)	23622248
MIRT052373	hsa-let-7a-5p	Homo sapiens	ZNF555	148254	Homo sapiens	CLASH	Functional MTI (Weak)	23622248
MIRT052374	hsa-let-7a-5p	Homo sapiens	UBE3C	9690	Homo sapiens	CLASH	Functional MTI (Weak)	23622248
MIRT052375	hsa-let-7a-5p	Homo sapiens	LHFPL2	10184	Homo sapiens	CLASH	Functional MTI (Weak)	23622248
MIRT052376	hsa-let-7a-5p	Homo sapiens	MRPL15	29088	Homo sapiens	CLASH	Functional MTI (Weak)	23622248
MIRT052377	hsa-let-7a-5p	Homo sapiens	HIST2H2BF	440689	Homo sapiens	CLASH	Functional MTI (Weak)	23622248
MIRT052378	hsa-let-7a-5p	Homo sapiens	CEP170B	283638	Homo sapiens	CLASH	Functional MTI (Weak)	23622248
MIRT052379	hsa-let-7a-5p	Homo sapiens	SMPDL3B	27293	Homo sapiens	CLASH	Functional MTI (Weak)	23622248
MIRT052380	hsa-let-7a-5p	Homo sapiens	HIST2H2BE	8349	Homo sapiens	CLASH	Functional MTI (Weak)	23622248
MIRT052381	hsa-let-7a-5p	Homo sapiens	CDC7	8317	Homo sapiens	CLASH	Functional MTI (Weak)	23622248
MIRT052382	hsa-let-7a-5p	Homo sapiens	SMARCAD1	56916	Homo sapiens	CLASH	Functional MTI (Weak)	23622248
MIRT052382	hsa-let-7a-5p	Homo sapiens	SMARCAD1	56916	Homo sapiens	PAR-CLIP	Functional MTI (Weak)	24398324
MIRT052382	hsa-let-7a-5p	Homo sapiens	SMARCAD1	56916	Homo sapiens	PAR-CLIP	Functional MTI (Weak)	20371350
MIRT052383	hsa-let-7a-5p	Homo sapiens	COX2	4513	Homo sapiens	CLASH	Functional MTI (Weak)	23622248
MIRT052384	hsa-let-7a-5p	Homo sapiens	BCAT1	586	Homo sapiens	CLASH	Functional MTI (Weak)	23622248
MIRT052385	hsa-let-7a-5p	Homo sapiens	RRM2	6241	Homo sapiens	CLASH	Functional MTI (Weak)	23622248
MIRT052385	hsa-let-7a-5p	Homo sapiens	RRM2	6241	Homo sapiens	PAR-CLIP	Functional MTI (Weak)	21572407
MIRT052385	hsa-let-7a-5p	Homo sapiens	RRM2	6241	Homo sapiens	qRT-PCR//Luciferase reporter assay//Western blot	Functional MTI	23335963
MIRT052386	hsa-let-7a-5p	Homo sapiens	FNDC3A	22862	Homo sapiens	CLASH	Functional MTI (Weak)	23622248
MIRT052386	hsa-let-7a-5p	Homo sapiens	FNDC3A	22862	Homo sapiens	PAR-CLIP	Functional MTI (Weak)	23592263
MIRT052387	hsa-let-7a-5p	Homo sapiens	ZCCHC9	84240	Homo sapiens	CLASH	Functional MTI (Weak)	23622248
MIRT052388	hsa-let-7a-5p	Homo sapiens	CD276	80381	Homo sapiens	CLASH	Functional MTI (Weak)	23622248
MIRT052389	hsa-let-7a-5p	Homo sapiens	PHF6	84295	Homo sapiens	CLASH	Functional MTI (Weak)	23622248
MIRT052390	hsa-let-7a-5p	Homo sapiens	FAM13C	220965	Homo sapiens	CLASH	Functional MTI (Weak)	23622248
MIRT052391	hsa-let-7a-5p	Homo sapiens	NOLC1	9221	Homo sapiens	CLASH	Functional MTI (Weak)	23622248
MIRT052392	hsa-let-7a-5p	Homo sapiens	ACVR1B	91	Homo sapiens	CLASH	Functional MTI (Weak)	23622248
MIRT052393	hsa-let-7a-5p	Homo sapiens	PTP4A1	7803	Homo sapiens	CLASH	Functional MTI (Weak)	23622248
MIRT052394	hsa-let-7a-5p	Homo sapiens	BAZ2A	11176	Homo sapiens	CLASH	Functional MTI (Weak)	23622248
MIRT052395	hsa-let-7a-5p	Homo sapiens	UBAP2	55833	Homo sapiens	CLASH	Functional MTI (Weak)	23622248
MIRT052396	hsa-let-7a-5p	Homo sapiens	RPL9	6133	Homo sapiens	CLASH	Functional MTI (Weak)	23622248
MIRT052397	hsa-let-7a-5p	Homo sapiens	TRIM5	85363	Homo sapiens	CLASH	Functional MTI (Weak)	23622248
MIRT052398	hsa-let-7a-5p	Homo sapiens	DNAJC6	9829	Homo sapiens	CLASH	Functional MTI (Weak)	23622248
MIRT052399	hsa-let-7a-5p	Homo sapiens	GLUL	2752	Homo sapiens	CLASH	Functional MTI (Weak)	23622248
MIRT052400	hsa-let-7a-5p	Homo sapiens	HIST1H4D	8360	Homo sapiens	CLASH	Functional MTI (Weak)	23622248
MIRT052401	hsa-let-7a-5p	Homo sapiens	FOXJ3	22887	Homo sapiens	CLASH	Functional MTI (Weak)	23622248
MIRT052402	hsa-let-7a-5p	Homo sapiens	PHTF2	57157	Homo sapiens	CLASH	Functional MTI (Weak)	23622248
MIRT052403	hsa-let-7a-5p	Homo sapiens	ACTB	60	Homo sapiens	CLASH	Functional MTI (Weak)	23622248
MIRT052404	hsa-let-7a-5p	Homo sapiens	NID2	22795	Homo sapiens	CLASH	Functional MTI (Weak)	23622248
MIRT052405	hsa-let-7a-5p	Homo sapiens	ANO6	196527	Homo sapiens	CLASH	Functional MTI (Weak)	23622248
MIRT052406	hsa-let-7a-5p	Homo sapiens	CS	1431	Homo sapiens	CLASH	Functional MTI (Weak)	23622248
MIRT052407	hsa-let-7a-5p	Homo sapiens	BTBD1	53339	Homo sapiens	CLASH	Functional MTI (Weak)	23622248
MIRT052408	hsa-let-7a-5p	Homo sapiens	NCBP1	4686	Homo sapiens	CLASH	Functional MTI (Weak)	23622248
MIRT052409	hsa-let-7a-5p	Homo sapiens	LMNA	4000	Homo sapiens	CLASH	Functional MTI (Weak)	23622248
MIRT052410	hsa-let-7a-5p	Homo sapiens	RBMXL1	494115	Homo sapiens	CLASH	Functional MTI (Weak)	23622248
MIRT052411	hsa-let-7a-5p	Homo sapiens	JAZF1	221895	Homo sapiens	CLASH	Functional MTI (Weak)	23622248
MIRT052412	hsa-let-7a-5p	Homo sapiens	RPS3A	6189	Homo sapiens	CLASH	Functional MTI (Weak)	23622248
MIRT052413	hsa-let-7a-5p	Homo sapiens	ZNF629	23361	Homo sapiens	CLASH	Functional MTI (Weak)	23622248
MIRT052414	hsa-let-7a-5p	Homo sapiens	SIK1	150094	Homo sapiens	CLASH	Functional MTI (Weak)	23622248
MIRT052415	hsa-let-7a-5p	Homo sapiens	HIST1H1D	3007	Homo sapiens	CLASH	Functional MTI (Weak)	23622248
MIRT052416	hsa-let-7a-5p	Homo sapiens	SESN2	83667	Homo sapiens	CLASH	Functional MTI (Weak)	23622248
MIRT052417	hsa-let-7a-5p	Homo sapiens	EIF3C	8663	Homo sapiens	CLASH	Functional MTI (Weak)	23622248
MIRT052418	hsa-let-7a-5p	Homo sapiens	GPM6B	2824	Homo sapiens	CLASH	Functional MTI (Weak)	23622248
MIRT052419	hsa-let-7a-5p	Homo sapiens	RPL30	6156	Homo sapiens	CLASH	Functional MTI (Weak)	23622248
MIRT052420	hsa-let-7a-5p	Homo sapiens	ARL6IP6	151188	Homo sapiens	CLASH	Functional MTI (Weak)	23622248
MIRT052421	hsa-let-7a-5p	Homo sapiens	FBXW2	26190	Homo sapiens	CLASH	Functional MTI (Weak)	23622248
MIRT052421	hsa-let-7a-5p	Homo sapiens	FBXW2	26190	Homo sapiens	PAR-CLIP	Functional MTI (Weak)	23446348
MIRT052421	hsa-let-7a-5p	Homo sapiens	FBXW2	26190	Homo sapiens	PAR-CLIP	Functional MTI (Weak)	20371350
MIRT052422	hsa-let-7a-5p	Homo sapiens	POU3F2	5454	Homo sapiens	CLASH	Functional MTI (Weak)	23622248
MIRT052423	hsa-let-7a-5p	Homo sapiens	TTC22	55001	Homo sapiens	CLASH	Functional MTI (Weak)	23622248
MIRT052424	hsa-let-7a-5p	Homo sapiens	LRRC37A2	474170	Homo sapiens	CLASH	Functional MTI (Weak)	23622248
MIRT052425	hsa-let-7a-5p	Homo sapiens	GCN1	10985	Homo sapiens	CLASH	Functional MTI (Weak)	23622248
MIRT052426	hsa-let-7a-5p	Homo sapiens	IVD	3712	Homo sapiens	CLASH	Functional MTI (Weak)	23622248
MIRT052427	hsa-let-7a-5p	Homo sapiens	CNOT9	9125	Homo sapiens	CLASH	Functional MTI (Weak)	23622248
MIRT052428	hsa-let-7a-5p	Homo sapiens	KIAA2026	158358	Homo sapiens	CLASH	Functional MTI (Weak)	23622248
MIRT052429	hsa-let-7a-5p	Homo sapiens	COX1	4512	Homo sapiens	CLASH	Functional MTI (Weak)	23622248
MIRT052430	hsa-let-7a-5p	Homo sapiens	NAA35	60560	Homo sapiens	CLASH	Functional MTI (Weak)	23622248
MIRT052431	hsa-let-7a-5p	Homo sapiens	SHMT2	6472	Homo sapiens	CLASH	Functional MTI (Weak)	23622248
MIRT052432	hsa-let-7a-5p	Homo sapiens	ATP6	4508	Homo sapiens	CLASH	Functional MTI (Weak)	23622248
MIRT052433	hsa-let-7a-5p	Homo sapiens	GTF2I	2969	Homo sapiens	CLASH	Functional MTI (Weak)	23622248
MIRT052434	hsa-let-7a-5p	Homo sapiens	KRTAP19-1	337882	Homo sapiens	CLASH	Functional MTI (Weak)	23622248
MIRT052435	hsa-let-7a-5p	Homo sapiens	RPL4	6124	Homo sapiens	CLASH	Functional MTI (Weak)	23622248
MIRT052436	hsa-let-7a-5p	Homo sapiens	TMEM165	55858	Homo sapiens	CLASH	Functional MTI (Weak)	23622248
MIRT052437	hsa-let-7a-5p	Homo sapiens	GTF3C5	9328	Homo sapiens	CLASH	Functional MTI (Weak)	23622248
MIRT052438	hsa-let-7a-5p	Homo sapiens	KIAA1147	57189	Homo sapiens	CLASH	Functional MTI (Weak)	23622248
MIRT052439	hsa-let-7a-5p	Homo sapiens	ARRDC1-AS1	85026	Homo sapiens	CLASH	Functional MTI (Weak)	23622248
MIRT052440	hsa-let-7a-5p	Homo sapiens	C11orf57	55216	Homo sapiens	CLASH	Functional MTI (Weak)	23622248
MIRT052440	hsa-let-7a-5p	Homo sapiens	C11orf57	55216	Homo sapiens	PAR-CLIP	Functional MTI (Weak)	23592263
MIRT052440	hsa-let-7a-5p	Homo sapiens	C11orf57	55216	Homo sapiens	PAR-CLIP	Functional MTI (Weak)	21572407
MIRT052441	hsa-let-7a-5p	Homo sapiens	EEF2	1938	Homo sapiens	CLASH	Functional MTI (Weak)	23622248
MIRT052442	hsa-let-7a-5p	Homo sapiens	ZNF609	23060	Homo sapiens	CLASH	Functional MTI (Weak)	23622248
MIRT052442	hsa-let-7a-5p	Homo sapiens	ZNF609	23060	Homo sapiens	PAR-CLIP	Functional MTI (Weak)	26701625
MIRT052443	hsa-let-7a-5p	Homo sapiens	TMEM64	169200	Homo sapiens	CLASH	Functional MTI (Weak)	23622248
MIRT052444	hsa-let-7a-5p	Homo sapiens	EXPH5	23086	Homo sapiens	CLASH	Functional MTI (Weak)	23622248
MIRT052445	hsa-let-7a-5p	Homo sapiens	AKAP17A	8227	Homo sapiens	CLASH	Functional MTI (Weak)	23622248
MIRT052446	hsa-let-7a-5p	Homo sapiens	ATG4C	84938	Homo sapiens	CLASH	Functional MTI (Weak)	23622248
MIRT052447	hsa-let-7a-5p	Homo sapiens	ORAI2	80228	Homo sapiens	CLASH	Functional MTI (Weak)	23622248
MIRT052448	hsa-let-7a-5p	Homo sapiens	WWP2	11060	Homo sapiens	CLASH	Functional MTI (Weak)	23622248
MIRT052449	hsa-let-7a-5p	Homo sapiens	RPS15A	6210	Homo sapiens	CLASH	Functional MTI (Weak)	23622248
MIRT052450	hsa-let-7a-5p	Homo sapiens	RPS10	6204	Homo sapiens	CLASH	Functional MTI (Weak)	23622248
MIRT052451	hsa-let-7a-5p	Homo sapiens	AGO1	26523	Homo sapiens	CLASH	Functional MTI (Weak)	23622248
MIRT052451	hsa-let-7a-5p	Homo sapiens	AGO1	26523	Homo sapiens	Immunohistochemistry//Immunoprecipitaion//Luciferase reporter assay//Northern blot//qRT-PCR//Western blot	Functional MTI	23426184
MIRT052452	hsa-let-7a-5p	Homo sapiens	AOC2	314	Homo sapiens	CLASH	Functional MTI (Weak)	23622248
MIRT052453	hsa-let-7a-5p	Homo sapiens	SP1	6667	Homo sapiens	CLASH	Functional MTI (Weak)	23622248
MIRT052454	hsa-let-7a-5p	Homo sapiens	ND5	4540	Homo sapiens	CLASH	Functional MTI (Weak)	23622248
MIRT052455	hsa-let-7a-5p	Homo sapiens	CAMK2D	817	Homo sapiens	CLASH	Functional MTI (Weak)	23622248
MIRT052456	hsa-let-7a-5p	Homo sapiens	CD2AP	23607	Homo sapiens	CLASH	Functional MTI (Weak)	23622248
MIRT052457	hsa-let-7a-5p	Homo sapiens	H1F0	3005	Homo sapiens	CLASH	Functional MTI (Weak)	23622248
MIRT052458	hsa-let-7a-5p	Homo sapiens	VAV2	7410	Homo sapiens	CLASH	Functional MTI (Weak)	23622248
MIRT052459	hsa-let-7a-5p	Homo sapiens	RPSA	3921	Homo sapiens	CLASH	Functional MTI (Weak)	23622248
MIRT052460	hsa-let-7a-5p	Homo sapiens	NEU3	10825	Homo sapiens	CLASH	Functional MTI (Weak)	23622248
MIRT052461	hsa-let-7a-5p	Homo sapiens	UBAP2L	9898	Homo sapiens	CLASH	Functional MTI (Weak)	23622248
MIRT052462	hsa-let-7a-5p	Homo sapiens	GORASP2	26003	Homo sapiens	CLASH	Functional MTI (Weak)	23622248
MIRT052463	hsa-let-7a-5p	Homo sapiens	ANKRD17	26057	Homo sapiens	CLASH	Functional MTI (Weak)	23622248
MIRT052464	hsa-let-7a-5p	Homo sapiens	IPO7	10527	Homo sapiens	CLASH	Functional MTI (Weak)	23622248
MIRT052465	hsa-let-7a-5p	Homo sapiens	CFL2	1073	Homo sapiens	CLASH	Functional MTI (Weak)	23622248
MIRT052466	hsa-let-7a-5p	Homo sapiens	ZMYM3	9203	Homo sapiens	CLASH	Functional MTI (Weak)	23622248
MIRT052467	hsa-let-7a-5p	Homo sapiens	RBM6	10180	Homo sapiens	CLASH	Functional MTI (Weak)	23622248
MIRT052468	hsa-let-7a-5p	Homo sapiens	TAF9B	51616	Homo sapiens	CLASH	Functional MTI (Weak)	23622248
MIRT052469	hsa-let-7a-5p	Homo sapiens	SKA3	221150	Homo sapiens	CLASH	Functional MTI (Weak)	23622248
MIRT052470	hsa-let-7a-5p	Homo sapiens	DDX18	8886	Homo sapiens	CLASH	Functional MTI (Weak)	23622248
MIRT052471	hsa-let-7a-5p	Homo sapiens	FARSA	2193	Homo sapiens	CLASH	Functional MTI (Weak)	23622248
MIRT052472	hsa-let-7a-5p	Homo sapiens	BNIP3L	665	Homo sapiens	CLASH	Functional MTI (Weak)	23622248
MIRT052473	hsa-let-7a-5p	Homo sapiens	VGLL4	9686	Homo sapiens	CLASH	Functional MTI (Weak)	23622248
MIRT052474	hsa-let-7a-5p	Homo sapiens	BUD13	84811	Homo sapiens	CLASH	Functional MTI (Weak)	23622248
MIRT052475	hsa-let-7a-5p	Homo sapiens	HNRNPUL1	11100	Homo sapiens	CLASH	Functional MTI (Weak)	23622248
MIRT052476	hsa-let-7a-5p	Homo sapiens	NUDT4	11163	Homo sapiens	CLASH	Functional MTI (Weak)	23622248
MIRT052477	hsa-let-7a-5p	Homo sapiens	SNRPC	6631	Homo sapiens	CLASH	Functional MTI (Weak)	23622248
MIRT052478	hsa-let-7a-5p	Homo sapiens	SPATS2	65244	Homo sapiens	CLASH	Functional MTI (Weak)	23622248
MIRT052479	hsa-let-7a-5p	Homo sapiens	REPS1	85021	Homo sapiens	CLASH	Functional MTI (Weak)	23622248
MIRT052480	hsa-let-7a-5p	Homo sapiens	TRAF7	84231	Homo sapiens	CLASH	Functional MTI (Weak)	23622248
MIRT052481	hsa-let-7a-5p	Homo sapiens	CD55	1604	Homo sapiens	CLASH	Functional MTI (Weak)	23622248
MIRT052482	hsa-let-7a-5p	Homo sapiens	PNRC1	10957	Homo sapiens	CLASH	Functional MTI (Weak)	23622248
MIRT052483	hsa-let-7a-5p	Homo sapiens	SETD7	80854	Homo sapiens	CLASH	Functional MTI (Weak)	23622248
MIRT052484	hsa-let-7a-5p	Homo sapiens	ERN1	2081	Homo sapiens	CLASH	Functional MTI (Weak)	23622248
MIRT052485	hsa-let-7a-5p	Homo sapiens	NDUFS2	4720	Homo sapiens	CLASH	Functional MTI (Weak)	23622248
MIRT052486	hsa-let-7a-5p	Homo sapiens	MRS2	57380	Homo sapiens	CLASH	Functional MTI (Weak)	23622248
MIRT052487	hsa-let-7a-5p	Homo sapiens	TARS	6897	Homo sapiens	CLASH	Functional MTI (Weak)	23622248
MIRT052488	hsa-let-7a-5p	Homo sapiens	HUWE1	10075	Homo sapiens	CLASH	Functional MTI (Weak)	23622248
MIRT052489	hsa-let-7a-5p	Homo sapiens	PAXBP1	94104	Homo sapiens	CLASH	Functional MTI (Weak)	23622248
MIRT052490	hsa-let-7a-5p	Homo sapiens	LIX1L	128077	Homo sapiens	CLASH	Functional MTI (Weak)	23622248
MIRT052491	hsa-let-7a-5p	Homo sapiens	RAD21	5885	Homo sapiens	CLASH	Functional MTI (Weak)	23622248
MIRT052492	hsa-let-7a-5p	Homo sapiens	ND1	4535	Homo sapiens	CLASH	Functional MTI (Weak)	23622248
MIRT052493	hsa-let-7a-5p	Homo sapiens	ZNF644	84146	Homo sapiens	CLASH	Functional MTI (Weak)	23622248
MIRT052493	hsa-let-7a-5p	Homo sapiens	ZNF644	84146	Homo sapiens	PAR-CLIP	Functional MTI (Weak)	23446348
MIRT052494	hsa-let-7a-5p	Homo sapiens	SAMD4B	55095	Homo sapiens	CLASH	Functional MTI (Weak)	23622248
MIRT052495	hsa-let-7a-5p	Homo sapiens	ASPM	259266	Homo sapiens	CLASH	Functional MTI (Weak)	23622248
MIRT052496	hsa-let-7a-5p	Homo sapiens	ZNF746	155061	Homo sapiens	CLASH	Functional MTI (Weak)	23622248
MIRT052497	hsa-let-7a-5p	Homo sapiens	ND2	4536	Homo sapiens	CLASH	Functional MTI (Weak)	23622248
MIRT052498	hsa-let-7a-5p	Homo sapiens	RPS4X	6191	Homo sapiens	CLASH	Functional MTI (Weak)	23622248
MIRT052499	hsa-let-7a-5p	Homo sapiens	NPC1	4864	Homo sapiens	CLASH	Functional MTI (Weak)	23622248
MIRT052500	hsa-let-7a-5p	Homo sapiens	ITM2B	9445	Homo sapiens	CLASH	Functional MTI (Weak)	23622248
MIRT052501	hsa-let-7a-5p	Homo sapiens	RPS13	6207	Homo sapiens	CLASH	Functional MTI (Weak)	23622248
MIRT052502	hsa-let-7a-5p	Homo sapiens	C1GALT1	56913	Homo sapiens	CLASH	Functional MTI (Weak)	23622248
MIRT052503	hsa-let-7a-5p	Homo sapiens	CARHSP1	23589	Homo sapiens	CLASH	Functional MTI (Weak)	23622248
MIRT052504	hsa-let-7a-5p	Homo sapiens	CNTRL	11064	Homo sapiens	CLASH	Functional MTI (Weak)	23622248
MIRT052505	hsa-let-7a-5p	Homo sapiens	PIK3R1	5295	Homo sapiens	CLASH	Functional MTI (Weak)	23622248
MIRT052506	hsa-let-7a-5p	Homo sapiens	ARID3B	10620	Homo sapiens	CLASH	Functional MTI (Weak)	23622248
MIRT052506	hsa-let-7a-5p	Homo sapiens	ARID3B	10620	Homo sapiens	PAR-CLIP	Functional MTI (Weak)	23446348
MIRT052506	hsa-let-7a-5p	Homo sapiens	ARID3B	10620	Homo sapiens	PAR-CLIP	Functional MTI (Weak)	21572407
MIRT052506	hsa-let-7a-5p	Homo sapiens	ARID3B	10620	Homo sapiens	PAR-CLIP	Functional MTI (Weak)	20371350
MIRT052507	hsa-let-7a-5p	Homo sapiens	LILRB4	11006	Homo sapiens	CLASH	Functional MTI (Weak)	23622248
MIRT052508	hsa-let-7a-5p	Homo sapiens	PPP2R2A	5520	Homo sapiens	CLASH	Functional MTI (Weak)	23622248
MIRT052508	hsa-let-7a-5p	Homo sapiens	PPP2R2A	5520	Homo sapiens	PAR-CLIP	Functional MTI (Weak)	23446348
MIRT052509	hsa-let-7a-5p	Homo sapiens	SRSF2	6427	Homo sapiens	CLASH	Functional MTI (Weak)	23622248
MIRT052510	hsa-let-7a-5p	Homo sapiens	CLPB	81570	Homo sapiens	CLASH	Functional MTI (Weak)	23622248
MIRT052511	hsa-let-7a-5p	Homo sapiens	DEGS1	8560	Homo sapiens	CLASH	Functional MTI (Weak)	23622248
MIRT052512	hsa-let-7a-5p	Homo sapiens	LTA4H	4048	Homo sapiens	CLASH	Functional MTI (Weak)	23622248
MIRT052513	hsa-let-7a-5p	Homo sapiens	ATP2A2	488	Homo sapiens	CLASH	Functional MTI (Weak)	23622248
MIRT052514	hsa-let-7a-5p	Homo sapiens	HDAC5	10014	Homo sapiens	CLASH	Functional MTI (Weak)	23622248
MIRT052515	hsa-let-7a-5p	Homo sapiens	MTFR1L	56181	Homo sapiens	CLASH	Functional MTI (Weak)	23622248
MIRT052516	hsa-let-7a-5p	Homo sapiens	NUDT5	11164	Homo sapiens	CLASH	Functional MTI (Weak)	23622248
MIRT052517	hsa-let-7a-5p	Homo sapiens	JPH4	84502	Homo sapiens	CLASH	Functional MTI (Weak)	23622248
MIRT052518	hsa-let-7a-5p	Homo sapiens	TAF5L	27097	Homo sapiens	CLASH	Functional MTI (Weak)	23622248
MIRT052519	hsa-let-7a-5p	Homo sapiens	MED13L	23389	Homo sapiens	CLASH	Functional MTI (Weak)	23622248
MIRT052520	hsa-let-7a-5p	Homo sapiens	FKBP8	23770	Homo sapiens	CLASH	Functional MTI (Weak)	23622248
MIRT052521	hsa-let-7a-5p	Homo sapiens	ZNF780A	284323	Homo sapiens	CLASH	Functional MTI (Weak)	23622248
MIRT052522	hsa-let-7a-5p	Homo sapiens	BSDC1	55108	Homo sapiens	CLASH	Functional MTI (Weak)	23622248
MIRT052523	hsa-let-7a-5p	Homo sapiens	HMGN2	3151	Homo sapiens	CLASH	Functional MTI (Weak)	23622248
MIRT052524	hsa-let-7a-5p	Homo sapiens	SLC35A4	113829	Homo sapiens	CLASH	Functional MTI (Weak)	23622248
MIRT052525	hsa-let-7a-5p	Homo sapiens	UBE2Q1	55585	Homo sapiens	CLASH	Functional MTI (Weak)	23622248
MIRT052526	hsa-let-7a-5p	Homo sapiens	B4GALNT3	283358	Homo sapiens	CLASH	Functional MTI (Weak)	23622248
MIRT052527	hsa-let-7a-5p	Homo sapiens	USP14	9097	Homo sapiens	CLASH	Functional MTI (Weak)	23622248
MIRT052528	hsa-let-7a-5p	Homo sapiens	HOXC4	3221	Homo sapiens	CLASH	Functional MTI (Weak)	23622248
MIRT052529	hsa-let-7a-5p	Homo sapiens	PTGES2	80142	Homo sapiens	CLASH	Functional MTI (Weak)	23622248
MIRT052530	hsa-let-7a-5p	Homo sapiens	HSF2	3298	Homo sapiens	CLASH	Functional MTI (Weak)	23622248
MIRT052531	hsa-let-7a-5p	Homo sapiens	FAM171A2	284069	Homo sapiens	CLASH	Functional MTI (Weak)	23622248
MIRT052532	hsa-let-7a-5p	Homo sapiens	CAND2	23066	Homo sapiens	CLASH	Functional MTI (Weak)	23622248
MIRT052533	hsa-let-7a-5p	Homo sapiens	TMEM241	85019	Homo sapiens	CLASH	Functional MTI (Weak)	23622248
MIRT052534	hsa-let-7a-5p	Homo sapiens	S100PBP	64766	Homo sapiens	CLASH	Functional MTI (Weak)	23622248
MIRT052535	hsa-let-7a-5p	Homo sapiens	AIDA	64853	Homo sapiens	CLASH	Functional MTI (Weak)	23622248
MIRT052536	hsa-let-7a-5p	Homo sapiens	RANBP2	5903	Homo sapiens	CLASH	Functional MTI (Weak)	23622248
MIRT052537	hsa-let-7a-5p	Homo sapiens	MAPK11	5600	Homo sapiens	CLASH	Functional MTI (Weak)	23622248
MIRT052538	hsa-let-7a-5p	Homo sapiens	BMPR1B	658	Homo sapiens	CLASH	Functional MTI (Weak)	23622248
MIRT052539	hsa-let-7a-5p	Homo sapiens	ADSL	158	Homo sapiens	CLASH	Functional MTI (Weak)	23622248
MIRT052540	hsa-let-7a-5p	Homo sapiens	SNX2	6643	Homo sapiens	CLASH	Functional MTI (Weak)	23622248
MIRT052541	hsa-let-7a-5p	Homo sapiens	MTUS1	57509	Homo sapiens	CLASH	Functional MTI (Weak)	23622248
MIRT052541	hsa-let-7a-5p	Homo sapiens	MTUS1	57509	Homo sapiens	PAR-CLIP	Functional MTI (Weak)	23592263
MIRT052541	hsa-let-7a-5p	Homo sapiens	MTUS1	57509	Homo sapiens	PAR-CLIP	Functional MTI (Weak)	24398324
MIRT052541	hsa-let-7a-5p	Homo sapiens	MTUS1	57509	Homo sapiens	PAR-CLIP	Functional MTI (Weak)	23446348
MIRT052541	hsa-let-7a-5p	Homo sapiens	MTUS1	57509	Homo sapiens	PAR-CLIP	Functional MTI (Weak)	26701625
MIRT052542	hsa-let-7a-5p	Homo sapiens	PIGN	23556	Homo sapiens	CLASH	Functional MTI (Weak)	23622248
MIRT052543	hsa-let-7a-5p	Homo sapiens	HOXA6	3203	Homo sapiens	CLASH	Functional MTI (Weak)	23622248
MIRT052544	hsa-let-7a-5p	Homo sapiens	DHX57	90957	Homo sapiens	CLASH	Functional MTI (Weak)	23622248
MIRT052545	hsa-let-7a-5p	Homo sapiens	WIPI2	26100	Homo sapiens	CLASH	Functional MTI (Weak)	23622248
MIRT052546	hsa-let-7a-5p	Homo sapiens	PCIF1	63935	Homo sapiens	CLASH	Functional MTI (Weak)	23622248
MIRT052547	hsa-let-7a-5p	Homo sapiens	UBOX5	22888	Homo sapiens	CLASH	Functional MTI (Weak)	23622248
MIRT052548	hsa-let-7a-5p	Homo sapiens	PEX14	5195	Homo sapiens	CLASH	Functional MTI (Weak)	23622248
MIRT052549	hsa-let-7a-5p	Homo sapiens	TMX2	51075	Homo sapiens	CLASH	Functional MTI (Weak)	23622248
MIRT052550	hsa-let-7a-5p	Homo sapiens	RAVER1	125950	Homo sapiens	CLASH	Functional MTI (Weak)	23622248
MIRT052551	hsa-let-7a-5p	Homo sapiens	BCL2L11	10018	Homo sapiens	CLASH	Functional MTI (Weak)	23622248
MIRT052552	hsa-let-7a-5p	Homo sapiens	G2E3	55632	Homo sapiens	CLASH	Functional MTI (Weak)	23622248
MIRT052553	hsa-let-7a-5p	Homo sapiens	BAZ1B	9031	Homo sapiens	CLASH	Functional MTI (Weak)	23622248
MIRT052554	hsa-let-7a-5p	Homo sapiens	DYNC2H1	79659	Homo sapiens	CLASH	Functional MTI (Weak)	23622248
MIRT052555	hsa-let-7a-5p	Homo sapiens	CDC25B	994	Homo sapiens	CLASH	Functional MTI (Weak)	23622248
MIRT052556	hsa-let-7a-5p	Homo sapiens	TTC26	79989	Homo sapiens	CLASH	Functional MTI (Weak)	23622248
MIRT052557	hsa-let-7a-5p	Homo sapiens	LRRC42	115353	Homo sapiens	CLASH	Functional MTI (Weak)	23622248
MIRT052558	hsa-let-7a-5p	Homo sapiens	NME4	4833	Homo sapiens	CLASH	Functional MTI (Weak)	23622248
MIRT052559	hsa-let-7a-5p	Homo sapiens	GGPS1	9453	Homo sapiens	CLASH	Functional MTI (Weak)	23622248
MIRT052560	hsa-let-7a-5p	Homo sapiens	LARP1	23367	Homo sapiens	CLASH	Functional MTI (Weak)	23622248
MIRT052561	hsa-let-7a-5p	Homo sapiens	MTHFD1	4522	Homo sapiens	CLASH	Functional MTI (Weak)	23622248
MIRT052562	hsa-let-7a-5p	Homo sapiens	WDR46	9277	Homo sapiens	CLASH	Functional MTI (Weak)	23622248
MIRT052563	hsa-let-7a-5p	Homo sapiens	TRRAP	8295	Homo sapiens	CLASH	Functional MTI (Weak)	23622248
MIRT052564	hsa-let-7a-5p	Homo sapiens	ARRDC3	57561	Homo sapiens	CLASH	Functional MTI (Weak)	23622248
MIRT052565	hsa-let-7a-5p	Homo sapiens	MAP3K1	4214	Homo sapiens	CLASH	Functional MTI (Weak)	23622248
MIRT052566	hsa-let-7a-5p	Homo sapiens	EZH2	2146	Homo sapiens	CLASH	Functional MTI (Weak)	23622248
MIRT052566	hsa-let-7a-5p	Homo sapiens	EZH2	2146	Homo sapiens	Luciferase reporter assay//qRT-PCR//Western blot	Functional MTI	22972404
MIRT052567	hsa-let-7a-5p	Homo sapiens	HOXB4	3214	Homo sapiens	CLASH	Functional MTI (Weak)	23622248
MIRT052568	hsa-let-7a-5p	Homo sapiens	AMPD2	271	Homo sapiens	CLASH	Functional MTI (Weak)	23622248
MIRT052569	hsa-let-7a-5p	Homo sapiens	SF3A1	10291	Homo sapiens	CLASH	Functional MTI (Weak)	23622248
MIRT052570	hsa-let-7a-5p	Homo sapiens	F2R	2149	Homo sapiens	CLASH	Functional MTI (Weak)	23622248
MIRT052571	hsa-let-7a-5p	Homo sapiens	SNX6	58533	Homo sapiens	CLASH	Functional MTI (Weak)	23622248
MIRT052572	hsa-let-7a-5p	Homo sapiens	GADD45GIP1	90480	Homo sapiens	CLASH	Functional MTI (Weak)	23622248
MIRT052573	hsa-let-7a-5p	Homo sapiens	MCM3AP	8888	Homo sapiens	CLASH	Functional MTI (Weak)	23622248
MIRT052574	hsa-let-7a-5p	Homo sapiens	KDM6B	23135	Homo sapiens	CLASH	Functional MTI (Weak)	23622248
MIRT052575	hsa-let-7a-5p	Homo sapiens	AGO2	27161	Homo sapiens	CLASH	Functional MTI (Weak)	23622248
MIRT052576	hsa-let-7a-5p	Homo sapiens	ANGEL2	90806	Homo sapiens	CLASH	Functional MTI (Weak)	23622248
MIRT052577	hsa-let-7a-5p	Homo sapiens	RPL35A	6165	Homo sapiens	CLASH	Functional MTI (Weak)	23622248
MIRT052578	hsa-let-7a-5p	Homo sapiens	FNIP1	96459	Homo sapiens	CLASH	Functional MTI (Weak)	23622248
MIRT052579	hsa-let-7a-5p	Homo sapiens	ATP2B1	490	Homo sapiens	CLASH	Functional MTI (Weak)	23622248
MIRT052580	hsa-let-7a-5p	Homo sapiens	TAF5	6877	Homo sapiens	CLASH	Functional MTI (Weak)	23622248
MIRT052581	hsa-let-7a-5p	Homo sapiens	ASCC3	10973	Homo sapiens	CLASH	Functional MTI (Weak)	23622248
MIRT052582	hsa-let-7a-5p	Homo sapiens	BPTF	2186	Homo sapiens	CLASH	Functional MTI (Weak)	23622248
MIRT052583	hsa-let-7a-5p	Homo sapiens	PAQR5	54852	Homo sapiens	CLASH	Functional MTI (Weak)	23622248
MIRT052584	hsa-let-7a-5p	Homo sapiens	SPTBN1	6711	Homo sapiens	CLASH	Functional MTI (Weak)	23622248
MIRT052585	hsa-let-7a-5p	Homo sapiens	MIB1	57534	Homo sapiens	CLASH	Functional MTI (Weak)	23622248
MIRT052586	hsa-let-7a-5p	Homo sapiens	RPS24	6229	Homo sapiens	CLASH	Functional MTI (Weak)	23622248
MIRT052587	hsa-let-7a-5p	Homo sapiens	WDR6	11180	Homo sapiens	CLASH	Functional MTI (Weak)	23622248
MIRT052588	hsa-let-7a-5p	Homo sapiens	CYP2R1	120227	Homo sapiens	CLASH	Functional MTI (Weak)	23622248
MIRT052589	hsa-let-7a-5p	Homo sapiens	TCERG1	10915	Homo sapiens	CLASH	Functional MTI (Weak)	23622248
MIRT052590	hsa-let-7a-5p	Homo sapiens	GBF1	8729	Homo sapiens	CLASH	Functional MTI (Weak)	23622248
MIRT052591	hsa-let-7a-5p	Homo sapiens	CSNK2A1	1457	Homo sapiens	CLASH	Functional MTI (Weak)	23622248
MIRT052592	hsa-let-7a-5p	Homo sapiens	TAB2	23118	Homo sapiens	CLASH	Functional MTI (Weak)	23622248
MIRT052593	hsa-let-7a-5p	Homo sapiens	QKI	9444	Homo sapiens	CLASH	Functional MTI (Weak)	23622248
MIRT052594	hsa-let-7a-5p	Homo sapiens	UBA6	55236	Homo sapiens	CLASH	Functional MTI (Weak)	23622248
MIRT052595	hsa-let-7a-5p	Homo sapiens	ALDH7A1	501	Homo sapiens	CLASH	Functional MTI (Weak)	23622248
MIRT052596	hsa-let-7a-5p	Homo sapiens	ILKAP	80895	Homo sapiens	CLASH	Functional MTI (Weak)	23622248
MIRT052597	hsa-let-7a-5p	Homo sapiens	DPH5	51611	Homo sapiens	CLASH	Functional MTI (Weak)	23622248
MIRT052598	hsa-let-7a-5p	Homo sapiens	CNBP	7555	Homo sapiens	CLASH	Functional MTI (Weak)	23622248
MIRT052599	hsa-let-7a-5p	Homo sapiens	TRIO	7204	Homo sapiens	CLASH	Functional MTI (Weak)	23622248
MIRT052600	hsa-let-7a-5p	Homo sapiens	NDUFAF7	55471	Homo sapiens	CLASH	Functional MTI (Weak)	23622248
MIRT052601	hsa-let-7a-5p	Homo sapiens	NFATC2IP	84901	Homo sapiens	CLASH	Functional MTI (Weak)	23622248
MIRT052602	hsa-let-7a-5p	Homo sapiens	PREB	10113	Homo sapiens	CLASH	Functional MTI (Weak)	23622248
MIRT052603	hsa-let-7a-5p	Homo sapiens	BIRC6	57448	Homo sapiens	CLASH	Functional MTI (Weak)	23622248
MIRT052604	hsa-let-7a-5p	Homo sapiens	MYO9A	4649	Homo sapiens	CLASH	Functional MTI (Weak)	23622248
MIRT052605	hsa-let-7a-5p	Homo sapiens	RAB13	5872	Homo sapiens	CLASH	Functional MTI (Weak)	23622248
MIRT052606	hsa-let-7a-5p	Homo sapiens	SMG7	9887	Homo sapiens	CLASH	Functional MTI (Weak)	23622248
MIRT052607	hsa-let-7a-5p	Homo sapiens	SLC35C1	55343	Homo sapiens	CLASH	Functional MTI (Weak)	23622248
MIRT052608	hsa-let-7a-5p	Homo sapiens	GTF3C1	2975	Homo sapiens	CLASH	Functional MTI (Weak)	23622248
MIRT052609	hsa-let-7a-5p	Homo sapiens	NPTX1	4884	Homo sapiens	CLASH	Functional MTI (Weak)	23622248
MIRT052610	hsa-let-7a-5p	Homo sapiens	MRPS2	51116	Homo sapiens	CLASH	Functional MTI (Weak)	23622248
MIRT052611	hsa-let-7a-5p	Homo sapiens	DHX9	1660	Homo sapiens	CLASH	Functional MTI (Weak)	23622248
MIRT052612	hsa-let-7a-5p	Homo sapiens	NUP58	9818	Homo sapiens	CLASH	Functional MTI (Weak)	23622248
MIRT052613	hsa-let-7a-5p	Homo sapiens	UNK	85451	Homo sapiens	CLASH	Functional MTI (Weak)	23622248
MIRT052614	hsa-let-7a-5p	Homo sapiens	COPZ1	22818	Homo sapiens	CLASH	Functional MTI (Weak)	23622248
MIRT052615	hsa-let-7a-5p	Homo sapiens	UHRF1	29128	Homo sapiens	CLASH	Functional MTI (Weak)	23622248
MIRT052615	hsa-let-7a-5p	Homo sapiens	UHRF1	29128	Homo sapiens	Luciferase reporter assay//qRT-PCR//Western blot	Functional MTI	26049093
MIRT052616	hsa-let-7a-5p	Homo sapiens	TSPAN3	10099	Homo sapiens	CLASH	Functional MTI (Weak)	23622248
MIRT052617	hsa-let-7a-5p	Homo sapiens	KCTD1	284252	Homo sapiens	CLASH	Functional MTI (Weak)	23622248
MIRT052618	hsa-let-7a-5p	Homo sapiens	PLOD1	5351	Homo sapiens	CLASH	Functional MTI (Weak)	23622248
MIRT052619	hsa-let-7a-5p	Homo sapiens	RBFOX2	23543	Homo sapiens	CLASH	Functional MTI (Weak)	23622248
MIRT052619	hsa-let-7a-5p	Homo sapiens	RBFOX2	23543	Homo sapiens	PAR-CLIP	Functional MTI (Weak)	24398324
MIRT052619	hsa-let-7a-5p	Homo sapiens	RBFOX2	23543	Homo sapiens	PAR-CLIP	Functional MTI (Weak)	23446348
MIRT052619	hsa-let-7a-5p	Homo sapiens	RBFOX2	23543	Homo sapiens	PAR-CLIP	Functional MTI (Weak)	22012620
MIRT052619	hsa-let-7a-5p	Homo sapiens	RBFOX2	23543	Homo sapiens	PAR-CLIP	Functional MTI (Weak)	21572407
MIRT052619	hsa-let-7a-5p	Homo sapiens	RBFOX2	23543	Homo sapiens	PAR-CLIP	Functional MTI (Weak)	20371350
MIRT052620	hsa-let-7a-5p	Homo sapiens	COX14	84987	Homo sapiens	CLASH	Functional MTI (Weak)	23622248
MIRT052621	hsa-let-7a-5p	Homo sapiens	KPNA6	23633	Homo sapiens	CLASH	Functional MTI (Weak)	23622248
MIRT052622	hsa-let-7a-5p	Homo sapiens	BMT2	154743	Homo sapiens	CLASH	Functional MTI (Weak)	23622248
MIRT052623	hsa-let-7a-5p	Homo sapiens	C2CD4A	145741	Homo sapiens	CLASH	Functional MTI (Weak)	23622248
MIRT052624	hsa-let-7a-5p	Homo sapiens	DSC3	1825	Homo sapiens	CLASH	Functional MTI (Weak)	23622248
MIRT052625	hsa-let-7a-5p	Homo sapiens	PDE4DIP	9659	Homo sapiens	CLASH	Functional MTI (Weak)	23622248
MIRT052626	hsa-let-7a-5p	Homo sapiens	SEL1L3	23231	Homo sapiens	CLASH	Functional MTI (Weak)	23622248
MIRT052627	hsa-let-7a-5p	Homo sapiens	PALD1	27143	Homo sapiens	CLASH	Functional MTI (Weak)	23622248
MIRT052628	hsa-let-7a-5p	Homo sapiens	METTL6	131965	Homo sapiens	CLASH	Functional MTI (Weak)	23622248
MIRT052629	hsa-let-7a-5p	Homo sapiens	CRYBG3	131544	Homo sapiens	CLASH	Functional MTI (Weak)	23622248
MIRT052630	hsa-let-7a-5p	Homo sapiens	ZNF264	9422	Homo sapiens	CLASH	Functional MTI (Weak)	23622248
MIRT052630	hsa-let-7a-5p	Homo sapiens	ZNF264	9422	Homo sapiens	PAR-CLIP	Functional MTI (Weak)	21572407
MIRT052631	hsa-let-7a-5p	Homo sapiens	CTDP1	9150	Homo sapiens	CLASH	Functional MTI (Weak)	23622248
MIRT052632	hsa-let-7a-5p	Homo sapiens	ATXN2L	11273	Homo sapiens	CLASH	Functional MTI (Weak)	23622248
MIRT052633	hsa-let-7a-5p	Homo sapiens	BCOR	54880	Homo sapiens	CLASH	Functional MTI (Weak)	23622248
MIRT052634	hsa-let-7a-5p	Homo sapiens	IARS	3376	Homo sapiens	CLASH	Functional MTI (Weak)	23622248
MIRT052635	hsa-let-7a-5p	Homo sapiens	SYVN1	84447	Homo sapiens	CLASH	Functional MTI (Weak)	23622248
MIRT052636	hsa-let-7a-5p	Homo sapiens	ZNF260	339324	Homo sapiens	CLASH	Functional MTI (Weak)	23622248
MIRT052637	hsa-let-7a-5p	Homo sapiens	CCNB2	9133	Homo sapiens	CLASH	Functional MTI (Weak)	23622248
MIRT052638	hsa-let-7a-5p	Homo sapiens	SFSWAP	6433	Homo sapiens	CLASH	Functional MTI (Weak)	23622248
MIRT052639	hsa-let-7a-5p	Homo sapiens	ACAD8	27034	Homo sapiens	CLASH	Functional MTI (Weak)	23622248
MIRT052640	hsa-let-7a-5p	Homo sapiens	INTS12	57117	Homo sapiens	CLASH	Functional MTI (Weak)	23622248
MIRT052641	hsa-let-7a-5p	Homo sapiens	NIPBL	25836	Homo sapiens	CLASH	Functional MTI (Weak)	23622248
MIRT052642	hsa-let-7a-5p	Homo sapiens	SESN1	27244	Homo sapiens	CLASH	Functional MTI (Weak)	23622248
MIRT052643	hsa-let-7a-5p	Homo sapiens	CCNG1	900	Homo sapiens	CLASH	Functional MTI (Weak)	23622248
MIRT053026	hsa-let-7a-5p	Homo sapiens	PAK1	5058	Homo sapiens	Immunofluorescence//qRT-PCR//Western blot//Luciferase reporter assay	Functional MTI	23339187
MIRT053129	hsa-let-7a-5p	Homo sapiens	AURKB	9212	Homo sapiens	Luciferase reporter assay//Western blot	Functional MTI	23769985
MIRT053472	hsa-let-7a-5p	Homo sapiens	RAB40C	57799	Homo sapiens	Immunohistochemistry//Luciferase reporter assay//qRT-PCR//Western blot	Functional MTI	21349817
MIRT053472	hsa-let-7a-5p	Homo sapiens	RAB40C	57799	Homo sapiens	PAR-CLIP	Functional MTI (Weak)	23592263
MIRT063192	hsa-let-7a-5p	Homo sapiens	ADIPOR2	79602	Homo sapiens	PAR-CLIP	Functional MTI (Weak)	21572407
MIRT065684	hsa-let-7a-5p	Homo sapiens	ESPL1	9700	Homo sapiens	PAR-CLIP	Functional MTI (Weak)	23446348
MIRT065684	hsa-let-7a-5p	Homo sapiens	ESPL1	9700	Homo sapiens	PAR-CLIP	Functional MTI (Weak)	21572407
MIRT067397	hsa-let-7a-5p	Homo sapiens	TMTC3	160418	Homo sapiens	PAR-CLIP	Functional MTI (Weak)	23592263
MIRT068151	hsa-let-7a-5p	Homo sapiens	TXLNA	200081	Homo sapiens	PAR-CLIP	Functional MTI (Weak)	21572407
MIRT068525	hsa-let-7a-5p	Homo sapiens	NHLRC3	387921	Homo sapiens	PAR-CLIP	Functional MTI (Weak)	24398324
MIRT068525	hsa-let-7a-5p	Homo sapiens	NHLRC3	387921	Homo sapiens	PAR-CLIP	Functional MTI (Weak)	21572407
MIRT068525	hsa-let-7a-5p	Homo sapiens	NHLRC3	387921	Homo sapiens	PAR-CLIP	Functional MTI (Weak)	20371350
MIRT073668	hsa-let-7a-5p	Homo sapiens	IGF1R	3480	Homo sapiens	PAR-CLIP	Functional MTI (Weak)	23592263
MIRT073668	hsa-let-7a-5p	Homo sapiens	IGF1R	3480	Homo sapiens	PAR-CLIP	Functional MTI (Weak)	24398324
MIRT073668	hsa-let-7a-5p	Homo sapiens	IGF1R	3480	Homo sapiens	PAR-CLIP	Functional MTI (Weak)	23446348
MIRT073668	hsa-let-7a-5p	Homo sapiens	IGF1R	3480	Homo sapiens	PAR-CLIP	Functional MTI (Weak)	21572407
MIRT076219	hsa-let-7a-5p	Homo sapiens	SMCR8	140775	Homo sapiens	PAR-CLIP	Functional MTI (Weak)	24398324
MIRT076219	hsa-let-7a-5p	Homo sapiens	SMCR8	140775	Homo sapiens	PAR-CLIP	Functional MTI (Weak)	23446348
MIRT076219	hsa-let-7a-5p	Homo sapiens	SMCR8	140775	Homo sapiens	PAR-CLIP	Functional MTI (Weak)	21572407
MIRT076219	hsa-let-7a-5p	Homo sapiens	SMCR8	140775	Homo sapiens	PAR-CLIP	Functional MTI (Weak)	26701625
MIRT076219	hsa-let-7a-5p	Homo sapiens	SMCR8	140775	Homo sapiens	PAR-CLIP	Functional MTI (Weak)	27292025
MIRT080395	hsa-let-7a-5p	Homo sapiens	ONECUT2	9480	Homo sapiens	PAR-CLIP	Functional MTI (Weak)	23446348
MIRT083296	hsa-let-7a-5p	Homo sapiens	ZCCHC3	85364	Homo sapiens	PAR-CLIP	Functional MTI (Weak)	23446348
MIRT083296	hsa-let-7a-5p	Homo sapiens	ZCCHC3	85364	Homo sapiens	PAR-CLIP	Functional MTI (Weak)	26701625
MIRT084972	hsa-let-7a-5p	Homo sapiens	BACH1	571	Homo sapiens	PAR-CLIP	Functional MTI (Weak)	20371350
MIRT094159	hsa-let-7a-5p	Homo sapiens	PCGF3	10336	Homo sapiens	PAR-CLIP	Functional MTI (Weak)	23592263
MIRT094159	hsa-let-7a-5p	Homo sapiens	PCGF3	10336	Homo sapiens	PAR-CLIP	Functional MTI (Weak)	23446348
MIRT094159	hsa-let-7a-5p	Homo sapiens	PCGF3	10336	Homo sapiens	PAR-CLIP	Functional MTI (Weak)	20371350
MIRT095763	hsa-let-7a-5p	Homo sapiens	GRPEL2	134266	Homo sapiens	PAR-CLIP	Functional MTI (Weak)	23592263
MIRT095763	hsa-let-7a-5p	Homo sapiens	GRPEL2	134266	Homo sapiens	PAR-CLIP	Functional MTI (Weak)	24398324
MIRT095763	hsa-let-7a-5p	Homo sapiens	GRPEL2	134266	Homo sapiens	PAR-CLIP	Functional MTI (Weak)	23446348
MIRT095763	hsa-let-7a-5p	Homo sapiens	GRPEL2	134266	Homo sapiens	PAR-CLIP	Functional MTI (Weak)	21572407
MIRT095763	hsa-let-7a-5p	Homo sapiens	GRPEL2	134266	Homo sapiens	PAR-CLIP	Functional MTI (Weak)	20371350
MIRT095763	hsa-let-7a-5p	Homo sapiens	GRPEL2	134266	Homo sapiens	PAR-CLIP	Functional MTI (Weak)	26701625
MIRT100091	hsa-let-7a-5p	Homo sapiens	ABT1	29777	Homo sapiens	PAR-CLIP	Functional MTI (Weak)	23592263
MIRT100091	hsa-let-7a-5p	Homo sapiens	ABT1	29777	Homo sapiens	PAR-CLIP	Functional MTI (Weak)	24398324
MIRT100091	hsa-let-7a-5p	Homo sapiens	ABT1	29777	Homo sapiens	PAR-CLIP	Functional MTI (Weak)	21572407
MIRT100091	hsa-let-7a-5p	Homo sapiens	ABT1	29777	Homo sapiens	HITS-CLIP	Functional MTI (Weak)	23313552
MIRT100091	hsa-let-7a-5p	Homo sapiens	ABT1	29777	Homo sapiens	PAR-CLIP	Functional MTI (Weak)	27292025
MIRT112239	hsa-let-7a-5p	Homo sapiens	MDM4	4194	Homo sapiens	PAR-CLIP	Functional MTI (Weak)	23592263
MIRT112239	hsa-let-7a-5p	Homo sapiens	MDM4	4194	Homo sapiens	PAR-CLIP	Functional MTI (Weak)	24398324
MIRT118582	hsa-let-7a-5p	Homo sapiens	STK4	6789	Homo sapiens	PAR-CLIP	Functional MTI (Weak)	23446348
MIRT120918	hsa-let-7a-5p	Homo sapiens	PDE12	201626	Homo sapiens	PAR-CLIP	Functional MTI (Weak)	24398324
MIRT120918	hsa-let-7a-5p	Homo sapiens	PDE12	201626	Homo sapiens	PAR-CLIP	Functional MTI (Weak)	23446348
MIRT120918	hsa-let-7a-5p	Homo sapiens	PDE12	201626	Homo sapiens	PAR-CLIP	Functional MTI (Weak)	21572407
MIRT120918	hsa-let-7a-5p	Homo sapiens	PDE12	201626	Homo sapiens	PAR-CLIP	Functional MTI (Weak)	20371350
MIRT123313	hsa-let-7a-5p	Homo sapiens	CALU	813	Homo sapiens	PAR-CLIP	Functional MTI (Weak)	20371350
MIRT123972	hsa-let-7a-5p	Homo sapiens	POLR3D	661	Homo sapiens	HITS-CLIP	Functional MTI (Weak)	23313552
MIRT152268	hsa-let-7a-5p	Homo sapiens	TNFSF9	8744	Homo sapiens	PAR-CLIP	Functional MTI (Weak)	23592263
MIRT152268	hsa-let-7a-5p	Homo sapiens	TNFSF9	8744	Homo sapiens	PAR-CLIP	Functional MTI (Weak)	26701625
MIRT153843	hsa-let-7a-5p	Homo sapiens	NCOA3	8202	Homo sapiens	PAR-CLIP	Functional MTI (Weak)	24398324
MIRT153843	hsa-let-7a-5p	Homo sapiens	NCOA3	8202	Homo sapiens	PAR-CLIP	Functional MTI (Weak)	26701625
MIRT180599	hsa-let-7a-5p	Homo sapiens	CRY2	1408	Homo sapiens	PAR-CLIP	Functional MTI (Weak)	23592263
MIRT180599	hsa-let-7a-5p	Homo sapiens	CRY2	1408	Homo sapiens	PAR-CLIP	Functional MTI (Weak)	26701625
MIRT187713	hsa-let-7a-5p	Homo sapiens	SUOX	6821	Homo sapiens	PAR-CLIP	Functional MTI (Weak)	21572407
MIRT191400	hsa-let-7a-5p	Homo sapiens	NAA30	122830	Homo sapiens	PAR-CLIP	Functional MTI (Weak)	21572407
MIRT193097	hsa-let-7a-5p	Homo sapiens	MAPK6	5597	Homo sapiens	PAR-CLIP	Functional MTI (Weak)	21572407
MIRT215716	hsa-let-7a-5p	Homo sapiens	C5orf51	285636	Homo sapiens	PAR-CLIP	Functional MTI (Weak)	23592263
MIRT215716	hsa-let-7a-5p	Homo sapiens	C5orf51	285636	Homo sapiens	PAR-CLIP	Functional MTI (Weak)	24398324
MIRT215716	hsa-let-7a-5p	Homo sapiens	C5orf51	285636	Homo sapiens	PAR-CLIP	Functional MTI (Weak)	23446348
MIRT215716	hsa-let-7a-5p	Homo sapiens	C5orf51	285636	Homo sapiens	PAR-CLIP	Functional MTI (Weak)	21572407
MIRT215716	hsa-let-7a-5p	Homo sapiens	C5orf51	285636	Homo sapiens	PAR-CLIP	Functional MTI (Weak)	20371350
MIRT215716	hsa-let-7a-5p	Homo sapiens	C5orf51	285636	Homo sapiens	PAR-CLIP	Functional MTI (Weak)	26701625
MIRT215716	hsa-let-7a-5p	Homo sapiens	C5orf51	285636	Homo sapiens	PAR-CLIP	Functional MTI (Weak)	27292025
MIRT240326	hsa-let-7a-5p	Homo sapiens	UBXN2B	137886	Homo sapiens	PAR-CLIP	Functional MTI (Weak)	21572407
MIRT244065	hsa-let-7a-5p	Homo sapiens	EDN1	1906	Homo sapiens	PAR-CLIP	Functional MTI (Weak)	23592263
MIRT252326	hsa-let-7a-5p	Homo sapiens	SALL3	27164	Homo sapiens	PAR-CLIP	Functional MTI (Weak)	21572407
MIRT255310	hsa-let-7a-5p	Homo sapiens	CDV3	55573	Homo sapiens	PAR-CLIP	Functional MTI (Weak)	21572407
MIRT259274	hsa-let-7a-5p	Homo sapiens	PGRMC1	10857	Homo sapiens	PAR-CLIP	Functional MTI (Weak)	21572407
MIRT259475	hsa-let-7a-5p	Homo sapiens	TXLNG	55787	Homo sapiens	PAR-CLIP	Functional MTI (Weak)	21572407
MIRT260703	hsa-let-7a-5p	Homo sapiens	CLDN12	9069	Homo sapiens	PAR-CLIP	Functional MTI (Weak)	24398324
MIRT260703	hsa-let-7a-5p	Homo sapiens	CLDN12	9069	Homo sapiens	PAR-CLIP	Functional MTI (Weak)	23446348
MIRT260703	hsa-let-7a-5p	Homo sapiens	CLDN12	9069	Homo sapiens	PAR-CLIP	Functional MTI (Weak)	20371350
MIRT260703	hsa-let-7a-5p	Homo sapiens	CLDN12	9069	Homo sapiens	PAR-CLIP	Functional MTI (Weak)	27292025
MIRT266209	hsa-let-7a-5p	Homo sapiens	PEX11B	8799	Homo sapiens	PAR-CLIP	Functional MTI (Weak)	21572407
MIRT266622	hsa-let-7a-5p	Homo sapiens	CHTOP	26097	Homo sapiens	HITS-CLIP	Functional MTI (Weak)	23313552
MIRT268835	hsa-let-7a-5p	Homo sapiens	C1orf21	81563	Homo sapiens	PAR-CLIP	Functional MTI (Weak)	20371350
MIRT279714	hsa-let-7a-5p	Homo sapiens	ARG2	384	Homo sapiens	Flow//Luciferase reporter assay//qRT-PCR//Western blot	Functional MTI	26989813
MIRT284525	hsa-let-7a-5p	Homo sapiens	PDP2	57546	Homo sapiens	PAR-CLIP	Functional MTI (Weak)	23592263
MIRT300033	hsa-let-7a-5p	Homo sapiens	BZW1	9689	Homo sapiens	PAR-CLIP	Functional MTI (Weak)	23592263
MIRT300033	hsa-let-7a-5p	Homo sapiens	BZW1	9689	Homo sapiens	PAR-CLIP	Functional MTI (Weak)	20371350
MIRT300033	hsa-let-7a-5p	Homo sapiens	BZW1	9689	Homo sapiens	PAR-CLIP	Functional MTI (Weak)	26701625
MIRT300889	hsa-let-7a-5p	Homo sapiens	KREMEN1	83999	Homo sapiens	PAR-CLIP	Functional MTI (Weak)	23592263
MIRT300889	hsa-let-7a-5p	Homo sapiens	KREMEN1	83999	Homo sapiens	PAR-CLIP	Functional MTI (Weak)	26701625
MIRT303316	hsa-let-7a-5p	Homo sapiens	MXD1	4084	Homo sapiens	PAR-CLIP	Functional MTI (Weak)	21572407
MIRT309842	hsa-let-7a-5p	Homo sapiens	NAT8L	339983	Homo sapiens	PAR-CLIP	Functional MTI (Weak)	21572407
MIRT324727	hsa-let-7a-5p	Homo sapiens	ACER2	340485	Homo sapiens	PAR-CLIP	Functional MTI (Weak)	24398324
MIRT402054	hsa-let-7a-5p	Homo sapiens	ATP6V1F	9296	Homo sapiens	PAR-CLIP	Functional MTI (Weak)	23592263
MIRT402054	hsa-let-7a-5p	Homo sapiens	ATP6V1F	9296	Homo sapiens	PAR-CLIP	Functional MTI (Weak)	24398324
MIRT402054	hsa-let-7a-5p	Homo sapiens	ATP6V1F	9296	Homo sapiens	PAR-CLIP	Functional MTI (Weak)	26701625
MIRT402054	hsa-let-7a-5p	Homo sapiens	ATP6V1F	9296	Homo sapiens	PAR-CLIP	Functional MTI (Weak)	27292025
MIRT438540	hsa-let-7a-5p	Homo sapiens	DIS3L2	129563	Homo sapiens	Northern blot	Functional MTI (Weak)	24141620
MIRT438636	hsa-let-7a-5p	Homo sapiens	TNFRSF10B	8795	Homo sapiens	qRT-PCR//Western blot	Functional MTI	24120475
MIRT442024	hsa-let-7a-5p	Homo sapiens	NDUFA4P1	360165	Homo sapiens	PAR-CLIP	Functional MTI (Weak)	22100165
MIRT445662	hsa-let-7a-5p	Homo sapiens	ATP6V1G1	9550	Homo sapiens	PAR-CLIP	Functional MTI (Weak)	22100165
MIRT445662	hsa-let-7a-5p	Homo sapiens	ATP6V1G1	9550	Homo sapiens	PAR-CLIP	Functional MTI (Weak)	22291592
MIRT445662	hsa-let-7a-5p	Homo sapiens	ATP6V1G1	9550	Homo sapiens	PAR-CLIP	Functional MTI (Weak)	23446348
MIRT447140	hsa-let-7a-5p	Homo sapiens	KIF27	55582	Homo sapiens	PAR-CLIP	Functional MTI (Weak)	22100165
MIRT448260	hsa-let-7a-5p	Homo sapiens	ZNF774	342132	Homo sapiens	PAR-CLIP	Functional MTI (Weak)	22100165
MIRT448260	hsa-let-7a-5p	Homo sapiens	ZNF774	342132	Homo sapiens	HITS-CLIP	Functional MTI (Weak)	27418678
MIRT448999	hsa-let-7a-5p	Homo sapiens	ANKRD46	157567	Homo sapiens	PAR-CLIP	Functional MTI (Weak)	22100165
MIRT448999	hsa-let-7a-5p	Homo sapiens	ANKRD46	157567	Homo sapiens	PAR-CLIP	Functional MTI (Weak)	26701625
MIRT449957	hsa-let-7a-5p	Homo sapiens	FMNL3	91010	Homo sapiens	PAR-CLIP	Functional MTI (Weak)	22100165
MIRT451159	hsa-let-7a-5p	Homo sapiens	C19orf53	28974	Homo sapiens	PAR-CLIP	Functional MTI (Weak)	23592263
MIRT451159	hsa-let-7a-5p	Homo sapiens	C19orf53	28974	Homo sapiens	PAR-CLIP	Functional MTI (Weak)	26701625
MIRT451629	hsa-let-7a-5p	Homo sapiens	MEIS3P1	4213	Homo sapiens	PAR-CLIP	Functional MTI (Weak)	23592263
MIRT451698	hsa-let-7a-5p	Homo sapiens	C1RL	51279	Homo sapiens	PAR-CLIP	Functional MTI (Weak)	23592263
MIRT452096	hsa-let-7a-5p	Homo sapiens	NUCB2	4925	Homo sapiens	PAR-CLIP	Functional MTI (Weak)	23592263
MIRT452435	hsa-let-7a-5p	Homo sapiens	QDPR	5860	Homo sapiens	PAR-CLIP	Functional MTI (Weak)	23592263
MIRT452947	hsa-let-7a-5p	Homo sapiens	DISC1	27185	Homo sapiens	PAR-CLIP	Functional MTI (Weak)	23592263
MIRT452947	hsa-let-7a-5p	Homo sapiens	DISC1	27185	Homo sapiens	PAR-CLIP	Functional MTI (Weak)	26701625
MIRT452947	hsa-let-7a-5p	Homo sapiens	DISC1	27185	Homo sapiens	PAR-CLIP	Functional MTI (Weak)	27292025
MIRT453406	hsa-let-7a-5p	Homo sapiens	RHD	6007	Homo sapiens	PAR-CLIP	Functional MTI (Weak)	23592263
MIRT453406	hsa-let-7a-5p	Homo sapiens	RHD	6007	Homo sapiens	HITS-CLIP	Functional MTI (Weak)	23706177
MIRT453406	hsa-let-7a-5p	Homo sapiens	RHD	6007	Homo sapiens	HITS-CLIP	Functional MTI (Weak)	23313552
MIRT454168	hsa-let-7a-5p	Homo sapiens	HIST1H2BK	85236	Homo sapiens	PAR-CLIP	Functional MTI (Weak)	23592263
MIRT454168	hsa-let-7a-5p	Homo sapiens	HIST1H2BK	85236	Homo sapiens	PAR-CLIP	Functional MTI (Weak)	27292025
MIRT454284	hsa-let-7a-5p	Homo sapiens	FXN	2395	Homo sapiens	PAR-CLIP	Functional MTI (Weak)	23592263
MIRT454543	hsa-let-7a-5p	Homo sapiens	RABL2A	11159	Homo sapiens	PAR-CLIP	Functional MTI (Weak)	23592263
MIRT454543	hsa-let-7a-5p	Homo sapiens	RABL2A	11159	Homo sapiens	PAR-CLIP	Functional MTI (Weak)	26701625
MIRT454858	hsa-let-7a-5p	Homo sapiens	ACOT9	23597	Homo sapiens	PAR-CLIP	Functional MTI (Weak)	23592263
MIRT454858	hsa-let-7a-5p	Homo sapiens	ACOT9	23597	Homo sapiens	PAR-CLIP	Functional MTI (Weak)	23446348
MIRT455679	hsa-let-7a-5p	Homo sapiens	GLO1	2739	Homo sapiens	PAR-CLIP	Functional MTI (Weak)	23592263
MIRT457252	hsa-let-7a-5p	Homo sapiens	RABL2B	11158	Homo sapiens	PAR-CLIP	Functional MTI (Weak)	23592263
MIRT457252	hsa-let-7a-5p	Homo sapiens	RABL2B	11158	Homo sapiens	PAR-CLIP	Functional MTI (Weak)	26701625
MIRT457681	hsa-let-7a-5p	Homo sapiens	ZNF587	84914	Homo sapiens	PAR-CLIP	Functional MTI (Weak)	23592263
MIRT457891	hsa-let-7a-5p	Homo sapiens	THEM6	51337	Homo sapiens	PAR-CLIP	Functional MTI (Weak)	23592263
MIRT457891	hsa-let-7a-5p	Homo sapiens	THEM6	51337	Homo sapiens	PAR-CLIP	Functional MTI (Weak)	24398324
MIRT458021	hsa-let-7a-5p	Homo sapiens	MRPL12	6182	Homo sapiens	PAR-CLIP	Functional MTI (Weak)	23592263
MIRT458282	hsa-let-7a-5p	Homo sapiens	FUT10	84750	Homo sapiens	PAR-CLIP	Functional MTI (Weak)	23592263
MIRT458282	hsa-let-7a-5p	Homo sapiens	FUT10	84750	Homo sapiens	PAR-CLIP	Functional MTI (Weak)	26701625
MIRT459740	hsa-let-7a-5p	Homo sapiens	RRM1	6240	Homo sapiens	PAR-CLIP	Functional MTI (Weak)	23592263
MIRT460456	hsa-let-7a-5p	Homo sapiens	NOM1	64434	Homo sapiens	PAR-CLIP	Functional MTI (Weak)	23592263
MIRT460456	hsa-let-7a-5p	Homo sapiens	NOM1	64434	Homo sapiens	PAR-CLIP	Functional MTI (Weak)	23446348
MIRT460503	hsa-let-7a-5p	Homo sapiens	FAM105A	54491	Homo sapiens	PAR-CLIP	Functional MTI (Weak)	23592263
MIRT460503	hsa-let-7a-5p	Homo sapiens	FAM105A	54491	Homo sapiens	PAR-CLIP	Functional MTI (Weak)	23446348
MIRT460503	hsa-let-7a-5p	Homo sapiens	FAM105A	54491	Homo sapiens	HITS-CLIP	Functional MTI (Weak)	23706177
MIRT460942	hsa-let-7a-5p	Homo sapiens	NOA1	84273	Homo sapiens	PAR-CLIP	Functional MTI (Weak)	23592263
MIRT460942	hsa-let-7a-5p	Homo sapiens	NOA1	84273	Homo sapiens	PAR-CLIP	Functional MTI (Weak)	23446348
MIRT461096	hsa-let-7a-5p	Homo sapiens	OPA3	80207	Homo sapiens	PAR-CLIP	Functional MTI (Weak)	23592263
MIRT461096	hsa-let-7a-5p	Homo sapiens	OPA3	80207	Homo sapiens	PAR-CLIP	Functional MTI (Weak)	26701625
MIRT461172	hsa-let-7a-5p	Homo sapiens	SLC11A2	4891	Homo sapiens	PAR-CLIP	Functional MTI (Weak)	23592263
MIRT461172	hsa-let-7a-5p	Homo sapiens	SLC11A2	4891	Homo sapiens	HITS-CLIP	Functional MTI (Weak)	23313552
MIRT461368	hsa-let-7a-5p	Homo sapiens	COL8A1	1295	Homo sapiens	PAR-CLIP	Functional MTI (Weak)	23592263
MIRT462386	hsa-let-7a-5p	Homo sapiens	YAE1D1	57002	Homo sapiens	PAR-CLIP	Functional MTI (Weak)	23592263
MIRT462784	hsa-let-7a-5p	Homo sapiens	ZNF8	7554	Homo sapiens	PAR-CLIP	Functional MTI (Weak)	23592263
MIRT463423	hsa-let-7a-5p	Homo sapiens	ZC3HAV1L	92092	Homo sapiens	PAR-CLIP	Functional MTI (Weak)	23592263
MIRT463665	hsa-let-7a-5p	Homo sapiens	YWHAZ	7534	Homo sapiens	PAR-CLIP	Functional MTI (Weak)	23592263
MIRT464269	hsa-let-7a-5p	Homo sapiens	VCL	7414	Homo sapiens	PAR-CLIP	Functional MTI (Weak)	23592263
MIRT465126	hsa-let-7a-5p	Homo sapiens	TSC22D2	9819	Homo sapiens	PAR-CLIP	Functional MTI (Weak)	23592263
MIRT465126	hsa-let-7a-5p	Homo sapiens	TSC22D2	9819	Homo sapiens	PAR-CLIP	Functional MTI (Weak)	24398324
MIRT466192	hsa-let-7a-5p	Homo sapiens	TMED5	50999	Homo sapiens	PAR-CLIP	Functional MTI (Weak)	23592263
MIRT466192	hsa-let-7a-5p	Homo sapiens	TMED5	50999	Homo sapiens	HITS-CLIP	Functional MTI (Weak)	24906430
MIRT466730	hsa-let-7a-5p	Homo sapiens	SYNJ2BP	55333	Homo sapiens	PAR-CLIP	Functional MTI (Weak)	23592263
MIRT466730	hsa-let-7a-5p	Homo sapiens	SYNJ2BP	55333	Homo sapiens	PAR-CLIP	Functional MTI (Weak)	26701625
MIRT469106	hsa-let-7a-5p	Homo sapiens	RNF144B	255488	Homo sapiens	PAR-CLIP	Functional MTI (Weak)	23592263
MIRT470415	hsa-let-7a-5p	Homo sapiens	PPP1R15B	84919	Homo sapiens	PAR-CLIP	Functional MTI (Weak)	23592263
MIRT470415	hsa-let-7a-5p	Homo sapiens	PPP1R15B	84919	Homo sapiens	PAR-CLIP	Functional MTI (Weak)	27292025
MIRT470685	hsa-let-7a-5p	Homo sapiens	POLR2D	5433	Homo sapiens	PAR-CLIP	Functional MTI (Weak)	23592263
MIRT470685	hsa-let-7a-5p	Homo sapiens	POLR2D	5433	Homo sapiens	PAR-CLIP	Functional MTI (Weak)	21572407
MIRT470685	hsa-let-7a-5p	Homo sapiens	POLR2D	5433	Homo sapiens	PAR-CLIP	Functional MTI (Weak)	26701625
MIRT470857	hsa-let-7a-5p	Homo sapiens	PLXND1	23129	Homo sapiens	PAR-CLIP	Functional MTI (Weak)	23592263
MIRT471279	hsa-let-7a-5p	Homo sapiens	PGM2L1	283209	Homo sapiens	PAR-CLIP	Functional MTI (Weak)	23592263
MIRT471962	hsa-let-7a-5p	Homo sapiens	NR6A1	2649	Homo sapiens	PAR-CLIP	Functional MTI (Weak)	23592263
MIRT472671	hsa-let-7a-5p	Homo sapiens	NAA20	51126	Homo sapiens	PAR-CLIP	Functional MTI (Weak)	23592263
MIRT473139	hsa-let-7a-5p	Homo sapiens	MLLT10	8028	Homo sapiens	PAR-CLIP	Functional MTI (Weak)	23592263
MIRT473139	hsa-let-7a-5p	Homo sapiens	MLLT10	8028	Homo sapiens	PAR-CLIP	Functional MTI (Weak)	27292025
MIRT473239	hsa-let-7a-5p	Homo sapiens	MIEF1	54471	Homo sapiens	PAR-CLIP	Functional MTI (Weak)	23592263
MIRT473239	hsa-let-7a-5p	Homo sapiens	MIEF1	54471	Homo sapiens	PAR-CLIP	Functional MTI (Weak)	24398324
MIRT473239	hsa-let-7a-5p	Homo sapiens	MIEF1	54471	Homo sapiens	PAR-CLIP	Functional MTI (Weak)	21572407
MIRT473239	hsa-let-7a-5p	Homo sapiens	MIEF1	54471	Homo sapiens	PAR-CLIP	Functional MTI (Weak)	20371350
MIRT473832	hsa-let-7a-5p	Homo sapiens	MAP2K7	5609	Homo sapiens	PAR-CLIP	Functional MTI (Weak)	23592263
MIRT473832	hsa-let-7a-5p	Homo sapiens	MAP2K7	5609	Homo sapiens	PAR-CLIP	Functional MTI (Weak)	26701625
MIRT473944	hsa-let-7a-5p	Homo sapiens	LYN	4067	Homo sapiens	PAR-CLIP	Functional MTI (Weak)	23592263
MIRT474018	hsa-let-7a-5p	Homo sapiens	LRRC20	55222	Homo sapiens	PAR-CLIP	Functional MTI (Weak)	23592263
MIRT474505	hsa-let-7a-5p	Homo sapiens	KLHDC8B	200942	Homo sapiens	PAR-CLIP	Functional MTI (Weak)	23592263
MIRT474769	hsa-let-7a-5p	Homo sapiens	KIAA0930	23313	Homo sapiens	PAR-CLIP	Functional MTI (Weak)	23592263
MIRT474914	hsa-let-7a-5p	Homo sapiens	KCTD21	283219	Homo sapiens	PAR-CLIP	Functional MTI (Weak)	23592263
MIRT475335	hsa-let-7a-5p	Homo sapiens	IFNLR1	163702	Homo sapiens	PAR-CLIP	Functional MTI (Weak)	23592263
MIRT475383	hsa-let-7a-5p	Homo sapiens	ICOSLG	23308	Homo sapiens	PAR-CLIP	Functional MTI (Weak)	23592263
MIRT475737	hsa-let-7a-5p	Homo sapiens	HERPUD1	9709	Homo sapiens	PAR-CLIP	Functional MTI (Weak)	23592263
MIRT475737	hsa-let-7a-5p	Homo sapiens	HERPUD1	9709	Homo sapiens	HITS-CLIP	Functional MTI (Weak)	23706177
MIRT476552	hsa-let-7a-5p	Homo sapiens	GABPB1	2553	Homo sapiens	PAR-CLIP	Functional MTI (Weak)	23592263
MIRT476552	hsa-let-7a-5p	Homo sapiens	GABPB1	2553	Homo sapiens	HITS-CLIP	Functional MTI (Weak)	23313552
MIRT476975	hsa-let-7a-5p	Homo sapiens	FAM83G	644815	Homo sapiens	PAR-CLIP	Functional MTI (Weak)	23592263
MIRT476975	hsa-let-7a-5p	Homo sapiens	FAM83G	644815	Homo sapiens	PAR-CLIP	Functional MTI (Weak)	24398324
MIRT477536	hsa-let-7a-5p	Homo sapiens	EIF4G2	1982	Homo sapiens	PAR-CLIP	Functional MTI (Weak)	23592263
MIRT477536	hsa-let-7a-5p	Homo sapiens	EIF4G2	1982	Homo sapiens	PAR-CLIP	Functional MTI (Weak)	21572407
MIRT477536	hsa-let-7a-5p	Homo sapiens	EIF4G2	1982	Homo sapiens	PAR-CLIP	Functional MTI (Weak)	27292025
MIRT477684	hsa-let-7a-5p	Homo sapiens	EFHD2	79180	Homo sapiens	PAR-CLIP	Functional MTI (Weak)	23592263
MIRT479749	hsa-let-7a-5p	Homo sapiens	CCND1	595	Homo sapiens	PAR-CLIP	Functional MTI (Weak)	23592263
MIRT479749	hsa-let-7a-5p	Homo sapiens	CCND1	595	Homo sapiens	PAR-CLIP	Functional MTI (Weak)	26701625
MIRT481192	hsa-let-7a-5p	Homo sapiens	ATXN7L3B	552889	Homo sapiens	PAR-CLIP	Functional MTI (Weak)	23592263
MIRT481192	hsa-let-7a-5p	Homo sapiens	ATXN7L3B	552889	Homo sapiens	PAR-CLIP	Functional MTI (Weak)	20371350
MIRT481243	hsa-let-7a-5p	Homo sapiens	ATXN7L3	56970	Homo sapiens	PAR-CLIP	Functional MTI (Weak)	23592263
MIRT481366	hsa-let-7a-5p	Homo sapiens	ATG9A	79065	Homo sapiens	PAR-CLIP	Functional MTI (Weak)	23592263
MIRT481366	hsa-let-7a-5p	Homo sapiens	ATG9A	79065	Homo sapiens	PAR-CLIP	Functional MTI (Weak)	26701625
MIRT481366	hsa-let-7a-5p	Homo sapiens	ATG9A	79065	Homo sapiens	PAR-CLIP	Functional MTI (Weak)	27292025
MIRT481392	hsa-let-7a-5p	Homo sapiens	ATG12	9140	Homo sapiens	PAR-CLIP	Functional MTI (Weak)	23592263
MIRT481656	hsa-let-7a-5p	Homo sapiens	AREL1	9870	Homo sapiens	PAR-CLIP	Functional MTI (Weak)	23592263
MIRT481844	hsa-let-7a-5p	Homo sapiens	AP1S1	1174	Homo sapiens	PAR-CLIP	Functional MTI (Weak)	23592263
MIRT481844	hsa-let-7a-5p	Homo sapiens	AP1S1	1174	Homo sapiens	PAR-CLIP	Functional MTI (Weak)	26701625
MIRT482188	hsa-let-7a-5p	Homo sapiens	AHR	196	Homo sapiens	PAR-CLIP	Functional MTI (Weak)	23592263
MIRT482224	hsa-let-7a-5p	Homo sapiens	AHCYL2	23382	Homo sapiens	PAR-CLIP	Functional MTI (Weak)	23592263
MIRT485298	hsa-let-7a-5p	Homo sapiens	PLAGL2	5326	Homo sapiens	PAR-CLIP	Functional MTI (Weak)	23592263
MIRT485298	hsa-let-7a-5p	Homo sapiens	PLAGL2	5326	Homo sapiens	PAR-CLIP	Functional MTI (Weak)	26701625
MIRT486663	hsa-let-7a-5p	Homo sapiens	ZNF28	7576	Homo sapiens	PAR-CLIP	Functional MTI (Weak)	23592263
MIRT489417	hsa-let-7a-5p	Homo sapiens	TUBB2A	7280	Homo sapiens	PAR-CLIP	Functional MTI (Weak)	23592263
MIRT491866	hsa-let-7a-5p	Homo sapiens	ZBTB5	9925	Homo sapiens	PAR-CLIP	Functional MTI (Weak)	23592263
MIRT491866	hsa-let-7a-5p	Homo sapiens	ZBTB5	9925	Homo sapiens	PAR-CLIP	Functional MTI (Weak)	24398324
MIRT491866	hsa-let-7a-5p	Homo sapiens	ZBTB5	9925	Homo sapiens	PAR-CLIP	Functional MTI (Weak)	21572407
MIRT491866	hsa-let-7a-5p	Homo sapiens	ZBTB5	9925	Homo sapiens	PAR-CLIP	Functional MTI (Weak)	20371350
MIRT492220	hsa-let-7a-5p	Homo sapiens	SOCS1	8651	Homo sapiens	PAR-CLIP	Functional MTI (Weak)	23592263
MIRT492623	hsa-let-7a-5p	Homo sapiens	PMAIP1	5366	Homo sapiens	PAR-CLIP	Functional MTI (Weak)	23592263
MIRT493329	hsa-let-7a-5p	Homo sapiens	LIMD2	80774	Homo sapiens	PAR-CLIP	Functional MTI (Weak)	23592263
MIRT493906	hsa-let-7a-5p	Homo sapiens	FAM43A	131583	Homo sapiens	PAR-CLIP	Functional MTI (Weak)	23592263
MIRT493906	hsa-let-7a-5p	Homo sapiens	FAM43A	131583	Homo sapiens	PAR-CLIP	Functional MTI (Weak)	20371350
MIRT494266	hsa-let-7a-5p	Homo sapiens	CEP120	153241	Homo sapiens	PAR-CLIP	Functional MTI (Weak)	23592263
MIRT494686	hsa-let-7a-5p	Homo sapiens	ARID3A	1820	Homo sapiens	PAR-CLIP	Functional MTI (Weak)	23592263
MIRT495972	hsa-let-7a-5p	Homo sapiens	TBC1D19	55296	Homo sapiens	PAR-CLIP	Functional MTI (Weak)	22291592
MIRT496116	hsa-let-7a-5p	Homo sapiens	SNX17	9784	Homo sapiens	PAR-CLIP	Functional MTI (Weak)	22291592
MIRT497879	hsa-let-7a-5p	Homo sapiens	SLC12A7	10723	Homo sapiens	PAR-CLIP	Functional MTI (Weak)	22291592
MIRT498123	hsa-let-7a-5p	Homo sapiens	PLEKHO1	51177	Homo sapiens	PAR-CLIP	Functional MTI (Weak)	22291592
MIRT498123	hsa-let-7a-5p	Homo sapiens	PLEKHO1	51177	Homo sapiens	PAR-CLIP	Functional MTI (Weak)	20371350
MIRT499409	hsa-let-7a-5p	Homo sapiens	PLCG2	5336	Homo sapiens	PAR-CLIP	Functional MTI (Weak)	24398324
MIRT499409	hsa-let-7a-5p	Homo sapiens	PLCG2	5336	Homo sapiens	PAR-CLIP	Functional MTI (Weak)	23446348
MIRT499497	hsa-let-7a-5p	Homo sapiens	GGA3	23163	Homo sapiens	PAR-CLIP	Functional MTI (Weak)	24398324
MIRT499658	hsa-let-7a-5p	Homo sapiens	SDR42E1	93517	Homo sapiens	PAR-CLIP	Functional MTI (Weak)	24398324
MIRT499946	hsa-let-7a-5p	Homo sapiens	MFSD8	256471	Homo sapiens	PAR-CLIP	Functional MTI (Weak)	24398324
MIRT500001	hsa-let-7a-5p	Homo sapiens	HIST1H2BD	3017	Homo sapiens	PAR-CLIP	Functional MTI (Weak)	24398324
MIRT500001	hsa-let-7a-5p	Homo sapiens	HIST1H2BD	3017	Homo sapiens	PAR-CLIP	Functional MTI (Weak)	23446348
MIRT500901	hsa-let-7a-5p	Homo sapiens	STRN	6801	Homo sapiens	PAR-CLIP	Functional MTI (Weak)	24398324
MIRT500901	hsa-let-7a-5p	Homo sapiens	STRN	6801	Homo sapiens	PAR-CLIP	Functional MTI (Weak)	20371350
MIRT501115	hsa-let-7a-5p	Homo sapiens	SLC5A6	8884	Homo sapiens	PAR-CLIP	Functional MTI (Weak)	24398324
MIRT501115	hsa-let-7a-5p	Homo sapiens	SLC5A6	8884	Homo sapiens	PAR-CLIP	Functional MTI (Weak)	21572407
MIRT501175	hsa-let-7a-5p	Homo sapiens	SLC10A7	84068	Homo sapiens	PAR-CLIP	Functional MTI (Weak)	24398324
MIRT501175	hsa-let-7a-5p	Homo sapiens	SLC10A7	84068	Homo sapiens	PAR-CLIP	Functional MTI (Weak)	21572407
MIRT501175	hsa-let-7a-5p	Homo sapiens	SLC10A7	84068	Homo sapiens	PAR-CLIP	Functional MTI (Weak)	20371350
MIRT501205	hsa-let-7a-5p	Homo sapiens	SUMO1	7341	Homo sapiens	PAR-CLIP	Functional MTI (Weak)	24398324
MIRT501243	hsa-let-7a-5p	Homo sapiens	SEMA4C	54910	Homo sapiens	PAR-CLIP	Functional MTI (Weak)	24398324
MIRT501243	hsa-let-7a-5p	Homo sapiens	SEMA4C	54910	Homo sapiens	PAR-CLIP	Functional MTI (Weak)	23446348
MIRT501243	hsa-let-7a-5p	Homo sapiens	SEMA4C	54910	Homo sapiens	PAR-CLIP	Functional MTI (Weak)	20371350
MIRT501325	hsa-let-7a-5p	Homo sapiens	RNFT1	51136	Homo sapiens	PAR-CLIP	Functional MTI (Weak)	24398324
MIRT501348	hsa-let-7a-5p	Homo sapiens	RNF44	22838	Homo sapiens	PAR-CLIP	Functional MTI (Weak)	24398324
MIRT501348	hsa-let-7a-5p	Homo sapiens	RNF44	22838	Homo sapiens	PAR-CLIP	Functional MTI (Weak)	20371350
MIRT501348	hsa-let-7a-5p	Homo sapiens	RNF44	22838	Homo sapiens	PAR-CLIP	Functional MTI (Weak)	27292025
MIRT501443	hsa-let-7a-5p	Homo sapiens	RAB11FIP4	84440	Homo sapiens	PAR-CLIP	Functional MTI (Weak)	24398324
MIRT501754	hsa-let-7a-5p	Homo sapiens	NSD1	64324	Homo sapiens	PAR-CLIP	Functional MTI (Weak)	24398324
MIRT501942	hsa-let-7a-5p	Homo sapiens	MBD2	8932	Homo sapiens	PAR-CLIP	Functional MTI (Weak)	24398324
MIRT501942	hsa-let-7a-5p	Homo sapiens	MBD2	8932	Homo sapiens	PAR-CLIP	Functional MTI (Weak)	23446348
MIRT501942	hsa-let-7a-5p	Homo sapiens	MBD2	8932	Homo sapiens	PAR-CLIP	Functional MTI (Weak)	21572407
MIRT501942	hsa-let-7a-5p	Homo sapiens	MBD2	8932	Homo sapiens	PAR-CLIP	Functional MTI (Weak)	20371350
MIRT502102	hsa-let-7a-5p	Homo sapiens	KPNA5	3841	Homo sapiens	PAR-CLIP	Functional MTI (Weak)	24398324
MIRT502102	hsa-let-7a-5p	Homo sapiens	KPNA5	3841	Homo sapiens	PAR-CLIP	Functional MTI (Weak)	23446348
MIRT502102	hsa-let-7a-5p	Homo sapiens	KPNA5	3841	Homo sapiens	PAR-CLIP//HITS-CLIP	Functional MTI (Weak)	21572407
MIRT502102	hsa-let-7a-5p	Homo sapiens	KPNA5	3841	Homo sapiens	PAR-CLIP	Functional MTI (Weak)	20371350
MIRT502125	hsa-let-7a-5p	Homo sapiens	KMT2D	8085	Homo sapiens	PAR-CLIP	Functional MTI (Weak)	24398324
MIRT502125	hsa-let-7a-5p	Homo sapiens	KMT2D	8085	Homo sapiens	PAR-CLIP	Functional MTI (Weak)	21572407
MIRT502781	hsa-let-7a-5p	Homo sapiens	CEP135	9662	Homo sapiens	PAR-CLIP	Functional MTI (Weak)	24398324
MIRT502848	hsa-let-7a-5p	Homo sapiens	CELF1	10658	Homo sapiens	PAR-CLIP	Functional MTI (Weak)	24398324
MIRT504792	hsa-let-7a-5p	Homo sapiens	C12orf4	57102	Homo sapiens	PAR-CLIP	Functional MTI (Weak)	23446348
MIRT505580	hsa-let-7a-5p	Homo sapiens	SMC1A	8243	Homo sapiens	PAR-CLIP	Functional MTI (Weak)	23446348
MIRT505580	hsa-let-7a-5p	Homo sapiens	SMC1A	8243	Homo sapiens	PAR-CLIP	Functional MTI (Weak)	21572407
MIRT505580	hsa-let-7a-5p	Homo sapiens	SMC1A	8243	Homo sapiens	PAR-CLIP	Functional MTI (Weak)	20371350
MIRT505580	hsa-let-7a-5p	Homo sapiens	SMC1A	8243	Homo sapiens	PAR-CLIP	Functional MTI (Weak)	26701625
MIRT506367	hsa-let-7a-5p	Homo sapiens	NUP155	9631	Homo sapiens	PAR-CLIP	Functional MTI (Weak)	23446348
MIRT506367	hsa-let-7a-5p	Homo sapiens	NUP155	9631	Homo sapiens	PAR-CLIP	Functional MTI (Weak)	21572407
MIRT506367	hsa-let-7a-5p	Homo sapiens	NUP155	9631	Homo sapiens	PAR-CLIP	Functional MTI (Weak)	20371350
MIRT506940	hsa-let-7a-5p	Homo sapiens	IGDCC4	57722	Homo sapiens	PAR-CLIP	Functional MTI (Weak)	23446348
MIRT506940	hsa-let-7a-5p	Homo sapiens	IGDCC4	57722	Homo sapiens	PAR-CLIP	Functional MTI (Weak)	21572407
MIRT506940	hsa-let-7a-5p	Homo sapiens	IGDCC4	57722	Homo sapiens	PAR-CLIP	Functional MTI (Weak)	20371350
MIRT506940	hsa-let-7a-5p	Homo sapiens	IGDCC4	57722	Homo sapiens	PAR-CLIP	Functional MTI (Weak)	26701625
MIRT507246	hsa-let-7a-5p	Homo sapiens	FIGN	55137	Homo sapiens	PAR-CLIP	Functional MTI (Weak)	23446348
MIRT507246	hsa-let-7a-5p	Homo sapiens	FIGN	55137	Homo sapiens	PAR-CLIP	Functional MTI (Weak)	21572407
MIRT507246	hsa-let-7a-5p	Homo sapiens	FIGN	55137	Homo sapiens	PAR-CLIP	Functional MTI (Weak)	20371350
MIRT507246	hsa-let-7a-5p	Homo sapiens	FIGN	55137	Homo sapiens	HITS-CLIP	Functional MTI (Weak)	23706177
MIRT507693	hsa-let-7a-5p	Homo sapiens	COIL	8161	Homo sapiens	PAR-CLIP	Functional MTI (Weak)	23446348
MIRT507693	hsa-let-7a-5p	Homo sapiens	COIL	8161	Homo sapiens	PAR-CLIP	Functional MTI (Weak)	21572407
MIRT507693	hsa-let-7a-5p	Homo sapiens	COIL	8161	Homo sapiens	PAR-CLIP	Functional MTI (Weak)	20371350
MIRT508406	hsa-let-7a-5p	Homo sapiens	C1orf210	149466	Homo sapiens	PAR-CLIP	Functional MTI (Weak)	23446348
MIRT508406	hsa-let-7a-5p	Homo sapiens	C1orf210	149466	Homo sapiens	PAR-CLIP	Functional MTI (Weak)	21572407
MIRT508406	hsa-let-7a-5p	Homo sapiens	C1orf210	149466	Homo sapiens	HITS-CLIP	Functional MTI (Weak)	23706177
MIRT508669	hsa-let-7a-5p	Homo sapiens	DIABLO	56616	Homo sapiens	PAR-CLIP	Functional MTI (Weak)	23446348
MIRT508669	hsa-let-7a-5p	Homo sapiens	DIABLO	56616	Homo sapiens	PAR-CLIP	Functional MTI (Weak)	20371350
MIRT508936	hsa-let-7a-5p	Homo sapiens	AK4	205	Homo sapiens	PAR-CLIP	Functional MTI (Weak)	23446348
MIRT508936	hsa-let-7a-5p	Homo sapiens	AK4	205	Homo sapiens	PAR-CLIP	Functional MTI (Weak)	20371350
MIRT510389	hsa-let-7a-5p	Homo sapiens	ZNF566	84924	Homo sapiens	PAR-CLIP	Functional MTI (Weak)	23446348
MIRT510389	hsa-let-7a-5p	Homo sapiens	ZNF566	84924	Homo sapiens	PAR-CLIP	Functional MTI (Weak)	21572407
MIRT510389	hsa-let-7a-5p	Homo sapiens	ZNF566	84924	Homo sapiens	PAR-CLIP	Functional MTI (Weak)	20371350
MIRT510515	hsa-let-7a-5p	Homo sapiens	YOD1	55432	Homo sapiens	PAR-CLIP	Functional MTI (Weak)	23446348
MIRT510515	hsa-let-7a-5p	Homo sapiens	YOD1	55432	Homo sapiens	PAR-CLIP	Functional MTI (Weak)	21572407
MIRT510515	hsa-let-7a-5p	Homo sapiens	YOD1	55432	Homo sapiens	PAR-CLIP	Functional MTI (Weak)	20371350
MIRT511390	hsa-let-7a-5p	Homo sapiens	IKZF3	22806	Homo sapiens	PAR-CLIP	Functional MTI (Weak)	23446348
MIRT511390	hsa-let-7a-5p	Homo sapiens	IKZF3	22806	Homo sapiens	HITS-CLIP	Functional MTI (Weak)	23706177
MIRT512749	hsa-let-7a-5p	Homo sapiens	CD59	966	Homo sapiens	PAR-CLIP	Functional MTI (Weak)	23446348
MIRT512749	hsa-let-7a-5p	Homo sapiens	CD59	966	Homo sapiens	PAR-CLIP	Functional MTI (Weak)	20371350
MIRT515958	hsa-let-7a-5p	Homo sapiens	TRMO	51531	Homo sapiens	PAR-CLIP	Functional MTI (Weak)	23446348
MIRT516087	hsa-let-7a-5p	Homo sapiens	ZBTB8OS	339487	Homo sapiens	PAR-CLIP	Functional MTI (Weak)	23446348
MIRT516087	hsa-let-7a-5p	Homo sapiens	ZBTB8OS	339487	Homo sapiens	HITS-CLIP	Functional MTI (Weak)	23706177
MIRT521389	hsa-let-7a-5p	Homo sapiens	RDX	5962	Homo sapiens	PAR-CLIP	Functional MTI (Weak)	23446348
MIRT521389	hsa-let-7a-5p	Homo sapiens	RDX	5962	Homo sapiens	PAR-CLIP	Functional MTI (Weak)	21572407
MIRT521389	hsa-let-7a-5p	Homo sapiens	RDX	5962	Homo sapiens	PAR-CLIP	Functional MTI (Weak)	26701625
MIRT522352	hsa-let-7a-5p	Homo sapiens	NCKIPSD	51517	Homo sapiens	PAR-CLIP	Functional MTI (Weak)	23446348
MIRT522352	hsa-let-7a-5p	Homo sapiens	NCKIPSD	51517	Homo sapiens	HITS-CLIP	Functional MTI (Weak)	23706177
MIRT523621	hsa-let-7a-5p	Homo sapiens	FZD9	8326	Homo sapiens	PAR-CLIP	Functional MTI (Weak)	23446348
MIRT523621	hsa-let-7a-5p	Homo sapiens	FZD9	8326	Homo sapiens	PAR-CLIP	Functional MTI (Weak)	21572407
MIRT523984	hsa-let-7a-5p	Homo sapiens	DVL3	1857	Homo sapiens	PAR-CLIP	Functional MTI (Weak)	23446348
MIRT524110	hsa-let-7a-5p	Homo sapiens	DNA2	1763	Homo sapiens	PAR-CLIP	Functional MTI (Weak)	23446348
MIRT525732	hsa-let-7a-5p	Homo sapiens	SOD2	6648	Homo sapiens	PAR-CLIP	Functional MTI (Weak)	22012620
MIRT527767	hsa-let-7a-5p	Homo sapiens	RRAD	6236	Homo sapiens	PAR-CLIP	Functional MTI (Weak)	22012620
MIRT529731	hsa-let-7a-5p	Homo sapiens	OPRL1	4987	Homo sapiens	PAR-CLIP	Functional MTI (Weak)	22012620
MIRT533190	hsa-let-7a-5p	Homo sapiens	WASL	8976	Homo sapiens	PAR-CLIP	Functional MTI (Weak)	22012620
MIRT533190	hsa-let-7a-5p	Homo sapiens	WASL	8976	Homo sapiens	PAR-CLIP	Functional MTI (Weak)	21572407
MIRT533190	hsa-let-7a-5p	Homo sapiens	WASL	8976	Homo sapiens	PAR-CLIP	Functional MTI (Weak)	20371350
MIRT536382	hsa-let-7a-5p	Homo sapiens	LEFTY1	10637	Homo sapiens	PAR-CLIP	Functional MTI (Weak)	22012620
MIRT543788	hsa-let-7a-5p	Homo sapiens	RBM12B	389677	Homo sapiens	PAR-CLIP	Functional MTI (Weak)	21572407
MIRT543788	hsa-let-7a-5p	Homo sapiens	RBM12B	389677	Homo sapiens	PAR-CLIP	Functional MTI (Weak)	20371350
MIRT543872	hsa-let-7a-5p	Homo sapiens	SLC16A9	220963	Homo sapiens	PAR-CLIP	Functional MTI (Weak)	21572407
MIRT545391	hsa-let-7a-5p	Homo sapiens	PM20D2	135293	Homo sapiens	PAR-CLIP	Functional MTI (Weak)	21572407
MIRT545892	hsa-let-7a-5p	Homo sapiens	ZNF200	7752	Homo sapiens	PAR-CLIP	Functional MTI (Weak)	21572407
MIRT545892	hsa-let-7a-5p	Homo sapiens	ZNF200	7752	Homo sapiens	PAR-CLIP	Functional MTI (Weak)	20371350
MIRT546325	hsa-let-7a-5p	Homo sapiens	TGFBR3	7049	Homo sapiens	PAR-CLIP	Functional MTI (Weak)	21572407
MIRT546325	hsa-let-7a-5p	Homo sapiens	TGFBR3	7049	Homo sapiens	qRT-PCR//Western blot	Functional MTI	27223264
MIRT547378	hsa-let-7a-5p	Homo sapiens	MSI2	124540	Homo sapiens	PAR-CLIP	Functional MTI (Weak)	21572407
MIRT547570	hsa-let-7a-5p	Homo sapiens	LRIG3	121227	Homo sapiens	PAR-CLIP	Functional MTI (Weak)	21572407
MIRT547570	hsa-let-7a-5p	Homo sapiens	LRIG3	121227	Homo sapiens	PAR-CLIP	Functional MTI (Weak)	20371350
MIRT547838	hsa-let-7a-5p	Homo sapiens	IGF2BP3	10643	Homo sapiens	PAR-CLIP	Functional MTI (Weak)	21572407
MIRT547838	hsa-let-7a-5p	Homo sapiens	IGF2BP3	10643	Homo sapiens	PAR-CLIP	Functional MTI (Weak)	20371350
MIRT548270	hsa-let-7a-5p	Homo sapiens	FBXL20	84961	Homo sapiens	PAR-CLIP	Functional MTI (Weak)	21572407
MIRT548350	hsa-let-7a-5p	Homo sapiens	EPHA4	2043	Homo sapiens	PAR-CLIP	Functional MTI (Weak)	21572407
MIRT548538	hsa-let-7a-5p	Homo sapiens	DUSP1	1843	Homo sapiens	PAR-CLIP	Functional MTI (Weak)	21572407
MIRT548561	hsa-let-7a-5p	Homo sapiens	DNAL1	83544	Homo sapiens	PAR-CLIP	Functional MTI (Weak)	21572407
MIRT548561	hsa-let-7a-5p	Homo sapiens	DNAL1	83544	Homo sapiens	PAR-CLIP	Functional MTI (Weak)	27292025
MIRT548785	hsa-let-7a-5p	Homo sapiens	COLEC12	81035	Homo sapiens	PAR-CLIP	Functional MTI (Weak)	21572407
MIRT548977	hsa-let-7a-5p	Homo sapiens	CCNT2	905	Homo sapiens	PAR-CLIP	Functional MTI (Weak)	21572407
MIRT549020	hsa-let-7a-5p	Homo sapiens	CBX5	23468	Homo sapiens	PAR-CLIP	Functional MTI (Weak)	21572407
MIRT549215	hsa-let-7a-5p	Homo sapiens	BEND4	389206	Homo sapiens	PAR-CLIP	Functional MTI (Weak)	21572407
MIRT549215	hsa-let-7a-5p	Homo sapiens	BEND4	389206	Homo sapiens	PAR-CLIP	Functional MTI (Weak)	20371350
MIRT549767	hsa-let-7a-5p	Homo sapiens	ZNF611	81856	Homo sapiens	PAR-CLIP	Functional MTI (Weak)	21572407
MIRT549767	hsa-let-7a-5p	Homo sapiens	ZNF611	81856	Homo sapiens	PAR-CLIP	Functional MTI (Weak)	20371350
MIRT549767	hsa-let-7a-5p	Homo sapiens	ZNF611	81856	Homo sapiens	HITS-CLIP	Functional MTI (Weak)	23706177
MIRT549803	hsa-let-7a-5p	Homo sapiens	KIAA0391	9692	Homo sapiens	PAR-CLIP	Functional MTI (Weak)	21572407
MIRT549851	hsa-let-7a-5p	Homo sapiens	ECHDC1	55862	Homo sapiens	PAR-CLIP	Functional MTI (Weak)	21572407
MIRT550730	hsa-let-7a-5p	Homo sapiens	PMPCA	23203	Homo sapiens	PAR-CLIP	Functional MTI (Weak)	21572407
MIRT550730	hsa-let-7a-5p	Homo sapiens	PMPCA	23203	Homo sapiens	PAR-CLIP	Functional MTI (Weak)	20371350
MIRT550902	hsa-let-7a-5p	Homo sapiens	ACTA1	58	Homo sapiens	PAR-CLIP	Functional MTI (Weak)	21572407
MIRT551287	hsa-let-7a-5p	Homo sapiens	MCF2L2	23101	Homo sapiens	PAR-CLIP	Functional MTI (Weak)	21572407
MIRT551287	hsa-let-7a-5p	Homo sapiens	MCF2L2	23101	Homo sapiens	PAR-CLIP	Functional MTI (Weak)	20371350
MIRT551287	hsa-let-7a-5p	Homo sapiens	MCF2L2	23101	Homo sapiens	HITS-CLIP	Functional MTI (Weak)	23706177
MIRT551322	hsa-let-7a-5p	Homo sapiens	HASPIN	83903	Homo sapiens	PAR-CLIP	Functional MTI (Weak)	21572407
MIRT551322	hsa-let-7a-5p	Homo sapiens	HASPIN	83903	Homo sapiens	PAR-CLIP	Functional MTI (Weak)	20371350
MIRT551322	hsa-let-7a-5p	Homo sapiens	HASPIN	83903	Homo sapiens	HITS-CLIP	Functional MTI (Weak)	23706177
MIRT551934	hsa-let-7a-5p	Homo sapiens	AKAP8	10270	Homo sapiens	PAR-CLIP	Functional MTI (Weak)	21572407
MIRT551934	hsa-let-7a-5p	Homo sapiens	AKAP8	10270	Homo sapiens	PAR-CLIP	Functional MTI (Weak)	20371350
MIRT552007	hsa-let-7a-5p	Homo sapiens	RAD18	56852	Homo sapiens	PAR-CLIP	Functional MTI (Weak)	21572407
MIRT552414	hsa-let-7a-5p	Homo sapiens	ZNF460	10794	Homo sapiens	PAR-CLIP	Functional MTI (Weak)	21572407
MIRT552414	hsa-let-7a-5p	Homo sapiens	ZNF460	10794	Homo sapiens	PAR-CLIP	Functional MTI (Weak)	20371350
MIRT553021	hsa-let-7a-5p	Homo sapiens	USP38	84640	Homo sapiens	PAR-CLIP	Functional MTI (Weak)	21572407
MIRT555546	hsa-let-7a-5p	Homo sapiens	PLEKHA3	65977	Homo sapiens	PAR-CLIP	Functional MTI (Weak)	21572407
MIRT555720	hsa-let-7a-5p	Homo sapiens	PDZD8	118987	Homo sapiens	PAR-CLIP	Functional MTI (Weak)	21572407
MIRT557371	hsa-let-7a-5p	Homo sapiens	HAND1	9421	Homo sapiens	PAR-CLIP	Functional MTI (Weak)	21572407
MIRT557959	hsa-let-7a-5p	Homo sapiens	FAM222B	55731	Homo sapiens	PAR-CLIP	Functional MTI (Weak)	21572407
MIRT559085	hsa-let-7a-5p	Homo sapiens	C19orf47	126526	Homo sapiens	PAR-CLIP	Functional MTI (Weak)	21572407
MIRT559085	hsa-let-7a-5p	Homo sapiens	C19orf47	126526	Homo sapiens	PAR-CLIP	Functional MTI (Weak)	20371350
MIRT559501	hsa-let-7a-5p	Homo sapiens	ARIH1	25820	Homo sapiens	PAR-CLIP	Functional MTI (Weak)	21572407
MIRT561771	hsa-let-7a-5p	Homo sapiens	PEG10	23089	Homo sapiens	PAR-CLIP	Functional MTI (Weak)	20371350
MIRT564407	hsa-let-7a-5p	Homo sapiens	EMILIN2	84034	Homo sapiens	PAR-CLIP	Functional MTI (Weak)	20371350
MIRT564407	hsa-let-7a-5p	Homo sapiens	EMILIN2	84034	Homo sapiens	HITS-CLIP	Functional MTI (Weak)	23706177
MIRT565453	hsa-let-7a-5p	Homo sapiens	SURF4	6836	Homo sapiens	PAR-CLIP	Functional MTI (Weak)	20371350
MIRT566522	hsa-let-7a-5p	Homo sapiens	PARP16	54956	Homo sapiens	PAR-CLIP	Functional MTI (Weak)	20371350
MIRT567436	hsa-let-7a-5p	Homo sapiens	GNG5	2787	Homo sapiens	PAR-CLIP	Functional MTI (Weak)	20371350
MIRT567436	hsa-let-7a-5p	Homo sapiens	GNG5	2787	Homo sapiens	PAR-CLIP	Functional MTI (Weak)	27292025
MIRT567716	hsa-let-7a-5p	Homo sapiens	E2F6	1876	Homo sapiens	PAR-CLIP	Functional MTI (Weak)	20371350
MIRT568658	hsa-let-7a-5p	Homo sapiens	ABHD17C	58489	Homo sapiens	PAR-CLIP	Functional MTI (Weak)	20371350
MIRT569502	hsa-let-7a-5p	Homo sapiens	THYN1	29087	Homo sapiens	PAR-CLIP	Functional MTI (Weak)	20371350
MIRT573824	hsa-let-7a-5p	Homo sapiens	TGOLN2	10618	Homo sapiens	PAR-CLIP	Functional MTI (Weak)	20371350
MIRT574367	hsa-let-7a-5p	Homo sapiens	ZBTB37	84614	Homo sapiens	PAR-CLIP	Functional MTI (Weak)	20371350
MIRT574746	hsa-let-7a-5p	Homo sapiens	GOLGA4	2803	Homo sapiens	PAR-CLIP	Functional MTI (Weak)	20371350
MIRT574790	hsa-let-7a-5p	Homo sapiens	FAM104A	84923	Homo sapiens	PAR-CLIP	Functional MTI (Weak)	20371350
MIRT616374	hsa-let-7a-5p	Homo sapiens	RWDD1	51389	Homo sapiens	HITS-CLIP	Functional MTI (Weak)	23824327
MIRT617855	hsa-let-7a-5p	Homo sapiens	FMO4	2329	Homo sapiens	HITS-CLIP	Functional MTI (Weak)	23824327
MIRT642398	hsa-let-7a-5p	Homo sapiens	ZNF556	80032	Homo sapiens	HITS-CLIP	Functional MTI (Weak)	23824327
MIRT680523	hsa-let-7a-5p	Homo sapiens	PRIM2	5558	Homo sapiens	HITS-CLIP	Functional MTI (Weak)	23706177
MIRT680551	hsa-let-7a-5p	Homo sapiens	ZNF584	201514	Homo sapiens	HITS-CLIP	Functional MTI (Weak)	23706177
MIRT680804	hsa-let-7a-5p	Homo sapiens	ZNF578	147660	Homo sapiens	HITS-CLIP	Functional MTI (Weak)	23706177
MIRT680842	hsa-let-7a-5p	Homo sapiens	ARL8B	55207	Homo sapiens	HITS-CLIP	Functional MTI (Weak)	23706177
MIRT681144	hsa-let-7a-5p	Homo sapiens	INTS7	25896	Homo sapiens	HITS-CLIP	Functional MTI (Weak)	23706177
MIRT681275	hsa-let-7a-5p	Homo sapiens	RFC2	5982	Homo sapiens	HITS-CLIP	Functional MTI (Weak)	23706177
MIRT681327	hsa-let-7a-5p	Homo sapiens	ZFAND4	93550	Homo sapiens	HITS-CLIP	Functional MTI (Weak)	23706177
MIRT681327	hsa-let-7a-5p	Homo sapiens	ZFAND4	93550	Homo sapiens	HITS-CLIP	Functional MTI (Weak)	23313552
MIRT681327	hsa-let-7a-5p	Homo sapiens	ZFAND4	93550	Homo sapiens	PAR-CLIP	Functional MTI (Weak)	27292025
MIRT681363	hsa-let-7a-5p	Homo sapiens	BRI3BP	140707	Homo sapiens	HITS-CLIP	Functional MTI (Weak)	23706177
MIRT681509	hsa-let-7a-5p	Homo sapiens	STAT2	6773	Homo sapiens	HITS-CLIP	Functional MTI (Weak)	23706177
MIRT681540	hsa-let-7a-5p	Homo sapiens	ZNF738	148203	Homo sapiens	HITS-CLIP	Functional MTI (Weak)	23706177
MIRT681662	hsa-let-7a-5p	Homo sapiens	DTX3L	151636	Homo sapiens	HITS-CLIP	Functional MTI (Weak)	23706177
MIRT681742	hsa-let-7a-5p	Homo sapiens	RAB19	401409	Homo sapiens	HITS-CLIP	Functional MTI (Weak)	23706177
MIRT681742	hsa-let-7a-5p	Homo sapiens	RAB19	401409	Homo sapiens	HITS-CLIP	Functional MTI (Weak)	23313552
MIRT681742	hsa-let-7a-5p	Homo sapiens	RAB19	401409	Homo sapiens	PAR-CLIP	Functional MTI (Weak)	27292025
MIRT681763	hsa-let-7a-5p	Homo sapiens	CDKAL1	54901	Homo sapiens	HITS-CLIP	Functional MTI (Weak)	23706177
MIRT681801	hsa-let-7a-5p	Homo sapiens	EIF4A3	9775	Homo sapiens	HITS-CLIP	Functional MTI (Weak)	23706177
MIRT681873	hsa-let-7a-5p	Homo sapiens	DNAH9	1770	Homo sapiens	HITS-CLIP	Functional MTI (Weak)	23706177
MIRT681945	hsa-let-7a-5p	Homo sapiens	SLC19A3	80704	Homo sapiens	HITS-CLIP	Functional MTI (Weak)	23706177
MIRT682106	hsa-let-7a-5p	Homo sapiens	ITGA3	3675	Homo sapiens	HITS-CLIP	Functional MTI (Weak)	23706177
MIRT682106	hsa-let-7a-5p	Homo sapiens	ITGA3	3675	Homo sapiens	HITS-CLIP	Functional MTI (Weak)	23313552
MIRT682186	hsa-let-7a-5p	Homo sapiens	SLC38A7	55238	Homo sapiens	HITS-CLIP	Functional MTI (Weak)	23706177
MIRT682242	hsa-let-7a-5p	Homo sapiens	SAR1A	56681	Homo sapiens	HITS-CLIP	Functional MTI (Weak)	23706177
MIRT682388	hsa-let-7a-5p	Homo sapiens	PHACTR4	65979	Homo sapiens	HITS-CLIP	Functional MTI (Weak)	23706177
MIRT682448	hsa-let-7a-5p	Homo sapiens	MTX3	345778	Homo sapiens	HITS-CLIP	Functional MTI (Weak)	23706177
MIRT682607	hsa-let-7a-5p	Homo sapiens	CPA4	51200	Homo sapiens	HITS-CLIP	Functional MTI (Weak)	23706177
MIRT682644	hsa-let-7a-5p	Homo sapiens	COX6B1	1340	Homo sapiens	HITS-CLIP	Functional MTI (Weak)	23706177
MIRT689331	hsa-let-7a-5p	Homo sapiens	FPR1	2357	Homo sapiens	HITS-CLIP	Functional MTI (Weak)	23313552
MIRT689733	hsa-let-7a-5p	Homo sapiens	ATXN2	6311	Homo sapiens	HITS-CLIP	Functional MTI (Weak)	23313552
MIRT691040	hsa-let-7a-5p	Homo sapiens	ZNF799	90576	Homo sapiens	HITS-CLIP	Functional MTI (Weak)	23313552
MIRT691939	hsa-let-7a-5p	Homo sapiens	DNAJC28	54943	Homo sapiens	HITS-CLIP	Functional MTI (Weak)	23313552
MIRT694888	hsa-let-7a-5p	Homo sapiens	ZNF417	147687	Homo sapiens	HITS-CLIP	Functional MTI (Weak)	23313552
MIRT695259	hsa-let-7a-5p	Homo sapiens	ZNF443	10224	Homo sapiens	HITS-CLIP	Functional MTI (Weak)	23313552
MIRT695417	hsa-let-7a-5p	Homo sapiens	ADH5	128	Homo sapiens	HITS-CLIP	Functional MTI (Weak)	23313552
MIRT695417	hsa-let-7a-5p	Homo sapiens	ADH5	128	Homo sapiens	PAR-CLIP	Functional MTI (Weak)	26701625
MIRT695417	hsa-let-7a-5p	Homo sapiens	ADH5	128	Homo sapiens	PAR-CLIP	Functional MTI (Weak)	27292025
MIRT700586	hsa-let-7a-5p	Homo sapiens	PRSS22	64063	Homo sapiens	HITS-CLIP	Functional MTI (Weak)	23313552
MIRT701426	hsa-let-7a-5p	Homo sapiens	NHLRC2	374354	Homo sapiens	HITS-CLIP	Functional MTI (Weak)	23313552
MIRT702488	hsa-let-7a-5p	Homo sapiens	KIAA1328	57536	Homo sapiens	HITS-CLIP	Functional MTI (Weak)	23313552
MIRT702711	hsa-let-7a-5p	Homo sapiens	IPO9	55705	Homo sapiens	HITS-CLIP	Functional MTI (Weak)	23313552
MIRT704031	hsa-let-7a-5p	Homo sapiens	EDEM3	80267	Homo sapiens	HITS-CLIP	Functional MTI (Weak)	23313552
MIRT704420	hsa-let-7a-5p	Homo sapiens	CTPS1	1503	Homo sapiens	HITS-CLIP	Functional MTI (Weak)	23313552
MIRT705754	hsa-let-7a-5p	Homo sapiens	AMD1	262	Homo sapiens	HITS-CLIP	Functional MTI (Weak)	23313552
MIRT712374	hsa-let-7a-5p	Homo sapiens	NAP1L1	4673	Homo sapiens	HITS-CLIP	Functional MTI (Weak)	19536157
MIRT713524	hsa-let-7a-5p	Homo sapiens	PAFAH2	5051	Homo sapiens	HITS-CLIP	Functional MTI (Weak)	19536157
MIRT732572	hsa-let-7a-5p	Homo sapiens	LIN28B	389421	Homo sapiens	Western blot	Functional MTI	26997273
MIRT732634	hsa-let-7a-5p	Homo sapiens	PARP1	142	Homo sapiens	Luciferase reporter assay//qRT-PCR//Western blot	Functional MTI	28031413
MIRT732965	hsa-let-7a-5p	Homo sapiens	PKM	5315	Homo sapiens	qRT-PCR//Western blot	Functional MTI	26745603
MIRT732965	hsa-let-7a-5p	Homo sapiens	PKM	5315	Homo sapiens	Immunohistochemistry//Luciferase reporter assay//qRT-PCR//Western blot	Functional MTI	28415668
MIRT734033	hsa-let-7a-5p	Homo sapiens	WNT1	7471	Homo sapiens	Immunofluorescence//Luciferase reporter assay//Western blot	Functional MTI	27821157
MIRT734721	hsa-let-7a-5p	Homo sapiens	STAT3	6774	Homo sapiens	qRT-PCR//Western blot	Functional MTI	27932893
MIRT735119	hsa-let-7a-5p	Homo sapiens	USP35	57558	Homo sapiens	qRT-PCR	Functional MTI (Weak)	26348204
MIRT735203	hsa-let-7a-5p	Homo sapiens	MAP4K4	9448	Homo sapiens	Luciferase reporter assay//qRT-PCR//Western blot	Functional MTI	26197270
MIRT735327	hsa-let-7a-5p	Homo sapiens	TNFAIP3	7128	Homo sapiens	Luciferase reporter assay//Western blot	Functional MTI	26110642
MIRT735563	hsa-let-7a-5p	Homo sapiens	CASTOR2	729438	Homo sapiens	PAR-CLIP	Functional MTI (Weak)	26701625
MIRT735564	hsa-let-7a-5p	Homo sapiens	CRX	1406	Homo sapiens	PAR-CLIP	Functional MTI (Weak)	26701625
MIRT735565	hsa-let-7a-5p	Homo sapiens	CXCL8	3576	Homo sapiens	PAR-CLIP	Functional MTI (Weak)	26701625
MIRT735566	hsa-let-7a-5p	Homo sapiens	DYRK3	8444	Homo sapiens	PAR-CLIP	Functional MTI (Weak)	26701625
MIRT735567	hsa-let-7a-5p	Homo sapiens	ERO1A	30001	Homo sapiens	PAR-CLIP	Functional MTI (Weak)	26701625
MIRT735568	hsa-let-7a-5p	Homo sapiens	FNDC9	408263	Homo sapiens	PAR-CLIP	Functional MTI (Weak)	26701625
MIRT735569	hsa-let-7a-5p	Homo sapiens	GATM	2628	Homo sapiens	PAR-CLIP	Functional MTI (Weak)	26701625
MIRT735570	hsa-let-7a-5p	Homo sapiens	GPAT4	137964	Homo sapiens	PAR-CLIP	Functional MTI (Weak)	26701625
MIRT735571	hsa-let-7a-5p	Homo sapiens	KIAA1143	57456	Homo sapiens	PAR-CLIP	Functional MTI (Weak)	26701625
MIRT735572	hsa-let-7a-5p	Homo sapiens	MARCKSL1	65108	Homo sapiens	PAR-CLIP	Functional MTI (Weak)	26701625
MIRT735573	hsa-let-7a-5p	Homo sapiens	MARS2	92935	Homo sapiens	PAR-CLIP	Functional MTI (Weak)	26701625
MIRT735574	hsa-let-7a-5p	Homo sapiens	MEF2D	4209	Homo sapiens	PAR-CLIP	Functional MTI (Weak)	26701625
MIRT735575	hsa-let-7a-5p	Homo sapiens	MIDN	90007	Homo sapiens	PAR-CLIP	Functional MTI (Weak)	26701625
MIRT735576	hsa-let-7a-5p	Homo sapiens	PBX2	5089	Homo sapiens	PAR-CLIP	Functional MTI (Weak)	26701625
MIRT735577	hsa-let-7a-5p	Homo sapiens	PDLIM5	10611	Homo sapiens	PAR-CLIP	Functional MTI (Weak)	26701625
MIRT735578	hsa-let-7a-5p	Homo sapiens	PLD3	23646	Homo sapiens	PAR-CLIP	Functional MTI (Weak)	26701625
MIRT735579	hsa-let-7a-5p	Homo sapiens	POLL	27343	Homo sapiens	PAR-CLIP	Functional MTI (Weak)	26701625
MIRT735580	hsa-let-7a-5p	Homo sapiens	POTEG	404785	Homo sapiens	PAR-CLIP	Functional MTI (Weak)	26701625
MIRT735580	hsa-let-7a-5p	Homo sapiens	POTEG	404785	Homo sapiens	PAR-CLIP	Functional MTI (Weak)	27292025
MIRT735581	hsa-let-7a-5p	Homo sapiens	POTEM	641455	Homo sapiens	PAR-CLIP	Functional MTI (Weak)	26701625
MIRT735581	hsa-let-7a-5p	Homo sapiens	POTEM	641455	Homo sapiens	PAR-CLIP	Functional MTI (Weak)	27292025
MIRT735582	hsa-let-7a-5p	Homo sapiens	RHBDF2	79651	Homo sapiens	PAR-CLIP	Functional MTI (Weak)	26701625
MIRT735583	hsa-let-7a-5p	Homo sapiens	SOCS7	30837	Homo sapiens	PAR-CLIP	Functional MTI (Weak)	26701625
MIRT735584	hsa-let-7a-5p	Homo sapiens	SYT1	6857	Homo sapiens	PAR-CLIP	Functional MTI (Weak)	26701625
MIRT735585	hsa-let-7a-5p	Homo sapiens	TIAF1	9220	Homo sapiens	PAR-CLIP	Functional MTI (Weak)	26701625
MIRT735586	hsa-let-7a-5p	Homo sapiens	TOMM40L	84134	Homo sapiens	PAR-CLIP	Functional MTI (Weak)	26701625
MIRT735586	hsa-let-7a-5p	Homo sapiens	TOMM40L	84134	Homo sapiens	PAR-CLIP	Functional MTI (Weak)	27292025
MIRT735587	hsa-let-7a-5p	Homo sapiens	TRAPPC10	7109	Homo sapiens	PAR-CLIP	Functional MTI (Weak)	26701625
MIRT735588	hsa-let-7a-5p	Homo sapiens	TUBB4A	10382	Homo sapiens	PAR-CLIP	Functional MTI (Weak)	26701625
MIRT760968	hsa-let-7a-5p	Homo sapiens	AQP6	363	Homo sapiens	PAR-CLIP	Functional MTI (Weak)	27292025
MIRT760969	hsa-let-7a-5p	Homo sapiens	IL6R	3570	Homo sapiens	PAR-CLIP	Functional MTI (Weak)	27292025
MIRT760970	hsa-let-7a-5p	Homo sapiens	MAGEA12	4111	Homo sapiens	PAR-CLIP	Functional MTI (Weak)	27292025
MIRT760971	hsa-let-7a-5p	Homo sapiens	MAGEA3	4102	Homo sapiens	PAR-CLIP	Functional MTI (Weak)	27292025
MIRT760972	hsa-let-7a-5p	Homo sapiens	MAGEA6	4105	Homo sapiens	PAR-CLIP	Functional MTI (Weak)	27292025
MIRT760973	hsa-let-7a-5p	Homo sapiens	PDGFB	5155	Homo sapiens	PAR-CLIP	Functional MTI (Weak)	27292025
MIRT760974	hsa-let-7a-5p	Homo sapiens	PRR5-ARHGAP8	553158	Homo sapiens	PAR-CLIP	Functional MTI (Weak)	27292025
MIRT760975	hsa-let-7a-5p	Homo sapiens	STX3	6809	Homo sapiens	PAR-CLIP	Functional MTI (Weak)	27292025
MIRT760976	hsa-let-7a-5p	Homo sapiens	TMED4	222068	Homo sapiens	PAR-CLIP	Functional MTI (Weak)	27292025
MIRT760977	hsa-let-7a-5p	Homo sapiens	USP47	55031	Homo sapiens	PAR-CLIP	Functional MTI (Weak)	27292025
MIRT038996	hsa-let-7b-3p	Homo sapiens	SYT4	6860	Homo sapiens	CLASH	Functional MTI (Weak)	23622248
MIRT038997	hsa-let-7b-3p	Homo sapiens	LNPK	80856	Homo sapiens	CLASH	Functional MTI (Weak)	23622248
MIRT055419	hsa-let-7b-3p	Homo sapiens	SHOC2	8036	Homo sapiens	PAR-CLIP	Functional MTI (Weak)	23592263
MIRT055419	hsa-let-7b-3p	Homo sapiens	SHOC2	8036	Homo sapiens	PAR-CLIP	Functional MTI (Weak)	24398324
MIRT055419	hsa-let-7b-3p	Homo sapiens	SHOC2	8036	Homo sapiens	PAR-CLIP	Functional MTI (Weak)	23446348
MIRT055419	hsa-let-7b-3p	Homo sapiens	SHOC2	8036	Homo sapiens	PAR-CLIP	Functional MTI (Weak)	21572407
MIRT055419	hsa-let-7b-3p	Homo sapiens	SHOC2	8036	Homo sapiens	PAR-CLIP	Functional MTI (Weak)	20371350
MIRT057682	hsa-let-7b-3p	Homo sapiens	LCOR	84458	Homo sapiens	PAR-CLIP	Functional MTI (Weak)	23446348
MIRT057682	hsa-let-7b-3p	Homo sapiens	LCOR	84458	Homo sapiens	PAR-CLIP	Functional MTI (Weak)	22012620
MIRT057682	hsa-let-7b-3p	Homo sapiens	LCOR	84458	Homo sapiens	PAR-CLIP	Functional MTI (Weak)	21572407
MIRT057682	hsa-let-7b-3p	Homo sapiens	LCOR	84458	Homo sapiens	PAR-CLIP	Functional MTI (Weak)	20371350
MIRT061352	hsa-let-7b-3p	Homo sapiens	WEE1	7465	Homo sapiens	PAR-CLIP	Functional MTI (Weak)	23446348
MIRT062175	hsa-let-7b-3p	Homo sapiens	WNK1	65125	Homo sapiens	PAR-CLIP	Functional MTI (Weak)	20371350
MIRT071814	hsa-let-7b-3p	Homo sapiens	RNF11	26994	Homo sapiens	PAR-CLIP	Functional MTI (Weak)	20371350
MIRT091375	hsa-let-7b-3p	Homo sapiens	EIF4A2	1974	Homo sapiens	PAR-CLIP	Functional MTI (Weak)	20371350
MIRT095108	hsa-let-7b-3p	Homo sapiens	SEC24A	10802	Homo sapiens	PAR-CLIP	Functional MTI (Weak)	23592263
MIRT098815	hsa-let-7b-3p	Homo sapiens	PPIL4	85313	Homo sapiens	PAR-CLIP	Functional MTI (Weak)	23592263
MIRT109535	hsa-let-7b-3p	Homo sapiens	KLHL15	80311	Homo sapiens	PAR-CLIP	Functional MTI (Weak)	23446348
MIRT109535	hsa-let-7b-3p	Homo sapiens	KLHL15	80311	Homo sapiens	PAR-CLIP	Functional MTI (Weak)	21572407
MIRT120264	hsa-let-7b-3p	Homo sapiens	GSK3B	2932	Homo sapiens	PAR-CLIP	Functional MTI (Weak)	20371350
MIRT149841	hsa-let-7b-3p	Homo sapiens	LDLR	3949	Homo sapiens	PAR-CLIP	Functional MTI (Weak)	22012620
MIRT149841	hsa-let-7b-3p	Homo sapiens	LDLR	3949	Homo sapiens	PAR-CLIP	Functional MTI (Weak)	21572407
MIRT149841	hsa-let-7b-3p	Homo sapiens	LDLR	3949	Homo sapiens	PAR-CLIP	Functional MTI (Weak)	20371350
MIRT164520	hsa-let-7b-3p	Homo sapiens	MSMO1	6307	Homo sapiens	PAR-CLIP	Functional MTI (Weak)	23592263
MIRT165880	hsa-let-7b-3p	Homo sapiens	CREBRF	153222	Homo sapiens	PAR-CLIP	Functional MTI (Weak)	23592263
MIRT169900	hsa-let-7b-3p	Homo sapiens	HBP1	26959	Homo sapiens	PAR-CLIP	Functional MTI (Weak)	21572407
MIRT169900	hsa-let-7b-3p	Homo sapiens	HBP1	26959	Homo sapiens	PAR-CLIP	Functional MTI (Weak)	20371350
MIRT182780	hsa-let-7b-3p	Homo sapiens	TOR1AIP2	163590	Homo sapiens	PAR-CLIP	Functional MTI (Weak)	21572407
MIRT193467	hsa-let-7b-3p	Homo sapiens	RORA	6095	Homo sapiens	PAR-CLIP	Functional MTI (Weak)	21572407
MIRT226422	hsa-let-7b-3p	Homo sapiens	TP53INP1	94241	Homo sapiens	PAR-CLIP	Functional MTI (Weak)	22012620
MIRT334411	hsa-let-7b-3p	Homo sapiens	CREBZF	58487	Homo sapiens	PAR-CLIP	Functional MTI (Weak)	24398324
MIRT334411	hsa-let-7b-3p	Homo sapiens	CREBZF	58487	Homo sapiens	PAR-CLIP	Functional MTI (Weak)	21572407
MIRT334411	hsa-let-7b-3p	Homo sapiens	CREBZF	58487	Homo sapiens	PAR-CLIP	Functional MTI (Weak)	20371350
MIRT338287	hsa-let-7b-3p	Homo sapiens	SYF2	25949	Homo sapiens	PAR-CLIP	Functional MTI (Weak)	21572407
MIRT356254	hsa-let-7b-3p	Homo sapiens	CASP3	836	Homo sapiens	Immunohistochemistry//Luciferase reporter assay//qRT-PCR//Western blot	Functional MTI	26296645
MIRT361628	hsa-let-7b-3p	Homo sapiens	TES	26136	Homo sapiens	PAR-CLIP	Functional MTI (Weak)	20371350
MIRT406688	hsa-let-7b-3p	Homo sapiens	ZNF181	339318	Homo sapiens	PAR-CLIP	Functional MTI (Weak)	20371350
MIRT407769	hsa-let-7b-3p	Homo sapiens	MRPL35	51318	Homo sapiens	PAR-CLIP	Functional MTI (Weak)	20371350
MIRT449466	hsa-let-7b-3p	Homo sapiens	HAT1	8520	Homo sapiens	PAR-CLIP	Functional MTI (Weak)	22100165
MIRT467109	hsa-let-7b-3p	Homo sapiens	SRI	6717	Homo sapiens	PAR-CLIP	Functional MTI (Weak)	23592263
MIRT475098	hsa-let-7b-3p	Homo sapiens	IRF2BP2	359948	Homo sapiens	PAR-CLIP	Functional MTI (Weak)	23592263
MIRT475098	hsa-let-7b-3p	Homo sapiens	IRF2BP2	359948	Homo sapiens	PAR-CLIP	Functional MTI (Weak)	21572407
MIRT475098	hsa-let-7b-3p	Homo sapiens	IRF2BP2	359948	Homo sapiens	PAR-CLIP	Functional MTI (Weak)	20371350
MIRT481670	hsa-let-7b-3p	Homo sapiens	ARAP2	116984	Homo sapiens	PAR-CLIP	Functional MTI (Weak)	23592263
MIRT493060	hsa-let-7b-3p	Homo sapiens	MTFR1	9650	Homo sapiens	PAR-CLIP	Functional MTI (Weak)	23592263
MIRT497922	hsa-let-7b-3p	Homo sapiens	BTG1	694	Homo sapiens	PAR-CLIP	Functional MTI (Weak)	22291592
MIRT498201	hsa-let-7b-3p	Homo sapiens	ACVR2B	93	Homo sapiens	PAR-CLIP	Functional MTI (Weak)	22291592
MIRT503390	hsa-let-7b-3p	Homo sapiens	ASB11	140456	Homo sapiens	PAR-CLIP	Functional MTI (Weak)	23446348
MIRT503390	hsa-let-7b-3p	Homo sapiens	ASB11	140456	Homo sapiens	PAR-CLIP//HITS-CLIP	Functional MTI (Weak)	21572407
MIRT503390	hsa-let-7b-3p	Homo sapiens	ASB11	140456	Homo sapiens	PAR-CLIP	Functional MTI (Weak)	20371350
MIRT503861	hsa-let-7b-3p	Homo sapiens	UBXN2B	137886	Homo sapiens	PAR-CLIP	Functional MTI (Weak)	23446348
MIRT504366	hsa-let-7b-3p	Homo sapiens	ARID1B	57492	Homo sapiens	PAR-CLIP	Functional MTI (Weak)	23446348
MIRT504366	hsa-let-7b-3p	Homo sapiens	ARID1B	57492	Homo sapiens	PAR-CLIP	Functional MTI (Weak)	21572407
MIRT504990	hsa-let-7b-3p	Homo sapiens	ZNF652	22834	Homo sapiens	PAR-CLIP	Functional MTI (Weak)	23446348
MIRT505753	hsa-let-7b-3p	Homo sapiens	SENP1	29843	Homo sapiens	PAR-CLIP	Functional MTI (Weak)	23446348
MIRT505753	hsa-let-7b-3p	Homo sapiens	SENP1	29843	Homo sapiens	PAR-CLIP//HITS-CLIP	Functional MTI (Weak)	21572407
MIRT505753	hsa-let-7b-3p	Homo sapiens	SENP1	29843	Homo sapiens	PAR-CLIP	Functional MTI (Weak)	20371350
MIRT505753	hsa-let-7b-3p	Homo sapiens	SENP1	29843	Homo sapiens	HITS-CLIP	Functional MTI (Weak)	23313552
MIRT518101	hsa-let-7b-3p	Homo sapiens	ADH1B	125	Homo sapiens	PAR-CLIP	Functional MTI (Weak)	23446348
MIRT518101	hsa-let-7b-3p	Homo sapiens	ADH1B	125	Homo sapiens	PAR-CLIP//HITS-CLIP	Functional MTI (Weak)	21572407
MIRT518101	hsa-let-7b-3p	Homo sapiens	ADH1B	125	Homo sapiens	HITS-CLIP	Functional MTI (Weak)	23824327
MIRT521929	hsa-let-7b-3p	Homo sapiens	PHF8	23133	Homo sapiens	PAR-CLIP	Functional MTI (Weak)	23446348
MIRT521929	hsa-let-7b-3p	Homo sapiens	PHF8	23133	Homo sapiens	HITS-CLIP	Functional MTI (Weak)	21572407
MIRT522138	hsa-let-7b-3p	Homo sapiens	NRBF2	29982	Homo sapiens	PAR-CLIP	Functional MTI (Weak)	23446348
MIRT522138	hsa-let-7b-3p	Homo sapiens	NRBF2	29982	Homo sapiens	PAR-CLIP	Functional MTI (Weak)	21572407
MIRT522138	hsa-let-7b-3p	Homo sapiens	NRBF2	29982	Homo sapiens	PAR-CLIP	Functional MTI (Weak)	20371350
MIRT522400	hsa-let-7b-3p	Homo sapiens	MYADM	91663	Homo sapiens	PAR-CLIP	Functional MTI (Weak)	23446348
MIRT522400	hsa-let-7b-3p	Homo sapiens	MYADM	91663	Homo sapiens	PAR-CLIP//HITS-CLIP	Functional MTI (Weak)	21572407
MIRT523592	hsa-let-7b-3p	Homo sapiens	FZD5	7855	Homo sapiens	PAR-CLIP	Functional MTI (Weak)	23446348
MIRT523592	hsa-let-7b-3p	Homo sapiens	FZD5	7855	Homo sapiens	HITS-CLIP	Functional MTI (Weak)	21572407
MIRT523943	hsa-let-7b-3p	Homo sapiens	E2F8	79733	Homo sapiens	PAR-CLIP	Functional MTI (Weak)	23446348
MIRT523943	hsa-let-7b-3p	Homo sapiens	E2F8	79733	Homo sapiens	PAR-CLIP	Functional MTI (Weak)	21572407
MIRT524354	hsa-let-7b-3p	Homo sapiens	CREB1	1385	Homo sapiens	PAR-CLIP	Functional MTI (Weak)	23446348
MIRT525139	hsa-let-7b-3p	Homo sapiens	ZNF256	10172	Homo sapiens	PAR-CLIP	Functional MTI (Weak)	22012620
MIRT527069	hsa-let-7b-3p	Homo sapiens	ABCC4	10257	Homo sapiens	PAR-CLIP	Functional MTI (Weak)	22012620
MIRT527485	hsa-let-7b-3p	Homo sapiens	OCIAD1	54940	Homo sapiens	PAR-CLIP	Functional MTI (Weak)	22012620
MIRT527485	hsa-let-7b-3p	Homo sapiens	OCIAD1	54940	Homo sapiens	PAR-CLIP	Functional MTI (Weak)	26701625
MIRT528128	hsa-let-7b-3p	Homo sapiens	PPP1R10	5514	Homo sapiens	PAR-CLIP	Functional MTI (Weak)	22012620
MIRT530527	hsa-let-7b-3p	Homo sapiens	ALG10B	144245	Homo sapiens	PAR-CLIP	Functional MTI (Weak)	22012620
MIRT531269	hsa-let-7b-3p	Homo sapiens	PPIL3	53938	Homo sapiens	PAR-CLIP	Functional MTI (Weak)	22012620
MIRT538897	hsa-let-7b-3p	Homo sapiens	BRI3BP	140707	Homo sapiens	PAR-CLIP	Functional MTI (Weak)	22012620
MIRT541370	hsa-let-7b-3p	Homo sapiens	CDKN1B	1027	Homo sapiens	PAR-CLIP	Functional MTI (Weak)	21572407
MIRT541525	hsa-let-7b-3p	Homo sapiens	MGAT4C	25834	Homo sapiens	PAR-CLIP	Functional MTI (Weak)	21572407
MIRT543775	hsa-let-7b-3p	Homo sapiens	RBM12B	389677	Homo sapiens	PAR-CLIP	Functional MTI (Weak)	21572407
MIRT543775	hsa-let-7b-3p	Homo sapiens	RBM12B	389677	Homo sapiens	PAR-CLIP	Functional MTI (Weak)	20371350
MIRT543945	hsa-let-7b-3p	Homo sapiens	NCOA7	135112	Homo sapiens	PAR-CLIP	Functional MTI (Weak)	21572407
MIRT545155	hsa-let-7b-3p	Homo sapiens	GABRG1	2565	Homo sapiens	PAR-CLIP//HITS-CLIP	Functional MTI (Weak)	21572407
MIRT545847	hsa-let-7b-3p	Homo sapiens	ZNF264	9422	Homo sapiens	PAR-CLIP	Functional MTI (Weak)	21572407
MIRT545847	hsa-let-7b-3p	Homo sapiens	ZNF264	9422	Homo sapiens	PAR-CLIP	Functional MTI (Weak)	20371350
MIRT546063	hsa-let-7b-3p	Homo sapiens	VEZF1	7716	Homo sapiens	PAR-CLIP	Functional MTI (Weak)	21572407
MIRT546480	hsa-let-7b-3p	Homo sapiens	SLC16A14	151473	Homo sapiens	PAR-CLIP	Functional MTI (Weak)	21572407
MIRT546480	hsa-let-7b-3p	Homo sapiens	SLC16A14	151473	Homo sapiens	PAR-CLIP	Functional MTI (Weak)	20371350
MIRT551834	hsa-let-7b-3p	Homo sapiens	AASDHPPT	60496	Homo sapiens	PAR-CLIP	Functional MTI (Weak)	21572407
MIRT551900	hsa-let-7b-3p	Homo sapiens	ACP1	52	Homo sapiens	PAR-CLIP	Functional MTI (Weak)	21572407
MIRT552489	hsa-let-7b-3p	Homo sapiens	ZNF136	7695	Homo sapiens	PAR-CLIP	Functional MTI (Weak)	21572407
MIRT554205	hsa-let-7b-3p	Homo sapiens	SLC35A5	55032	Homo sapiens	PAR-CLIP	Functional MTI (Weak)	21572407
MIRT554294	hsa-let-7b-3p	Homo sapiens	SIPA1L2	57568	Homo sapiens	PAR-CLIP	Functional MTI (Weak)	21572407
MIRT555764	hsa-let-7b-3p	Homo sapiens	PCTP	58488	Homo sapiens	PAR-CLIP	Functional MTI (Weak)	21572407
MIRT558314	hsa-let-7b-3p	Homo sapiens	DSG2	1829	Homo sapiens	PAR-CLIP	Functional MTI (Weak)	21572407
MIRT563146	hsa-let-7b-3p	Homo sapiens	NOLC1	9221	Homo sapiens	PAR-CLIP	Functional MTI (Weak)	20371350
MIRT566463	hsa-let-7b-3p	Homo sapiens	PGGT1B	5229	Homo sapiens	PAR-CLIP	Functional MTI (Weak)	20371350
MIRT567321	hsa-let-7b-3p	Homo sapiens	HMGB2	3148	Homo sapiens	PAR-CLIP	Functional MTI (Weak)	20371350
MIRT567737	hsa-let-7b-3p	Homo sapiens	DLX2	1746	Homo sapiens	PAR-CLIP	Functional MTI (Weak)	20371350
MIRT567891	hsa-let-7b-3p	Homo sapiens	CSTF2	1478	Homo sapiens	PAR-CLIP	Functional MTI (Weak)	20371350
MIRT570086	hsa-let-7b-3p	Homo sapiens	KANSL1L	151050	Homo sapiens	PAR-CLIP	Functional MTI (Weak)	20371350
MIRT571135	hsa-let-7b-3p	Homo sapiens	TTC33	23548	Homo sapiens	PAR-CLIP	Functional MTI (Weak)	20371350
MIRT573533	hsa-let-7b-3p	Homo sapiens	MDM2	4193	Homo sapiens	PAR-CLIP	Functional MTI (Weak)	20371350
MIRT574464	hsa-let-7b-3p	Homo sapiens	RPS16	6217	Homo sapiens	PAR-CLIP	Functional MTI (Weak)	20371350
MIRT610201	hsa-let-7b-3p	Homo sapiens	CD99	4267	Homo sapiens	HITS-CLIP	Functional MTI (Weak)	23824327
MIRT610201	hsa-let-7b-3p	Homo sapiens	CD99	4267	Homo sapiens	HITS-CLIP	Functional MTI (Weak)	19536157
MIRT612925	hsa-let-7b-3p	Homo sapiens	GPRIN3	285513	Homo sapiens	HITS-CLIP	Functional MTI (Weak)	23824327
MIRT615026	hsa-let-7b-3p	Homo sapiens	DUSP6	1848	Homo sapiens	HITS-CLIP	Functional MTI (Weak)	23824327
MIRT617199	hsa-let-7b-3p	Homo sapiens	GREM1	26585	Homo sapiens	HITS-CLIP	Functional MTI (Weak)	23824327
MIRT628719	hsa-let-7b-3p	Homo sapiens	ZNF585A	199704	Homo sapiens	HITS-CLIP	Functional MTI (Weak)	23824327
MIRT628719	hsa-let-7b-3p	Homo sapiens	ZNF585A	199704	Homo sapiens	HITS-CLIP	Functional MTI (Weak)	27418678
MIRT641490	hsa-let-7b-3p	Homo sapiens	POLA2	23649	Homo sapiens	HITS-CLIP	Functional MTI (Weak)	23824327
MIRT641662	hsa-let-7b-3p	Homo sapiens	PAPOLG	64895	Homo sapiens	HITS-CLIP	Functional MTI (Weak)	23824327
MIRT642215	hsa-let-7b-3p	Homo sapiens	RUVBL2	10856	Homo sapiens	HITS-CLIP	Functional MTI (Weak)	23824327
MIRT654588	hsa-let-7b-3p	Homo sapiens	PURA	5813	Homo sapiens	HITS-CLIP	Functional MTI (Weak)	23824327
MIRT656135	hsa-let-7b-3p	Homo sapiens	MSH6	2956	Homo sapiens	HITS-CLIP	Functional MTI (Weak)	23824327
MIRT656898	hsa-let-7b-3p	Homo sapiens	USF3	205717	Homo sapiens	HITS-CLIP	Functional MTI (Weak)	23824327
MIRT660135	hsa-let-7b-3p	Homo sapiens	BRPF3	27154	Homo sapiens	HITS-CLIP	Functional MTI (Weak)	23824327
MIRT660860	hsa-let-7b-3p	Homo sapiens	AFAP1	60312	Homo sapiens	HITS-CLIP	Functional MTI (Weak)	23824327
MIRT676848	hsa-let-7b-3p	Homo sapiens	PHKA1	5255	Homo sapiens	HITS-CLIP	Functional MTI (Weak)	23824327
MIRT676848	hsa-let-7b-3p	Homo sapiens	PHKA1	5255	Homo sapiens	HITS-CLIP	Functional MTI (Weak)	27418678
MIRT681478	hsa-let-7b-3p	Homo sapiens	DIP2A	23181	Homo sapiens	HITS-CLIP	Functional MTI (Weak)	23706177
MIRT682258	hsa-let-7b-3p	Homo sapiens	RS1	6247	Homo sapiens	HITS-CLIP	Functional MTI (Weak)	23706177
MIRT685601	hsa-let-7b-3p	Homo sapiens	MYOM2	9172	Homo sapiens	HITS-CLIP	Functional MTI (Weak)	23313552
MIRT686942	hsa-let-7b-3p	Homo sapiens	SFT2D3	84826	Homo sapiens	HITS-CLIP	Functional MTI (Weak)	23313552
MIRT694301	hsa-let-7b-3p	Homo sapiens	COPB2	9276	Homo sapiens	HITS-CLIP	Functional MTI (Weak)	23313552
MIRT694406	hsa-let-7b-3p	Homo sapiens	ALDH1A3	220	Homo sapiens	HITS-CLIP	Functional MTI (Weak)	23313552
MIRT697279	hsa-let-7b-3p	Homo sapiens	ZNF800	168850	Homo sapiens	HITS-CLIP	Functional MTI (Weak)	23313552
MIRT698413	hsa-let-7b-3p	Homo sapiens	TM4SF1	4071	Homo sapiens	HITS-CLIP	Functional MTI (Weak)	23313552
MIRT698988	hsa-let-7b-3p	Homo sapiens	SPAG9	9043	Homo sapiens	HITS-CLIP	Functional MTI (Weak)	23313552
MIRT699765	hsa-let-7b-3p	Homo sapiens	SEMA4D	10507	Homo sapiens	HITS-CLIP	Functional MTI (Weak)	23313552
MIRT699926	hsa-let-7b-3p	Homo sapiens	RUFY2	55680	Homo sapiens	HITS-CLIP	Functional MTI (Weak)	23313552
MIRT702112	hsa-let-7b-3p	Homo sapiens	MBNL1	4154	Homo sapiens	HITS-CLIP	Functional MTI (Weak)	23313552
MIRT702372	hsa-let-7b-3p	Homo sapiens	KLF10	7071	Homo sapiens	HITS-CLIP	Functional MTI (Weak)	23313552
MIRT702645	hsa-let-7b-3p	Homo sapiens	ITGA3	3675	Homo sapiens	HITS-CLIP	Functional MTI (Weak)	23313552
MIRT705712	hsa-let-7b-3p	Homo sapiens	ANAPC16	119504	Homo sapiens	HITS-CLIP	Functional MTI (Weak)	23313552
MIRT717924	hsa-let-7b-3p	Homo sapiens	ZNF546	339327	Homo sapiens	HITS-CLIP	Functional MTI (Weak)	19536157
MIRT720838	hsa-let-7b-3p	Homo sapiens	C1orf52	148423	Homo sapiens	HITS-CLIP	Functional MTI (Weak)	19536157
MIRT725032	hsa-let-7b-3p	Homo sapiens	NDUFAF7	55471	Homo sapiens	HITS-CLIP	Functional MTI (Weak)	19536157
MIRT732764	hsa-let-7b-3p	Homo sapiens	FGF5	2250	Homo sapiens	qRT-PCR	Functional MTI (Weak)	26535691
MIRT735589	hsa-let-7b-3p	Homo sapiens	EN1	2019	Homo sapiens	PAR-CLIP	Functional MTI (Weak)	26701625
MIRT735590	hsa-let-7b-3p	Homo sapiens	HNRNPU	3192	Homo sapiens	PAR-CLIP	Functional MTI (Weak)	26701625
MIRT735591	hsa-let-7b-3p	Homo sapiens	SGMS1	259230	Homo sapiens	PAR-CLIP	Functional MTI (Weak)	26701625
MIRT760978	hsa-let-7b-3p	Homo sapiens	LRRC75A	388341	Homo sapiens	PAR-CLIP	Functional MTI (Weak)	27292025
MIRT760979	hsa-let-7b-3p	Homo sapiens	LUZP1	7798	Homo sapiens	PAR-CLIP	Functional MTI (Weak)	27292025
MIRT760980	hsa-let-7b-3p	Homo sapiens	SMAD2	4087	Homo sapiens	PAR-CLIP	Functional MTI (Weak)	27292025
MIRT783024	hsa-let-7b-3p	Homo sapiens	CNKSR2	22866	Homo sapiens	HITS-CLIP	Functional MTI (Weak)	27418678
MIRT783025	hsa-let-7b-3p	Homo sapiens	LANCL3	347404	Homo sapiens	HITS-CLIP	Functional MTI (Weak)	27418678
MIRT001229	hsa-let-7b-5p	Homo sapiens	CDC34	997	Homo sapiens	Luciferase reporter assay//Western blot	Functional MTI	19126550
MIRT001229	hsa-let-7b-5p	Homo sapiens	CDC34	997	Homo sapiens	Microarray	Functional MTI (Weak)	17699775
MIRT001229	hsa-let-7b-5p	Homo sapiens	CDC34	997	Homo sapiens	Immunoblot//qRT-PCR//Western blot	Functional MTI	21252116
MIRT001576	hsa-let-7b-5p	Homo sapiens	SLC38A1	81539	Homo sapiens	Proteomics	Functional MTI (Weak)	18668040
MIRT001578	hsa-let-7b-5p	Homo sapiens	COIL	8161	Homo sapiens	Proteomics	Functional MTI (Weak)	18668040
MIRT001578	hsa-let-7b-5p	Homo sapiens	COIL	8161	Homo sapiens	PAR-CLIP	Functional MTI (Weak)	23446348
MIRT001578	hsa-let-7b-5p	Homo sapiens	COIL	8161	Homo sapiens	PAR-CLIP	Functional MTI (Weak)	21572407
MIRT001578	hsa-let-7b-5p	Homo sapiens	COIL	8161	Homo sapiens	PAR-CLIP	Functional MTI (Weak)	20371350
MIRT001579	hsa-let-7b-5p	Homo sapiens	VPS39	23339	Homo sapiens	pSILAC//Proteomics;Other	Functional MTI (Weak)	18668040
MIRT001580	hsa-let-7b-5p	Homo sapiens	UHRF1	29128	Homo sapiens	pSILAC//Proteomics;Other	Functional MTI (Weak)	18668040
MIRT001581	hsa-let-7b-5p	Homo sapiens	UGT8	7368	Homo sapiens	pSILAC//Proteomics;Other	Functional MTI (Weak)	18668040
MIRT001582	hsa-let-7b-5p	Homo sapiens	TYMS	7298	Homo sapiens	pSILAC//Proteomics;Other	Functional MTI (Weak)	18668040
MIRT001583	hsa-let-7b-5p	Homo sapiens	TTC9C	283237	Homo sapiens	pSILAC//Proteomics;Other	Functional MTI (Weak)	18668040
MIRT001584	hsa-let-7b-5p	Homo sapiens	TRMT1	55621	Homo sapiens	pSILAC//Proteomics;Other	Functional MTI (Weak)	18668040
MIRT001585	hsa-let-7b-5p	Homo sapiens	TMEM2	23670	Homo sapiens	pSILAC//Proteomics;Other	Functional MTI (Weak)	18668040
MIRT001586	hsa-let-7b-5p	Homo sapiens	THBS1	7057	Homo sapiens	pSILAC//Proteomics;Other	Functional MTI (Weak)	18668040
MIRT001586	hsa-let-7b-5p	Homo sapiens	THBS1	7057	Homo sapiens	PAR-CLIP	Functional MTI (Weak)	24398324
MIRT001587	hsa-let-7b-5p	Homo sapiens	TAF9B	51616	Homo sapiens	pSILAC//Proteomics;Other	Functional MTI (Weak)	18668040
MIRT001588	hsa-let-7b-5p	Homo sapiens	SPRYD4	283377	Homo sapiens	pSILAC//Proteomics;Other	Functional MTI (Weak)	18668040
MIRT001589	hsa-let-7b-5p	Homo sapiens	SPCS3	60559	Homo sapiens	pSILAC//Proteomics;Other	Functional MTI (Weak)	18668040
MIRT001590	hsa-let-7b-5p	Homo sapiens	SNAP23	8773	Homo sapiens	pSILAC//Proteomics;Other	Functional MTI (Weak)	18668040
MIRT001591	hsa-let-7b-5p	Homo sapiens	SLC25A32	81034	Homo sapiens	pSILAC//Proteomics;Other	Functional MTI (Weak)	18668040
MIRT001592	hsa-let-7b-5p	Homo sapiens	SLC25A24	29957	Homo sapiens	pSILAC//Proteomics;Other	Functional MTI (Weak)	18668040
MIRT001593	hsa-let-7b-5p	Homo sapiens	SLC25A1	6576	Homo sapiens	Proteomics	Functional MTI (Weak)	18668040
MIRT001594	hsa-let-7b-5p	Homo sapiens	SLC25A13	10165	Homo sapiens	pSILAC//Proteomics;Other	Functional MTI (Weak)	18668040
MIRT001594	hsa-let-7b-5p	Homo sapiens	SLC25A13	10165	Homo sapiens	CLASH	Functional MTI (Weak)	23622248
MIRT001595	hsa-let-7b-5p	Homo sapiens	SLC1A4	6509	Homo sapiens	pSILAC//Proteomics;Other	Functional MTI (Weak)	18668040
MIRT001596	hsa-let-7b-5p	Homo sapiens	SCYL1	57410	Homo sapiens	pSILAC//Proteomics;Other	Functional MTI (Weak)	18668040
MIRT001597	hsa-let-7b-5p	Homo sapiens	RPP38	10557	Homo sapiens	pSILAC//Proteomics;Other	Functional MTI (Weak)	18668040
MIRT001598	hsa-let-7b-5p	Homo sapiens	RHOG	391	Homo sapiens	pSILAC//Proteomics;Other	Functional MTI (Weak)	18668040
MIRT001599	hsa-let-7b-5p	Homo sapiens	RHOB	388	Homo sapiens	pSILAC//Proteomics;Other	Functional MTI (Weak)	18668040
MIRT001600	hsa-let-7b-5p	Homo sapiens	RDH10	157506	Homo sapiens	pSILAC//Luciferase reporter assay//Proteomics;Other	Functional MTI	18668040
MIRT001601	hsa-let-7b-5p	Homo sapiens	RBM19	9904	Homo sapiens	pSILAC//Proteomics;Other	Functional MTI (Weak)	18668040
MIRT001602	hsa-let-7b-5p	Homo sapiens	PXDN	7837	Homo sapiens	pSILAC//Proteomics;Other	Functional MTI (Weak)	18668040
MIRT001603	hsa-let-7b-5p	Homo sapiens	PTGS2	5743	Homo sapiens	pSILAC//Proteomics;Other	Functional MTI (Weak)	18668040
MIRT001604	hsa-let-7b-5p	Homo sapiens	PRIM1	5557	Homo sapiens	pSILAC//Proteomics;Other	Functional MTI (Weak)	18668040
MIRT001605	hsa-let-7b-5p	Homo sapiens	PPP1R7	5510	Homo sapiens	pSILAC//Proteomics;Other	Functional MTI (Weak)	18668040
MIRT001606	hsa-let-7b-5p	Homo sapiens	POM121	9883	Homo sapiens	pSILAC//Proteomics;Other	Functional MTI (Weak)	18668040
MIRT001606	hsa-let-7b-5p	Homo sapiens	POM121	9883	Homo sapiens	CLASH	Functional MTI (Weak)	23622248
MIRT001607	hsa-let-7b-5p	Homo sapiens	POLR2C	5432	Homo sapiens	pSILAC//Proteomics;Other	Functional MTI (Weak)	18668040
MIRT001608	hsa-let-7b-5p	Homo sapiens	POLD2	5425	Homo sapiens	pSILAC//Proteomics;Other	Functional MTI (Weak)	18668040
MIRT001609	hsa-let-7b-5p	Homo sapiens	PGRMC1	10857	Homo sapiens	pSILAC//Proteomics;Other	Functional MTI (Weak)	18668040
MIRT001609	hsa-let-7b-5p	Homo sapiens	PGRMC1	10857	Homo sapiens	PAR-CLIP	Functional MTI (Weak)	21572407
MIRT001611	hsa-let-7b-5p	Homo sapiens	NXN	64359	Homo sapiens	pSILAC//Proteomics;Other	Functional MTI (Weak)	18668040
MIRT001612	hsa-let-7b-5p	Homo sapiens	NEDD4	4734	Homo sapiens	pSILAC//Proteomics;Other	Functional MTI (Weak)	18668040
MIRT001613	hsa-let-7b-5p	Homo sapiens	MTRR	4552	Homo sapiens	pSILAC//Proteomics;Other	Functional MTI (Weak)	18668040
MIRT001614	hsa-let-7b-5p	Homo sapiens	MRPS33	51650	Homo sapiens	pSILAC//Proteomics;Other	Functional MTI (Weak)	18668040
MIRT001615	hsa-let-7b-5p	Homo sapiens	MRPS24	64951	Homo sapiens	pSILAC//Proteomics;Other	Functional MTI (Weak)	18668040
MIRT001616	hsa-let-7b-5p	Homo sapiens	MRM1	79922	Homo sapiens	pSILAC//Proteomics;Other	Functional MTI (Weak)	18668040
MIRT001617	hsa-let-7b-5p	Homo sapiens	MLLT1	4298	Homo sapiens	pSILAC//Proteomics;Other	Functional MTI (Weak)	18668040
MIRT001618	hsa-let-7b-5p	Homo sapiens	MARS2	92935	Homo sapiens	pSILAC	Functional MTI (Weak)	18668040
MIRT001618	hsa-let-7b-5p	Homo sapiens	MARS2	92935	Homo sapiens	PAR-CLIP	Functional MTI (Weak)	26701625
MIRT001620	hsa-let-7b-5p	Homo sapiens	IPO4	79711	Homo sapiens	pSILAC//Proteomics;Other	Functional MTI (Weak)	18668040
MIRT001620	hsa-let-7b-5p	Homo sapiens	IPO4	79711	Homo sapiens	CLASH	Functional MTI (Weak)	23622248
MIRT001621	hsa-let-7b-5p	Homo sapiens	IGF2BP1	10642	Homo sapiens	pSILAC//Proteomics;Other	Functional MTI (Weak)	18668040
MIRT001621	hsa-let-7b-5p	Homo sapiens	IGF2BP1	10642	Homo sapiens	Immunoblot//qRT-PCR//Western blot	Functional MTI	21252116
MIRT001621	hsa-let-7b-5p	Homo sapiens	IGF2BP1	10642	Homo sapiens	PAR-CLIP	Functional MTI (Weak)	21572407
MIRT001621	hsa-let-7b-5p	Homo sapiens	IGF2BP1	10642	Homo sapiens	Immunofluorescence//Luciferase reporter assay//qRT-PCR//Western blot	Functional MTI	23824794
MIRT001622	hsa-let-7b-5p	Homo sapiens	F2	2147	Homo sapiens	Proteomics	Functional MTI (Weak)	18668040
MIRT001623	hsa-let-7b-5p	Homo sapiens	IFRD1	3475	Homo sapiens	pSILAC//Proteomics;Other	Functional MTI (Weak)	18668040
MIRT001624	hsa-let-7b-5p	Homo sapiens	IFIT5	24138	Homo sapiens	pSILAC//Proteomics;Other	Functional MTI (Weak)	18668040
MIRT001625	hsa-let-7b-5p	Homo sapiens	HMGA1	3159	Homo sapiens	pSILAC//Proteomics;Other	Functional MTI (Weak)	18668040
MIRT001625	hsa-let-7b-5p	Homo sapiens	HMGA1	3159	Homo sapiens	CLASH	Functional MTI (Weak)	23622248
MIRT001625	hsa-let-7b-5p	Homo sapiens	HMGA1	3159	Homo sapiens	Luciferase reporter assay//Microarray//qRT-PCR//Western blot	Functional MTI	23798998
MIRT001625	hsa-let-7b-5p	Homo sapiens	HMGA1	3159	Homo sapiens	PAR-CLIP	Functional MTI (Weak)	23592263
MIRT001625	hsa-let-7b-5p	Homo sapiens	HMGA1	3159	Homo sapiens	HITS-CLIP	Functional MTI (Weak)	23313552
MIRT001626	hsa-let-7b-5p	Homo sapiens	GYS1	2997	Homo sapiens	pSILAC//Proteomics;Other	Functional MTI (Weak)	18668040
MIRT001627	hsa-let-7b-5p	Homo sapiens	GTPBP3	84705	Homo sapiens	pSILAC//Proteomics;Other	Functional MTI (Weak)	18668040
MIRT001628	hsa-let-7b-5p	Homo sapiens	GRPEL2	134266	Homo sapiens	pSILAC//Proteomics;Other	Functional MTI (Weak)	18668040
MIRT001628	hsa-let-7b-5p	Homo sapiens	GRPEL2	134266	Homo sapiens	CLASH	Functional MTI (Weak)	23622248
MIRT001628	hsa-let-7b-5p	Homo sapiens	GRPEL2	134266	Homo sapiens	PAR-CLIP	Functional MTI (Weak)	23592263
MIRT001628	hsa-let-7b-5p	Homo sapiens	GRPEL2	134266	Homo sapiens	PAR-CLIP	Functional MTI (Weak)	24398324
MIRT001628	hsa-let-7b-5p	Homo sapiens	GRPEL2	134266	Homo sapiens	PAR-CLIP	Functional MTI (Weak)	23446348
MIRT001628	hsa-let-7b-5p	Homo sapiens	GRPEL2	134266	Homo sapiens	PAR-CLIP	Functional MTI (Weak)	21572407
MIRT001628	hsa-let-7b-5p	Homo sapiens	GRPEL2	134266	Homo sapiens	PAR-CLIP	Functional MTI (Weak)	20371350
MIRT001628	hsa-let-7b-5p	Homo sapiens	GRPEL2	134266	Homo sapiens	PAR-CLIP	Functional MTI (Weak)	26701625
MIRT001629	hsa-let-7b-5p	Homo sapiens	ADGRG1	9289	Homo sapiens	pSILAC//Proteomics;Other	Functional MTI (Weak)	18668040
MIRT001630	hsa-let-7b-5p	Homo sapiens	GEMIN7	79760	Homo sapiens	pSILAC//Proteomics;Other	Functional MTI (Weak)	18668040
MIRT001631	hsa-let-7b-5p	Homo sapiens	FNDC3A	22862	Homo sapiens	pSILAC//Proteomics;Other	Functional MTI (Weak)	18668040
MIRT001631	hsa-let-7b-5p	Homo sapiens	FNDC3A	22862	Homo sapiens	PAR-CLIP	Functional MTI (Weak)	23592263
MIRT001632	hsa-let-7b-5p	Homo sapiens	FAM96A	84191	Homo sapiens	pSILAC//Proteomics;Other	Functional MTI (Weak)	18668040
MIRT001633	hsa-let-7b-5p	Homo sapiens	FAM105A	54491	Homo sapiens	pSILAC//Proteomics;Other	Functional MTI (Weak)	18668040
MIRT001633	hsa-let-7b-5p	Homo sapiens	FAM105A	54491	Homo sapiens	PAR-CLIP	Functional MTI (Weak)	23592263
MIRT001633	hsa-let-7b-5p	Homo sapiens	FAM105A	54491	Homo sapiens	PAR-CLIP	Functional MTI (Weak)	23446348
MIRT001633	hsa-let-7b-5p	Homo sapiens	FAM105A	54491	Homo sapiens	HITS-CLIP	Functional MTI (Weak)	23706177
MIRT001634	hsa-let-7b-5p	Homo sapiens	FADS2	9415	Homo sapiens	pSILAC//Proteomics;Other	Functional MTI (Weak)	18668040
MIRT001634	hsa-let-7b-5p	Homo sapiens	FADS2	9415	Homo sapiens	CLASH	Functional MTI (Weak)	23622248
MIRT001635	hsa-let-7b-5p	Homo sapiens	DUSP23	54935	Homo sapiens	pSILAC//Proteomics;Other	Functional MTI (Weak)	18668040
MIRT001636	hsa-let-7b-5p	Homo sapiens	DUSP12	11266	Homo sapiens	pSILAC//Proteomics;Other	Functional MTI (Weak)	18668040
MIRT001637	hsa-let-7b-5p	Homo sapiens	DSP	1832	Homo sapiens	pSILAC//Proteomics;Other	Functional MTI (Weak)	18668040
MIRT001637	hsa-let-7b-5p	Homo sapiens	DSP	1832	Homo sapiens	CLASH	Functional MTI (Weak)	23622248
MIRT001638	hsa-let-7b-5p	Homo sapiens	DOCK5	80005	Homo sapiens	pSILAC//Proteomics;Other	Functional MTI (Weak)	18668040
MIRT001639	hsa-let-7b-5p	Homo sapiens	DHX57	90957	Homo sapiens	pSILAC//Proteomics;Other	Functional MTI (Weak)	18668040
MIRT001639	hsa-let-7b-5p	Homo sapiens	DHX57	90957	Homo sapiens	CLASH	Functional MTI (Weak)	23622248
MIRT001640	hsa-let-7b-5p	Homo sapiens	CSNK1D	1453	Homo sapiens	pSILAC//Proteomics;Other	Functional MTI (Weak)	18668040
MIRT001641	hsa-let-7b-5p	Homo sapiens	COMMD9	29099	Homo sapiens	pSILAC//Proteomics;Other	Functional MTI (Weak)	18668040
MIRT001642	hsa-let-7b-5p	Homo sapiens	CHMP2A	27243	Homo sapiens	pSILAC//Proteomics;Other	Functional MTI (Weak)	18668040
MIRT001643	hsa-let-7b-5p	Homo sapiens	CDKAL1	54901	Homo sapiens	pSILAC//Proteomics;Other	Functional MTI (Weak)	18668040
MIRT001643	hsa-let-7b-5p	Homo sapiens	CDKAL1	54901	Homo sapiens	HITS-CLIP	Functional MTI (Weak)	23706177
MIRT001644	hsa-let-7b-5p	Homo sapiens	CDIPT	10423	Homo sapiens	pSILAC//Proteomics;Other	Functional MTI (Weak)	18668040
MIRT001645	hsa-let-7b-5p	Homo sapiens	CARHSP1	23589	Homo sapiens	pSILAC//Proteomics;Other	Functional MTI (Weak)	18668040
MIRT001646	hsa-let-7b-5p	Homo sapiens	CAPG	822	Homo sapiens	pSILAC//Proteomics;Other	Functional MTI (Weak)	18668040
MIRT001647	hsa-let-7b-5p	Homo sapiens	CALCOCO2	10241	Homo sapiens	pSILAC//Proteomics;Other	Functional MTI (Weak)	18668040
MIRT001649	hsa-let-7b-5p	Homo sapiens	AURKB	9212	Homo sapiens	pSILAC//Proteomics;Other	Functional MTI (Weak)	18668040
MIRT001650	hsa-let-7b-5p	Homo sapiens	ATP6V1F	9296	Homo sapiens	pSILAC//Proteomics;Other	Functional MTI (Weak)	18668040
MIRT001650	hsa-let-7b-5p	Homo sapiens	ATP6V1F	9296	Homo sapiens	PAR-CLIP	Functional MTI (Weak)	23592263
MIRT001650	hsa-let-7b-5p	Homo sapiens	ATP6V1F	9296	Homo sapiens	PAR-CLIP	Functional MTI (Weak)	24398324
MIRT001650	hsa-let-7b-5p	Homo sapiens	ATP6V1F	9296	Homo sapiens	PAR-CLIP	Functional MTI (Weak)	26701625
MIRT001650	hsa-let-7b-5p	Homo sapiens	ATP6V1F	9296	Homo sapiens	PAR-CLIP	Functional MTI (Weak)	27292025
MIRT001651	hsa-let-7b-5p	Homo sapiens	ATP6V0A1	535	Homo sapiens	pSILAC//Proteomics;Other	Functional MTI (Weak)	18668040
MIRT001652	hsa-let-7b-5p	Homo sapiens	ATAD3B	83858	Homo sapiens	pSILAC//Proteomics;Other	Functional MTI (Weak)	18668040
MIRT001653	hsa-let-7b-5p	Homo sapiens	ANAPC1	64682	Homo sapiens	pSILAC//Proteomics;Other	Functional MTI (Weak)	18668040
MIRT001653	hsa-let-7b-5p	Homo sapiens	ANAPC1	64682	Homo sapiens	Microarray//qRT-PCR//Western blot	Functional MTI	26540468
MIRT001654	hsa-let-7b-5p	Homo sapiens	AKAP8	10270	Homo sapiens	pSILAC//Proteomics;Other	Functional MTI (Weak)	18668040
MIRT001654	hsa-let-7b-5p	Homo sapiens	AKAP8	10270	Homo sapiens	PAR-CLIP	Functional MTI (Weak)	21572407
MIRT001654	hsa-let-7b-5p	Homo sapiens	AKAP8	10270	Homo sapiens	PAR-CLIP	Functional MTI (Weak)	20371350
MIRT001655	hsa-let-7b-5p	Homo sapiens	AARSD1	80755	Homo sapiens	pSILAC//Proteomics;Other	Functional MTI (Weak)	18668040
MIRT001850	hsa-let-7b-5p	Homo sapiens	MTPN	136319	Homo sapiens	Reporter assay	Functional MTI	15806104
MIRT001851	hsa-let-7b-5p	Homo sapiens	RPIA	22934	Homo sapiens	Luciferase reporter assay//Reporter assay;Other	Non-Functional MTI	15131085
MIRT001852	hsa-let-7b-5p	Homo sapiens	ACTG1	71	Homo sapiens	Luciferase reporter assay//Reporter assay;Other	Non-Functional MTI	15131085
MIRT001852	hsa-let-7b-5p	Homo sapiens	ACTG1	71	Homo sapiens	CLASH	Functional MTI (Weak)	23622248
MIRT002082	hsa-let-7b-5p	Homo sapiens	HMGA2	8091	Homo sapiens	Luciferase reporter assay//qRT-PCR	Functional MTI	17437991
MIRT002082	hsa-let-7b-5p	Homo sapiens	HMGA2	8091	Homo sapiens	Immunohistochemistry//Luciferase reporter assay//QRTPCR//Western blot	Functional MTI	23482325
MIRT002082	hsa-let-7b-5p	Homo sapiens	HMGA2	8091	Homo sapiens	Luciferase reporter assay	Functional MTI	23318420
MIRT002082	hsa-let-7b-5p	Homo sapiens	HMGA2	8091	Homo sapiens	PAR-CLIP	Functional MTI (Weak)	20371350
MIRT002082	hsa-let-7b-5p	Homo sapiens	HMGA2	8091	Homo sapiens	HITS-CLIP	Functional MTI (Weak)	21572407
MIRT002082	hsa-let-7b-5p	Homo sapiens	HMGA2	8091	Homo sapiens	Microarray//qRT-PCR	Functional MTI (Weak)	25600877
MIRT002082	hsa-let-7b-5p	Homo sapiens	HMGA2	8091	Homo sapiens	PAR-CLIP	Functional MTI (Weak)	26701625
MIRT002296	hsa-let-7b-5p	Homo sapiens	CDC25A	993	Homo sapiens	Immunohistochemistry//qRT-PCR	Functional MTI (Weak)	19966857
MIRT002296	hsa-let-7b-5p	Homo sapiens	CDC25A	993	Homo sapiens	Luciferase reporter assay//Microarray//Western blot	Functional MTI	17699775
MIRT002297	hsa-let-7b-5p	Homo sapiens	CDK6	1021	Homo sapiens	Luciferase reporter assay//Microarray//Western blot	Functional MTI	17699775
MIRT002399	hsa-let-7b-5p	Homo sapiens	BCL7A	605	Homo sapiens	Microarray//qRT-PCR	Functional MTI (Weak)	18026111
MIRT002484	hsa-let-7b-5p	Homo sapiens	CCND1	595	Homo sapiens	Immunoblot//Immunofluorescence//Luciferase reporter assay//qRT-PCR//Reporter assay;Other	Functional MTI	18379589
MIRT002484	hsa-let-7b-5p	Homo sapiens	CCND1	595	Homo sapiens	immunoblot//Luciferase reporter assay//Northern blot//Western blot	Functional MTI	20133835
MIRT002484	hsa-let-7b-5p	Homo sapiens	CCND1	595	Homo sapiens	Immunoblot//Microarray//qRT-PCR//Western blot//Annexin V-FITC	Functional MTI	23806108
MIRT002484	hsa-let-7b-5p	Homo sapiens	CCND1	595	Homo sapiens	PAR-CLIP	Functional MTI (Weak)	23592263
MIRT002484	hsa-let-7b-5p	Homo sapiens	CCND1	595	Homo sapiens	PAR-CLIP	Functional MTI (Weak)	26701625
MIRT003833	hsa-let-7b-5p	Homo sapiens	E2F5	1875	Homo sapiens	Microarray	Functional MTI (Weak)	17699775
MIRT003834	hsa-let-7b-5p	Homo sapiens	LIN28B	389421	Homo sapiens	Microarray	Functional MTI (Weak)	17699775
MIRT003834	hsa-let-7b-5p	Homo sapiens	LIN28B	389421	Homo sapiens	Luciferase reporter assay	Functional MTI	16971064
MIRT003835	hsa-let-7b-5p	Homo sapiens	CCND2	894	Homo sapiens	Luciferase reporter assay	Functional MTI	17699775
MIRT003835	hsa-let-7b-5p	Homo sapiens	CCND2	894	Homo sapiens	qRT-PCR	Functional MTI (Weak)	17942906
MIRT003835	hsa-let-7b-5p	Homo sapiens	CCND2	894	Homo sapiens	Immunohistochemistry//Luciferase reporter assay//QRTPCR//Western blot	Functional MTI	23482325
MIRT003836	hsa-let-7b-5p	Homo sapiens	NRAS	4893	Homo sapiens	Luciferase reporter assay	Functional MTI	17699775
MIRT003836	hsa-let-7b-5p	Homo sapiens	NRAS	4893	Homo sapiens	Immunohistochemistry//qRT-PCR	Functional MTI (Weak)	19966857
MIRT003836	hsa-let-7b-5p	Homo sapiens	NRAS	4893	Homo sapiens	Proteomics	Functional MTI (Weak)	18668040
MIRT003999	hsa-let-7b-5p	Homo sapiens	CCNA2	890	Homo sapiens	Immunoblot//Immunofluorescence//Luciferase reporter assay//qRT-PCR	Functional MTI	18379589
MIRT004011	hsa-let-7b-5p	Homo sapiens	LIN28A	79727	Homo sapiens	Luciferase reporter assay//Reporter assay	Functional MTI	15131085
MIRT004614	hsa-let-7b-5p	Homo sapiens	IFNB1	3456	Homo sapiens	ELISA//Luciferase reporter assay//qRT-PCR	Functional MTI	20130213
MIRT004618	hsa-let-7b-5p	Homo sapiens	NR2E1	7101	Homo sapiens	immunoblot//Luciferase reporter assay//Northern blot//Western blot	Functional MTI	20133835
MIRT004952	hsa-let-7b-5p	Homo sapiens	SCAMP3	10067	Homo sapiens	qRT-PCR	Functional MTI (Weak)	17942906
MIRT004954	hsa-let-7b-5p	Homo sapiens	HNRNPDL	9987	Homo sapiens	qRT-PCR	Functional MTI (Weak)	17942906
MIRT004955	hsa-let-7b-5p	Homo sapiens	PDGFRA	5156	Homo sapiens	qRT-PCR	Functional MTI (Weak)	17942906
MIRT004955	hsa-let-7b-5p	Homo sapiens	PDGFRA	5156	Homo sapiens	Luciferase reporter assay//Microarray//qRT-PCR	Non-Functional MTI	22995917
MIRT004956	hsa-let-7b-5p	Homo sapiens	BIRC6	57448	Homo sapiens	qRT-PCR	Functional MTI (Weak)	17942906
MIRT005036	hsa-let-7b-5p	Homo sapiens	CCNJ	54619	Homo sapiens	Microarray	Functional MTI (Weak)	17699775
MIRT005037	hsa-let-7b-5p	Homo sapiens	AGO3	192669	Homo sapiens	Microarray	Functional MTI (Weak)	17699775
MIRT005038	hsa-let-7b-5p	Homo sapiens	PLAGL2	5326	Homo sapiens	Microarray	Functional MTI (Weak)	17699775
MIRT005038	hsa-let-7b-5p	Homo sapiens	PLAGL2	5326	Homo sapiens	PAR-CLIP	Functional MTI (Weak)	23592263
MIRT005038	hsa-let-7b-5p	Homo sapiens	PLAGL2	5326	Homo sapiens	PAR-CLIP	Functional MTI (Weak)	26701625
MIRT005039	hsa-let-7b-5p	Homo sapiens	PDE12	201626	Homo sapiens	Microarray	Functional MTI (Weak)	17699775
MIRT005039	hsa-let-7b-5p	Homo sapiens	PDE12	201626	Homo sapiens	Proteomics	Functional MTI (Weak)	18668040
MIRT005039	hsa-let-7b-5p	Homo sapiens	PDE12	201626	Homo sapiens	PAR-CLIP	Functional MTI (Weak)	24398324
MIRT005039	hsa-let-7b-5p	Homo sapiens	PDE12	201626	Homo sapiens	PAR-CLIP	Functional MTI (Weak)	23446348
MIRT005039	hsa-let-7b-5p	Homo sapiens	PDE12	201626	Homo sapiens	PAR-CLIP	Functional MTI (Weak)	21572407
MIRT005039	hsa-let-7b-5p	Homo sapiens	PDE12	201626	Homo sapiens	PAR-CLIP	Functional MTI (Weak)	20371350
MIRT005040	hsa-let-7b-5p	Homo sapiens	DZIP1	22873	Homo sapiens	Microarray	Functional MTI (Weak)	17699775
MIRT005041	hsa-let-7b-5p	Homo sapiens	SIGMAR1	10280	Homo sapiens	Microarray	Functional MTI (Weak)	17699775
MIRT005041	hsa-let-7b-5p	Homo sapiens	SIGMAR1	10280	Homo sapiens	pSILAC//Proteomics	Functional MTI (Weak)	18668040
MIRT005042	hsa-let-7b-5p	Homo sapiens	DLC1	10395	Homo sapiens	Microarray	Functional MTI (Weak)	17699775
MIRT005043	hsa-let-7b-5p	Homo sapiens	NXT2	55916	Homo sapiens	Microarray	Functional MTI (Weak)	17699775
MIRT005044	hsa-let-7b-5p	Homo sapiens	E2F6	1876	Homo sapiens	Microarray	Functional MTI (Weak)	17699775
MIRT005044	hsa-let-7b-5p	Homo sapiens	E2F6	1876	Homo sapiens	PAR-CLIP	Functional MTI (Weak)	20371350
MIRT005045	hsa-let-7b-5p	Homo sapiens	GPX7	2882	Homo sapiens	Microarray	Functional MTI (Weak)	17699775
MIRT005046	hsa-let-7b-5p	Homo sapiens	SSR1	6745	Homo sapiens	Microarray	Functional MTI (Weak)	17699775
MIRT005047	hsa-let-7b-5p	Homo sapiens	YAP1	10413	Homo sapiens	Microarray	Functional MTI (Weak)	17699775
MIRT005048	hsa-let-7b-5p	Homo sapiens	GZF1	64412	Homo sapiens	Microarray	Functional MTI (Weak)	17699775
MIRT005049	hsa-let-7b-5p	Homo sapiens	SOX9	6662	Homo sapiens	Microarray	Functional MTI (Weak)	17699775
MIRT005050	hsa-let-7b-5p	Homo sapiens	RRM2	6241	Homo sapiens	Microarray	Functional MTI (Weak)	17699775
MIRT005050	hsa-let-7b-5p	Homo sapiens	RRM2	6241	Homo sapiens	Proteomics	Functional MTI (Weak)	18668040
MIRT005050	hsa-let-7b-5p	Homo sapiens	RRM2	6241	Homo sapiens	PAR-CLIP	Functional MTI (Weak)	21572407
MIRT005051	hsa-let-7b-5p	Homo sapiens	AURKA	6790	Homo sapiens	Microarray	Functional MTI (Weak)	17699775
MIRT005051	hsa-let-7b-5p	Homo sapiens	AURKA	6790	Homo sapiens	Proteomics	Functional MTI (Weak)	18668040
MIRT005052	hsa-let-7b-5p	Homo sapiens	FARP1	10160	Homo sapiens	Microarray	Functional MTI (Weak)	17699775
MIRT005053	hsa-let-7b-5p	Homo sapiens	CPED1	79974	Homo sapiens	Microarray	Functional MTI (Weak)	17699775
MIRT005054	hsa-let-7b-5p	Homo sapiens	CBFB	865	Homo sapiens	Microarray	Functional MTI (Weak)	17699775
MIRT005055	hsa-let-7b-5p	Homo sapiens	RCAN1	1827	Homo sapiens	Microarray	Functional MTI (Weak)	17699775
MIRT005056	hsa-let-7b-5p	Homo sapiens	CDCA7	83879	Homo sapiens	Microarray	Functional MTI (Weak)	17699775
MIRT005057	hsa-let-7b-5p	Homo sapiens	TAB2	23118	Homo sapiens	Microarray	Functional MTI (Weak)	17699775
MIRT005057	hsa-let-7b-5p	Homo sapiens	TAB2	23118	Homo sapiens	CLASH	Functional MTI (Weak)	23622248
MIRT005058	hsa-let-7b-5p	Homo sapiens	GTF2I	2969	Homo sapiens	Microarray	Functional MTI (Weak)	17699775
MIRT005059	hsa-let-7b-5p	Homo sapiens	ARID3A	1820	Homo sapiens	Microarray	Functional MTI (Weak)	17699775
MIRT005059	hsa-let-7b-5p	Homo sapiens	ARID3A	1820	Homo sapiens	PAR-CLIP	Functional MTI (Weak)	23592263
MIRT005060	hsa-let-7b-5p	Homo sapiens	DMD	1756	Homo sapiens	Microarray	Functional MTI (Weak)	17699775
MIRT005061	hsa-let-7b-5p	Homo sapiens	CCNF	899	Homo sapiens	Microarray	Functional MTI (Weak)	17699775
MIRT005061	hsa-let-7b-5p	Homo sapiens	CCNF	899	Homo sapiens	CLASH	Functional MTI (Weak)	23622248
MIRT005218	hsa-let-7b-5p	Homo sapiens	CIAO1	9391	Homo sapiens	pSILAC//Proteomics;Other	Functional MTI (Weak)	18668040
MIRT005219	hsa-let-7b-5p	Homo sapiens	NCAPG2	54892	Homo sapiens	pSILAC//Proteomics;Other	Functional MTI (Weak)	18668040
MIRT005220	hsa-let-7b-5p	Homo sapiens	KYAT3	56267	Homo sapiens	pSILAC//Proteomics;Other	Functional MTI (Weak)	18668040
MIRT005221	hsa-let-7b-5p	Homo sapiens	DCTPP1	79077	Homo sapiens	pSILAC//Proteomics;Other	Functional MTI (Weak)	18668040
MIRT005222	hsa-let-7b-5p	Homo sapiens	EDEM3	80267	Homo sapiens	pSILAC//Proteomics;Other	Functional MTI (Weak)	18668040
MIRT005222	hsa-let-7b-5p	Homo sapiens	EDEM3	80267	Homo sapiens	HITS-CLIP	Functional MTI (Weak)	23313552
MIRT005223	hsa-let-7b-5p	Homo sapiens	CHPF2	54480	Homo sapiens	pSILAC//Proteomics	Functional MTI (Weak)	18668040
MIRT005224	hsa-let-7b-5p	Homo sapiens	CCDC115	84317	Homo sapiens	pSILAC//Proteomics;Other	Functional MTI (Weak)	18668040
MIRT005225	hsa-let-7b-5p	Homo sapiens	ALG3	10195	Homo sapiens	pSILAC//Proteomics;Other	Functional MTI (Weak)	18668040
MIRT005226	hsa-let-7b-5p	Homo sapiens	ARL15	54622	Homo sapiens	pSILAC//Proteomics;Other	Functional MTI (Weak)	18668040
MIRT005227	hsa-let-7b-5p	Homo sapiens	MAP7D1	55700	Homo sapiens	pSILAC//Proteomics;Other	Functional MTI (Weak)	18668040
MIRT005228	hsa-let-7b-5p	Homo sapiens	NAA25	80018	Homo sapiens	pSILAC//Proteomics	Functional MTI (Weak)	18668040
MIRT005229	hsa-let-7b-5p	Homo sapiens	NUDT19	390916	Homo sapiens	pSILAC//Proteomics;Other	Functional MTI (Weak)	18668040
MIRT005230	hsa-let-7b-5p	Homo sapiens	MGME1	92667	Homo sapiens	pSILAC//Proteomics;Other	Functional MTI (Weak)	18668040
MIRT005231	hsa-let-7b-5p	Homo sapiens	RRP1B	23076	Homo sapiens	pSILAC//Proteomics	Functional MTI (Weak)	18668040
MIRT005232	hsa-let-7b-5p	Homo sapiens	GGCT	79017	Homo sapiens	pSILAC//Proteomics;Other	Functional MTI (Weak)	18668040
MIRT005233	hsa-let-7b-5p	Homo sapiens	MMS22L	253714	Homo sapiens	pSILAC//Proteomics	Functional MTI (Weak)	18668040
MIRT005234	hsa-let-7b-5p	Homo sapiens	PRRC2A	7916	Homo sapiens	pSILAC//Proteomics	Functional MTI (Weak)	18668040
MIRT005234	hsa-let-7b-5p	Homo sapiens	PRRC2A	7916	Homo sapiens	CLASH	Functional MTI (Weak)	23622248
MIRT005235	hsa-let-7b-5p	Homo sapiens	C1orf27	54953	Homo sapiens	pSILAC//Proteomics;Other	Functional MTI (Weak)	18668040
MIRT005236	hsa-let-7b-5p	Homo sapiens	GDE1	51573	Homo sapiens	pSILAC//Proteomics;Other	Functional MTI (Weak)	18668040
MIRT005238	hsa-let-7b-5p	Homo sapiens	ERC1	23085	Homo sapiens	pSILAC//Proteomics;Other	Functional MTI (Weak)	18668040
MIRT005239	hsa-let-7b-5p	Homo sapiens	NAA40	79829	Homo sapiens	pSILAC//Proteomics	Functional MTI (Weak)	18668040
MIRT005240	hsa-let-7b-5p	Homo sapiens	TRABD	80305	Homo sapiens	pSILAC//Proteomics;Other	Functional MTI (Weak)	18668040
MIRT005240	hsa-let-7b-5p	Homo sapiens	TRABD	80305	Homo sapiens	CLASH	Functional MTI (Weak)	23622248
MIRT005241	hsa-let-7b-5p	Homo sapiens	IGF2BP2	10644	Homo sapiens	pSILAC//Proteomics;Other	Functional MTI (Weak)	18668040
MIRT005241	hsa-let-7b-5p	Homo sapiens	IGF2BP2	10644	Homo sapiens	Immunohistochemistry//Luciferase reporter assay//QRTPCR//Western blot	Functional MTI	23482325
MIRT005242	hsa-let-7b-5p	Homo sapiens	RRP8	23378	Homo sapiens	pSILAC//Proteomics;Other	Functional MTI (Weak)	18668040
MIRT005243	hsa-let-7b-5p	Homo sapiens	SLC35F6	54978	Homo sapiens	pSILAC//Proteomics;Other	Functional MTI (Weak)	18668040
MIRT005322	hsa-let-7b-5p	Homo sapiens	DICER1	23405	Homo sapiens	Immunoblot	Functional MTI (Weak)	18812516
MIRT005436	hsa-let-7b-5p	Homo sapiens	HGH1	51236	Homo sapiens	pSILAC	Functional MTI (Weak)	18668040
MIRT005513	hsa-let-7b-5p	Homo sapiens	PRDM1	639	Homo sapiens	Immunohistochemistry//Luciferase reporter assay//qRT-PCR//Western blot	Functional MTI	20651244
MIRT006057	hsa-let-7b-5p	Homo sapiens	HRAS	3265	Homo sapiens	Immunoblot//qRT-PCR//Western blot	Functional MTI	21252116
MIRT006875	hsa-let-7b-5p	Homo sapiens	CYP2J2	1573	Homo sapiens	Luciferase reporter assay//qRT-PCR//Western blot	Functional MTI	22761738
MIRT032193	hsa-let-7b-5p	Homo sapiens	POLR3B	55703	Homo sapiens	Proteomics	Functional MTI (Weak)	18668040
MIRT032194	hsa-let-7b-5p	Homo sapiens	NUBP2	10101	Homo sapiens	Proteomics	Functional MTI (Weak)	18668040
MIRT032195	hsa-let-7b-5p	Homo sapiens	GFM2	84340	Homo sapiens	Proteomics	Functional MTI (Weak)	18668040
MIRT032196	hsa-let-7b-5p	Homo sapiens	WDR4	10785	Homo sapiens	Proteomics	Functional MTI (Weak)	18668040
MIRT032197	hsa-let-7b-5p	Homo sapiens	LDLR	3949	Homo sapiens	Proteomics	Functional MTI (Weak)	18668040
MIRT032198	hsa-let-7b-5p	Homo sapiens	DNM3	26052	Homo sapiens	Proteomics	Functional MTI (Weak)	18668040
MIRT032199	hsa-let-7b-5p	Homo sapiens	PIH1D1	55011	Homo sapiens	Proteomics	Functional MTI (Weak)	18668040
MIRT032200	hsa-let-7b-5p	Homo sapiens	CCNK	8812	Homo sapiens	Proteomics	Functional MTI (Weak)	18668040
MIRT032201	hsa-let-7b-5p	Homo sapiens	SEMG2	6407	Homo sapiens	Proteomics	Functional MTI (Weak)	18668040
MIRT032202	hsa-let-7b-5p	Homo sapiens	PPM1G	5496	Homo sapiens	Proteomics	Functional MTI (Weak)	18668040
MIRT032203	hsa-let-7b-5p	Homo sapiens	PLXDC2	84898	Homo sapiens	Proteomics	Functional MTI (Weak)	18668040
MIRT032204	hsa-let-7b-5p	Homo sapiens	ACACA	31	Homo sapiens	Proteomics	Functional MTI (Weak)	18668040
MIRT032204	hsa-let-7b-5p	Homo sapiens	ACACA	31	Homo sapiens	CLASH	Functional MTI (Weak)	23622248
MIRT032205	hsa-let-7b-5p	Homo sapiens	MOB1A	55233	Homo sapiens	Proteomics	Functional MTI (Weak)	18668040
MIRT032206	hsa-let-7b-5p	Homo sapiens	SLC27A2	11001	Homo sapiens	Proteomics	Functional MTI (Weak)	18668040
MIRT032207	hsa-let-7b-5p	Homo sapiens	POLR1A	25885	Homo sapiens	Proteomics	Functional MTI (Weak)	18668040
MIRT032208	hsa-let-7b-5p	Homo sapiens	ANXA8L1	728113	Homo sapiens	Proteomics	Functional MTI (Weak)	18668040
MIRT032209	hsa-let-7b-5p	Homo sapiens	AGL	178	Homo sapiens	Proteomics	Functional MTI (Weak)	18668040
MIRT032210	hsa-let-7b-5p	Homo sapiens	UBA3	9039	Homo sapiens	Proteomics	Functional MTI (Weak)	18668040
MIRT032211	hsa-let-7b-5p	Homo sapiens	NIPBL	25836	Homo sapiens	Proteomics	Functional MTI (Weak)	18668040
MIRT032212	hsa-let-7b-5p	Homo sapiens	WLS	79971	Homo sapiens	Proteomics	Functional MTI (Weak)	18668040
MIRT032213	hsa-let-7b-5p	Homo sapiens	PUS1	80324	Homo sapiens	Proteomics	Functional MTI (Weak)	18668040
MIRT032214	hsa-let-7b-5p	Homo sapiens	DNAAF5	54919	Homo sapiens	Proteomics	Functional MTI (Weak)	18668040
MIRT032215	hsa-let-7b-5p	Homo sapiens	MPG	4350	Homo sapiens	Proteomics	Functional MTI (Weak)	18668040
MIRT032216	hsa-let-7b-5p	Homo sapiens	LRRC40	55631	Homo sapiens	Proteomics	Functional MTI (Weak)	18668040
MIRT032217	hsa-let-7b-5p	Homo sapiens	RANBP6	26953	Homo sapiens	Proteomics	Functional MTI (Weak)	18668040
MIRT032218	hsa-let-7b-5p	Homo sapiens	EMC6	83460	Homo sapiens	Proteomics	Functional MTI (Weak)	18668040
MIRT032219	hsa-let-7b-5p	Homo sapiens	BGLAP	632	Homo sapiens	Proteomics	Functional MTI (Weak)	18668040
MIRT032220	hsa-let-7b-5p	Homo sapiens	BAG5	9529	Homo sapiens	Proteomics	Functional MTI (Weak)	18668040
MIRT032221	hsa-let-7b-5p	Homo sapiens	INTS5	80789	Homo sapiens	Proteomics	Functional MTI (Weak)	18668040
MIRT032222	hsa-let-7b-5p	Homo sapiens	EIF4A1	1973	Homo sapiens	Proteomics	Functional MTI (Weak)	18668040
MIRT032223	hsa-let-7b-5p	Homo sapiens	CNDP2	55748	Homo sapiens	Proteomics	Functional MTI (Weak)	18668040
MIRT032224	hsa-let-7b-5p	Homo sapiens	GPATCH4	54865	Homo sapiens	Proteomics	Functional MTI (Weak)	18668040
MIRT032225	hsa-let-7b-5p	Homo sapiens	BAZ1B	9031	Homo sapiens	Proteomics	Functional MTI (Weak)	18668040
MIRT032225	hsa-let-7b-5p	Homo sapiens	BAZ1B	9031	Homo sapiens	CLASH	Functional MTI (Weak)	23622248
MIRT032226	hsa-let-7b-5p	Homo sapiens	DDX49	54555	Homo sapiens	Proteomics	Functional MTI (Weak)	18668040
MIRT032227	hsa-let-7b-5p	Homo sapiens	DHX33	56919	Homo sapiens	Proteomics	Functional MTI (Weak)	18668040
MIRT032228	hsa-let-7b-5p	Homo sapiens	SEC11A	23478	Homo sapiens	Proteomics	Functional MTI (Weak)	18668040
MIRT032229	hsa-let-7b-5p	Homo sapiens	PPID	5481	Homo sapiens	Proteomics	Functional MTI (Weak)	18668040
MIRT032230	hsa-let-7b-5p	Homo sapiens	CMC1	152100	Homo sapiens	Proteomics	Functional MTI (Weak)	18668040
MIRT032231	hsa-let-7b-5p	Homo sapiens	TMEM201	199953	Homo sapiens	Proteomics	Functional MTI (Weak)	18668040
MIRT032231	hsa-let-7b-5p	Homo sapiens	TMEM201	199953	Homo sapiens	CLASH	Functional MTI (Weak)	23622248
MIRT032232	hsa-let-7b-5p	Homo sapiens	ATG9A	79065	Homo sapiens	Proteomics	Functional MTI (Weak)	18668040
MIRT032232	hsa-let-7b-5p	Homo sapiens	ATG9A	79065	Homo sapiens	PAR-CLIP	Functional MTI (Weak)	23592263
MIRT032232	hsa-let-7b-5p	Homo sapiens	ATG9A	79065	Homo sapiens	PAR-CLIP	Functional MTI (Weak)	26701625
MIRT032232	hsa-let-7b-5p	Homo sapiens	ATG9A	79065	Homo sapiens	PAR-CLIP	Functional MTI (Weak)	27292025
MIRT032233	hsa-let-7b-5p	Homo sapiens	ACPP	55	Homo sapiens	Proteomics	Functional MTI (Weak)	18668040
MIRT032234	hsa-let-7b-5p	Homo sapiens	GLB1	2720	Homo sapiens	Proteomics	Functional MTI (Weak)	18668040
MIRT032235	hsa-let-7b-5p	Homo sapiens	USP10	9100	Homo sapiens	Proteomics	Functional MTI (Weak)	18668040
MIRT032236	hsa-let-7b-5p	Homo sapiens	XPO5	57510	Homo sapiens	Proteomics	Functional MTI (Weak)	18668040
MIRT032237	hsa-let-7b-5p	Homo sapiens	LPCAT3	10162	Homo sapiens	Proteomics	Functional MTI (Weak)	18668040
MIRT032238	hsa-let-7b-5p	Homo sapiens	GSPT1	2935	Homo sapiens	Proteomics	Functional MTI (Weak)	18668040
MIRT032239	hsa-let-7b-5p	Homo sapiens	CUL3	8452	Homo sapiens	Proteomics	Functional MTI (Weak)	18668040
MIRT032240	hsa-let-7b-5p	Homo sapiens	PCYT1B	9468	Homo sapiens	Proteomics	Functional MTI (Weak)	18668040
MIRT032241	hsa-let-7b-5p	Homo sapiens	BZW2	28969	Homo sapiens	Proteomics	Functional MTI (Weak)	18668040
MIRT032242	hsa-let-7b-5p	Homo sapiens	DLAT	1737	Homo sapiens	Proteomics	Functional MTI (Weak)	18668040
MIRT032243	hsa-let-7b-5p	Homo sapiens	EIF4G2	1982	Homo sapiens	Proteomics	Functional MTI (Weak)	18668040
MIRT032243	hsa-let-7b-5p	Homo sapiens	EIF4G2	1982	Homo sapiens	PAR-CLIP	Functional MTI (Weak)	23592263
MIRT032243	hsa-let-7b-5p	Homo sapiens	EIF4G2	1982	Homo sapiens	PAR-CLIP	Functional MTI (Weak)	21572407
MIRT032243	hsa-let-7b-5p	Homo sapiens	EIF4G2	1982	Homo sapiens	PAR-CLIP	Functional MTI (Weak)	27292025
MIRT032244	hsa-let-7b-5p	Homo sapiens	CTPS1	1503	Homo sapiens	Proteomics	Functional MTI (Weak)	18668040
MIRT032244	hsa-let-7b-5p	Homo sapiens	CTPS1	1503	Homo sapiens	HITS-CLIP	Functional MTI (Weak)	23313552
MIRT032245	hsa-let-7b-5p	Homo sapiens	NUP155	9631	Homo sapiens	Proteomics	Functional MTI (Weak)	18668040
MIRT032245	hsa-let-7b-5p	Homo sapiens	NUP155	9631	Homo sapiens	CLASH	Functional MTI (Weak)	23622248
MIRT032245	hsa-let-7b-5p	Homo sapiens	NUP155	9631	Homo sapiens	PAR-CLIP	Functional MTI (Weak)	23446348
MIRT032245	hsa-let-7b-5p	Homo sapiens	NUP155	9631	Homo sapiens	PAR-CLIP	Functional MTI (Weak)	21572407
MIRT032245	hsa-let-7b-5p	Homo sapiens	NUP155	9631	Homo sapiens	PAR-CLIP	Functional MTI (Weak)	20371350
MIRT032246	hsa-let-7b-5p	Homo sapiens	ATP2A2	488	Homo sapiens	Proteomics	Functional MTI (Weak)	18668040
MIRT032246	hsa-let-7b-5p	Homo sapiens	ATP2A2	488	Homo sapiens	CLASH	Functional MTI (Weak)	23622248
MIRT032247	hsa-let-7b-5p	Homo sapiens	SLC30A1	7779	Homo sapiens	Proteomics	Functional MTI (Weak)	18668040
MIRT032248	hsa-let-7b-5p	Homo sapiens	HELLS	3070	Homo sapiens	Proteomics	Functional MTI (Weak)	18668040
MIRT032249	hsa-let-7b-5p	Homo sapiens	LPGAT1	9926	Homo sapiens	Proteomics	Functional MTI (Weak)	18668040
MIRT032250	hsa-let-7b-5p	Homo sapiens	QRSL1	55278	Homo sapiens	Proteomics	Functional MTI (Weak)	18668040
MIRT032251	hsa-let-7b-5p	Homo sapiens	TST	7263	Homo sapiens	Proteomics	Functional MTI (Weak)	18668040
MIRT032252	hsa-let-7b-5p	Homo sapiens	STIM1	6786	Homo sapiens	Proteomics	Functional MTI (Weak)	18668040
MIRT032253	hsa-let-7b-5p	Homo sapiens	RAP2C	57826	Homo sapiens	Proteomics	Functional MTI (Weak)	18668040
MIRT032254	hsa-let-7b-5p	Homo sapiens	GEMIN5	25929	Homo sapiens	Proteomics	Functional MTI (Weak)	18668040
MIRT032255	hsa-let-7b-5p	Homo sapiens	PCCB	5096	Homo sapiens	Proteomics	Functional MTI (Weak)	18668040
MIRT032256	hsa-let-7b-5p	Homo sapiens	SYNE1	23345	Homo sapiens	Proteomics	Functional MTI (Weak)	18668040
MIRT032257	hsa-let-7b-5p	Homo sapiens	TCOF1	6949	Homo sapiens	Proteomics	Functional MTI (Weak)	18668040
MIRT032258	hsa-let-7b-5p	Homo sapiens	SDAD1	55153	Homo sapiens	Proteomics	Functional MTI (Weak)	18668040
MIRT032259	hsa-let-7b-5p	Homo sapiens	NOLC1	9221	Homo sapiens	Proteomics	Functional MTI (Weak)	18668040
MIRT032260	hsa-let-7b-5p	Homo sapiens	MRM3	55178	Homo sapiens	Proteomics	Functional MTI (Weak)	18668040
MIRT032261	hsa-let-7b-5p	Homo sapiens	TIMM23	100287932	Homo sapiens	Proteomics	Functional MTI (Weak)	18668040
MIRT032262	hsa-let-7b-5p	Homo sapiens	PSMD9	5715	Homo sapiens	Proteomics	Functional MTI (Weak)	18668040
MIRT032263	hsa-let-7b-5p	Homo sapiens	COPG1	22820	Homo sapiens	Proteomics	Functional MTI (Weak)	18668040
MIRT032264	hsa-let-7b-5p	Homo sapiens	SP100	6672	Homo sapiens	Proteomics	Functional MTI (Weak)	18668040
MIRT032265	hsa-let-7b-5p	Homo sapiens	DSG2	1829	Homo sapiens	Proteomics	Functional MTI (Weak)	18668040
MIRT032266	hsa-let-7b-5p	Homo sapiens	RTCA	8634	Homo sapiens	Proteomics	Functional MTI (Weak)	18668040
MIRT032266	hsa-let-7b-5p	Homo sapiens	RTCA	8634	Homo sapiens	CLASH	Functional MTI (Weak)	23622248
MIRT032267	hsa-let-7b-5p	Homo sapiens	PDCD11	22984	Homo sapiens	Proteomics	Functional MTI (Weak)	18668040
MIRT032267	hsa-let-7b-5p	Homo sapiens	PDCD11	22984	Homo sapiens	CLASH	Functional MTI (Weak)	23622248
MIRT032268	hsa-let-7b-5p	Homo sapiens	NSMCE4A	54780	Homo sapiens	Proteomics	Functional MTI (Weak)	18668040
MIRT032269	hsa-let-7b-5p	Homo sapiens	CHMP3	51652	Homo sapiens	Proteomics	Functional MTI (Weak)	18668040
MIRT032270	hsa-let-7b-5p	Homo sapiens	PAAF1	80227	Homo sapiens	Proteomics	Functional MTI (Weak)	18668040
MIRT032271	hsa-let-7b-5p	Homo sapiens	NVL	4931	Homo sapiens	Proteomics	Functional MTI (Weak)	18668040
MIRT032272	hsa-let-7b-5p	Homo sapiens	MRPL47	57129	Homo sapiens	Proteomics	Functional MTI (Weak)	18668040
MIRT032273	hsa-let-7b-5p	Homo sapiens	ARCN1	372	Homo sapiens	Proteomics	Functional MTI (Weak)	18668040
MIRT032275	hsa-let-7b-5p	Homo sapiens	DHX16	8449	Homo sapiens	Proteomics	Functional MTI (Weak)	18668040
MIRT032276	hsa-let-7b-5p	Homo sapiens	INTS11	54973	Homo sapiens	Proteomics	Functional MTI (Weak)	18668040
MIRT032277	hsa-let-7b-5p	Homo sapiens	UBE2M	9040	Homo sapiens	Proteomics	Functional MTI (Weak)	18668040
MIRT032278	hsa-let-7b-5p	Homo sapiens	UNC13D	201294	Homo sapiens	Proteomics	Functional MTI (Weak)	18668040
MIRT032279	hsa-let-7b-5p	Homo sapiens	CHAF1A	10036	Homo sapiens	Proteomics	Functional MTI (Weak)	18668040
MIRT032280	hsa-let-7b-5p	Homo sapiens	UBE2D2	7322	Homo sapiens	Proteomics	Functional MTI (Weak)	18668040
MIRT032281	hsa-let-7b-5p	Homo sapiens	DDX41	51428	Homo sapiens	Proteomics	Functional MTI (Weak)	18668040
MIRT032282	hsa-let-7b-5p	Homo sapiens	AKR1A1	10327	Homo sapiens	Proteomics	Functional MTI (Weak)	18668040
MIRT032283	hsa-let-7b-5p	Homo sapiens	DRG2	1819	Homo sapiens	Proteomics	Functional MTI (Weak)	18668040
MIRT032284	hsa-let-7b-5p	Homo sapiens	IPO8	10526	Homo sapiens	Proteomics	Functional MTI (Weak)	18668040
MIRT032285	hsa-let-7b-5p	Homo sapiens	ACSL1	2180	Homo sapiens	Proteomics	Functional MTI (Weak)	18668040
MIRT032286	hsa-let-7b-5p	Homo sapiens	RCC1L	81554	Homo sapiens	Proteomics	Functional MTI (Weak)	18668040
MIRT032287	hsa-let-7b-5p	Homo sapiens	CHRAC1	54108	Homo sapiens	Proteomics	Functional MTI (Weak)	18668040
MIRT032288	hsa-let-7b-5p	Homo sapiens	FAM213A	84293	Homo sapiens	Proteomics	Functional MTI (Weak)	18668040
MIRT032289	hsa-let-7b-5p	Homo sapiens	SLC25A19	60386	Homo sapiens	Proteomics	Functional MTI (Weak)	18668040
MIRT032290	hsa-let-7b-5p	Homo sapiens	UBAP2L	9898	Homo sapiens	Proteomics	Functional MTI (Weak)	18668040
MIRT032290	hsa-let-7b-5p	Homo sapiens	UBAP2L	9898	Homo sapiens	CLASH	Functional MTI (Weak)	23622248
MIRT032291	hsa-let-7b-5p	Homo sapiens	IGSF3	3321	Homo sapiens	Proteomics	Functional MTI (Weak)	18668040
MIRT032292	hsa-let-7b-5p	Homo sapiens	MAP7	9053	Homo sapiens	Proteomics	Functional MTI (Weak)	18668040
MIRT032293	hsa-let-7b-5p	Homo sapiens	GAPVD1	26130	Homo sapiens	Proteomics	Functional MTI (Weak)	18668040
MIRT032294	hsa-let-7b-5p	Homo sapiens	OSBPL10	114884	Homo sapiens	Proteomics	Functional MTI (Weak)	18668040
MIRT032295	hsa-let-7b-5p	Homo sapiens	POP1	10940	Homo sapiens	Proteomics	Functional MTI (Weak)	18668040
MIRT032296	hsa-let-7b-5p	Homo sapiens	ZC3H11A	9877	Homo sapiens	Proteomics	Functional MTI (Weak)	18668040
MIRT032297	hsa-let-7b-5p	Homo sapiens	IGF2BP3	10643	Homo sapiens	Proteomics	Functional MTI (Weak)	18668040
MIRT032297	hsa-let-7b-5p	Homo sapiens	IGF2BP3	10643	Homo sapiens	PAR-CLIP	Functional MTI (Weak)	21572407
MIRT032297	hsa-let-7b-5p	Homo sapiens	IGF2BP3	10643	Homo sapiens	PAR-CLIP	Functional MTI (Weak)	20371350
MIRT032298	hsa-let-7b-5p	Homo sapiens	PEX11B	8799	Homo sapiens	Proteomics	Functional MTI (Weak)	18668040
MIRT032298	hsa-let-7b-5p	Homo sapiens	PEX11B	8799	Homo sapiens	PAR-CLIP	Functional MTI (Weak)	21572407
MIRT032299	hsa-let-7b-5p	Homo sapiens	USO1	8615	Homo sapiens	Proteomics	Functional MTI (Weak)	18668040
MIRT032300	hsa-let-7b-5p	Homo sapiens	MYO1E	4643	Homo sapiens	Proteomics	Functional MTI (Weak)	18668040
MIRT032301	hsa-let-7b-5p	Homo sapiens	MIOS	54468	Homo sapiens	Proteomics	Functional MTI (Weak)	18668040
MIRT032302	hsa-let-7b-5p	Homo sapiens	RBM12B	389677	Homo sapiens	Proteomics	Functional MTI (Weak)	18668040
MIRT032302	hsa-let-7b-5p	Homo sapiens	RBM12B	389677	Homo sapiens	PAR-CLIP	Functional MTI (Weak)	21572407
MIRT032302	hsa-let-7b-5p	Homo sapiens	RBM12B	389677	Homo sapiens	PAR-CLIP	Functional MTI (Weak)	20371350
MIRT032303	hsa-let-7b-5p	Homo sapiens	POM121C	100101267	Homo sapiens	Proteomics	Functional MTI (Weak)	18668040
MIRT032304	hsa-let-7b-5p	Homo sapiens	UBE2D3	7323	Homo sapiens	Proteomics	Functional MTI (Weak)	18668040
MIRT032305	hsa-let-7b-5p	Homo sapiens	NARS2	79731	Homo sapiens	Proteomics	Functional MTI (Weak)	18668040
MIRT032306	hsa-let-7b-5p	Homo sapiens	CS	1431	Homo sapiens	Proteomics	Functional MTI (Weak)	18668040
MIRT032307	hsa-let-7b-5p	Homo sapiens	CCNY	219771	Homo sapiens	Proteomics	Functional MTI (Weak)	18668040
MIRT032308	hsa-let-7b-5p	Homo sapiens	ASCC3	10973	Homo sapiens	Proteomics	Functional MTI (Weak)	18668040
MIRT032309	hsa-let-7b-5p	Homo sapiens	GALNT2	2590	Homo sapiens	Proteomics	Functional MTI (Weak)	18668040
MIRT032310	hsa-let-7b-5p	Homo sapiens	XRN1	54464	Homo sapiens	Proteomics	Functional MTI (Weak)	18668040
MIRT032311	hsa-let-7b-5p	Homo sapiens	SMARCC1	6599	Homo sapiens	Proteomics	Functional MTI (Weak)	18668040
MIRT032312	hsa-let-7b-5p	Homo sapiens	SCD	6319	Homo sapiens	Proteomics	Functional MTI (Weak)	18668040
MIRT032312	hsa-let-7b-5p	Homo sapiens	SCD	6319	Homo sapiens	CLASH	Functional MTI (Weak)	23622248
MIRT032313	hsa-let-7b-5p	Homo sapiens	PRKAR2A	5576	Homo sapiens	Proteomics	Functional MTI (Weak)	18668040
MIRT032314	hsa-let-7b-5p	Homo sapiens	VPS51	738	Homo sapiens	Proteomics	Functional MTI (Weak)	18668040
MIRT032315	hsa-let-7b-5p	Homo sapiens	DNAJC11	55735	Homo sapiens	Proteomics	Functional MTI (Weak)	18668040
MIRT032316	hsa-let-7b-5p	Homo sapiens	WDR74	54663	Homo sapiens	Proteomics	Functional MTI (Weak)	18668040
MIRT032317	hsa-let-7b-5p	Homo sapiens	OXA1L	5018	Homo sapiens	Proteomics	Functional MTI (Weak)	18668040
MIRT032318	hsa-let-7b-5p	Homo sapiens	SCAMP1	9522	Homo sapiens	Proteomics	Functional MTI (Weak)	18668040
MIRT032319	hsa-let-7b-5p	Homo sapiens	SLC9A3R1	9368	Homo sapiens	Proteomics	Functional MTI (Weak)	18668040
MIRT032320	hsa-let-7b-5p	Homo sapiens	IDI1	3422	Homo sapiens	Proteomics	Functional MTI (Weak)	18668040
MIRT032321	hsa-let-7b-5p	Homo sapiens	XPO7	23039	Homo sapiens	Proteomics	Functional MTI (Weak)	18668040
MIRT032322	hsa-let-7b-5p	Homo sapiens	TES	26136	Homo sapiens	Proteomics	Functional MTI (Weak)	18668040
MIRT032323	hsa-let-7b-5p	Homo sapiens	TOE1	114034	Homo sapiens	Proteomics	Functional MTI (Weak)	18668040
MIRT032324	hsa-let-7b-5p	Homo sapiens	PTCD1	26024	Homo sapiens	Proteomics	Functional MTI (Weak)	18668040
MIRT032325	hsa-let-7b-5p	Homo sapiens	COX7B	1349	Homo sapiens	Proteomics	Functional MTI (Weak)	18668040
MIRT032326	hsa-let-7b-5p	Homo sapiens	NAA50	80218	Homo sapiens	Proteomics	Functional MTI (Weak)	18668040
MIRT032327	hsa-let-7b-5p	Homo sapiens	NUP35	129401	Homo sapiens	Proteomics	Functional MTI (Weak)	18668040
MIRT032328	hsa-let-7b-5p	Homo sapiens	SYNGR2	9144	Homo sapiens	Proteomics	Functional MTI (Weak)	18668040
MIRT032328	hsa-let-7b-5p	Homo sapiens	SYNGR2	9144	Homo sapiens	CLASH	Functional MTI (Weak)	23622248
MIRT032329	hsa-let-7b-5p	Homo sapiens	GATC	283459	Homo sapiens	Proteomics	Functional MTI (Weak)	18668040
MIRT032330	hsa-let-7b-5p	Homo sapiens	PDCD10	11235	Homo sapiens	Proteomics	Functional MTI (Weak)	18668040
MIRT032331	hsa-let-7b-5p	Homo sapiens	NOL6	65083	Homo sapiens	Proteomics	Functional MTI (Weak)	18668040
MIRT032332	hsa-let-7b-5p	Homo sapiens	TAF9	6880	Homo sapiens	Proteomics	Functional MTI (Weak)	18668040
MIRT032333	hsa-let-7b-5p	Homo sapiens	ERGIC3	51614	Homo sapiens	Proteomics	Functional MTI (Weak)	18668040
MIRT032334	hsa-let-7b-5p	Homo sapiens	WDR33	55339	Homo sapiens	Proteomics	Functional MTI (Weak)	18668040
MIRT032335	hsa-let-7b-5p	Homo sapiens	PUM1	9698	Homo sapiens	Proteomics	Functional MTI (Weak)	18668040
MIRT032335	hsa-let-7b-5p	Homo sapiens	PUM1	9698	Homo sapiens	CLASH	Functional MTI (Weak)	23622248
MIRT032336	hsa-let-7b-5p	Homo sapiens	POLR2H	5437	Homo sapiens	Proteomics	Functional MTI (Weak)	18668040
MIRT032337	hsa-let-7b-5p	Homo sapiens	ELOVL1	64834	Homo sapiens	Proteomics	Functional MTI (Weak)	18668040
MIRT032338	hsa-let-7b-5p	Homo sapiens	UBXN8	7993	Homo sapiens	Proteomics	Functional MTI (Weak)	18668040
MIRT032339	hsa-let-7b-5p	Homo sapiens	PARVB	29780	Homo sapiens	Proteomics	Functional MTI (Weak)	18668040
MIRT032340	hsa-let-7b-5p	Homo sapiens	MTFP1	51537	Homo sapiens	Proteomics	Functional MTI (Weak)	18668040
MIRT032341	hsa-let-7b-5p	Homo sapiens	DNAJC1	64215	Homo sapiens	Proteomics	Functional MTI (Weak)	18668040
MIRT032342	hsa-let-7b-5p	Homo sapiens	KIDINS220	57498	Homo sapiens	Proteomics	Functional MTI (Weak)	18668040
MIRT032343	hsa-let-7b-5p	Homo sapiens	LPL	4023	Homo sapiens	Proteomics	Functional MTI (Weak)	18668040
MIRT032344	hsa-let-7b-5p	Homo sapiens	DIAPH1	1729	Homo sapiens	Proteomics	Functional MTI (Weak)	18668040
MIRT032344	hsa-let-7b-5p	Homo sapiens	DIAPH1	1729	Homo sapiens	CLASH	Functional MTI (Weak)	23622248
MIRT032345	hsa-let-7b-5p	Homo sapiens	SMARCA1	6594	Homo sapiens	Proteomics	Functional MTI (Weak)	18668040
MIRT032346	hsa-let-7b-5p	Homo sapiens	CCDC134	79879	Homo sapiens	Proteomics	Functional MTI (Weak)	18668040
MIRT032347	hsa-let-7b-5p	Homo sapiens	EIF4A2	1974	Homo sapiens	Proteomics	Functional MTI (Weak)	18668040
MIRT032348	hsa-let-7b-5p	Homo sapiens	INTS7	25896	Homo sapiens	Proteomics	Functional MTI (Weak)	18668040
MIRT032348	hsa-let-7b-5p	Homo sapiens	INTS7	25896	Homo sapiens	HITS-CLIP	Functional MTI (Weak)	23706177
MIRT032349	hsa-let-7b-5p	Homo sapiens	EIF2B3	8891	Homo sapiens	Proteomics	Functional MTI (Weak)	18668040
MIRT032350	hsa-let-7b-5p	Homo sapiens	CHD3	1107	Homo sapiens	Proteomics	Functional MTI (Weak)	18668040
MIRT032350	hsa-let-7b-5p	Homo sapiens	CHD3	1107	Homo sapiens	CLASH	Functional MTI (Weak)	23622248
MIRT032351	hsa-let-7b-5p	Homo sapiens	CENPB	1059	Homo sapiens	Proteomics	Functional MTI (Weak)	18668040
MIRT032352	hsa-let-7b-5p	Homo sapiens	TBRG4	9238	Homo sapiens	Proteomics	Functional MTI (Weak)	18668040
MIRT032353	hsa-let-7b-5p	Homo sapiens	SEPT4	5414	Homo sapiens	Proteomics	Functional MTI (Weak)	18668040
MIRT032354	hsa-let-7b-5p	Homo sapiens	APRT	353	Homo sapiens	Proteomics	Functional MTI (Weak)	18668040
MIRT032355	hsa-let-7b-5p	Homo sapiens	NSA2	10412	Homo sapiens	Proteomics	Functional MTI (Weak)	18668040
MIRT032356	hsa-let-7b-5p	Homo sapiens	PDK1	5163	Homo sapiens	Proteomics	Functional MTI (Weak)	18668040
MIRT032357	hsa-let-7b-5p	Homo sapiens	NOP53	29997	Homo sapiens	Proteomics	Functional MTI (Weak)	18668040
MIRT032358	hsa-let-7b-5p	Homo sapiens	PAFAH1B3	5050	Homo sapiens	Proteomics	Functional MTI (Weak)	18668040
MIRT032359	hsa-let-7b-5p	Homo sapiens	GYS2	2998	Homo sapiens	Proteomics	Functional MTI (Weak)	18668040
MIRT032360	hsa-let-7b-5p	Homo sapiens	REEP4	80346	Homo sapiens	Proteomics	Functional MTI (Weak)	18668040
MIRT032361	hsa-let-7b-5p	Homo sapiens	NDUFAF7	55471	Homo sapiens	Proteomics	Functional MTI (Weak)	18668040
MIRT032362	hsa-let-7b-5p	Homo sapiens	SEC23B	10483	Homo sapiens	Proteomics	Functional MTI (Weak)	18668040
MIRT032363	hsa-let-7b-5p	Homo sapiens	ATG4B	23192	Homo sapiens	Proteomics	Functional MTI (Weak)	18668040
MIRT032364	hsa-let-7b-5p	Homo sapiens	BAZ1A	11177	Homo sapiens	Proteomics	Functional MTI (Weak)	18668040
MIRT032365	hsa-let-7b-5p	Homo sapiens	GLO1	2739	Homo sapiens	Proteomics	Functional MTI (Weak)	18668040
MIRT032365	hsa-let-7b-5p	Homo sapiens	GLO1	2739	Homo sapiens	PAR-CLIP	Functional MTI (Weak)	23592263
MIRT032366	hsa-let-7b-5p	Homo sapiens	FAM49B	51571	Homo sapiens	Proteomics	Functional MTI (Weak)	18668040
MIRT032367	hsa-let-7b-5p	Homo sapiens	POLR1B	84172	Homo sapiens	Proteomics	Functional MTI (Weak)	18668040
MIRT032368	hsa-let-7b-5p	Homo sapiens	RIOK2	55781	Homo sapiens	Proteomics	Functional MTI (Weak)	18668040
MIRT032369	hsa-let-7b-5p	Homo sapiens	ZADH2	284273	Homo sapiens	Proteomics	Functional MTI (Weak)	18668040
MIRT032369	hsa-let-7b-5p	Homo sapiens	ZADH2	284273	Homo sapiens	CLASH	Functional MTI (Weak)	23622248
MIRT032370	hsa-let-7b-5p	Homo sapiens	NUP214	8021	Homo sapiens	Proteomics	Functional MTI (Weak)	18668040
MIRT032370	hsa-let-7b-5p	Homo sapiens	NUP214	8021	Homo sapiens	CLASH	Functional MTI (Weak)	23622248
MIRT032371	hsa-let-7b-5p	Homo sapiens	CLPX	10845	Homo sapiens	Proteomics	Functional MTI (Weak)	18668040
MIRT032372	hsa-let-7b-5p	Homo sapiens	RNMT	8731	Homo sapiens	Proteomics	Functional MTI (Weak)	18668040
MIRT032373	hsa-let-7b-5p	Homo sapiens	QARS	5859	Homo sapiens	Proteomics	Functional MTI (Weak)	18668040
MIRT032374	hsa-let-7b-5p	Homo sapiens	MYCBP	26292	Homo sapiens	Proteomics	Functional MTI (Weak)	18668040
MIRT032375	hsa-let-7b-5p	Homo sapiens	SLC38A2	54407	Homo sapiens	Proteomics	Functional MTI (Weak)	18668040
MIRT032376	hsa-let-7b-5p	Homo sapiens	AHCTF1	25909	Homo sapiens	Proteomics	Functional MTI (Weak)	18668040
MIRT032377	hsa-let-7b-5p	Homo sapiens	MKRN2	23609	Homo sapiens	Proteomics	Functional MTI (Weak)	18668040
MIRT032378	hsa-let-7b-5p	Homo sapiens	VWA8	23078	Homo sapiens	Proteomics	Functional MTI (Weak)	18668040
MIRT032379	hsa-let-7b-5p	Homo sapiens	PMF1	11243	Homo sapiens	Proteomics	Functional MTI (Weak)	18668040
MIRT032380	hsa-let-7b-5p	Homo sapiens	CA12	771	Homo sapiens	Proteomics	Functional MTI (Weak)	18668040
MIRT032381	hsa-let-7b-5p	Homo sapiens	ORC4	5000	Homo sapiens	Proteomics	Functional MTI (Weak)	18668040
MIRT032382	hsa-let-7b-5p	Homo sapiens	RBM34	23029	Homo sapiens	Proteomics	Functional MTI (Weak)	18668040
MIRT032383	hsa-let-7b-5p	Homo sapiens	PYCR3	65263	Homo sapiens	Proteomics	Functional MTI (Weak)	18668040
MIRT032384	hsa-let-7b-5p	Homo sapiens	FOXK1	221937	Homo sapiens	Proteomics	Functional MTI (Weak)	18668040
MIRT032385	hsa-let-7b-5p	Homo sapiens	ENG	2022	Homo sapiens	Proteomics	Functional MTI (Weak)	18668040
MIRT032386	hsa-let-7b-5p	Homo sapiens	TPBG	7162	Homo sapiens	Proteomics	Functional MTI (Weak)	18668040
MIRT032387	hsa-let-7b-5p	Homo sapiens	RAB38	23682	Homo sapiens	Proteomics	Functional MTI (Weak)	18668040
MIRT032388	hsa-let-7b-5p	Homo sapiens	TIMM8A	1678	Homo sapiens	Proteomics	Functional MTI (Weak)	18668040
MIRT032389	hsa-let-7b-5p	Homo sapiens	FOXRED1	55572	Homo sapiens	Proteomics	Functional MTI (Weak)	18668040
MIRT032390	hsa-let-7b-5p	Homo sapiens	MOB1B	92597	Homo sapiens	Proteomics	Functional MTI (Weak)	18668040
MIRT032391	hsa-let-7b-5p	Homo sapiens	CENPV	201161	Homo sapiens	Proteomics	Functional MTI (Weak)	18668040
MIRT032392	hsa-let-7b-5p	Homo sapiens	POLR2L	5441	Homo sapiens	Proteomics	Functional MTI (Weak)	18668040
MIRT032393	hsa-let-7b-5p	Homo sapiens	ANKZF1	55139	Homo sapiens	Proteomics	Functional MTI (Weak)	18668040
MIRT032394	hsa-let-7b-5p	Homo sapiens	LLPH	84298	Homo sapiens	Proteomics	Functional MTI (Weak)	18668040
MIRT032395	hsa-let-7b-5p	Homo sapiens	MIPEP	4285	Homo sapiens	Proteomics	Functional MTI (Weak)	18668040
MIRT032396	hsa-let-7b-5p	Homo sapiens	VAMP3	9341	Homo sapiens	Proteomics	Functional MTI (Weak)	18668040
MIRT032397	hsa-let-7b-5p	Homo sapiens	PRPS1	5631	Homo sapiens	Proteomics	Functional MTI (Weak)	18668040
MIRT032398	hsa-let-7b-5p	Homo sapiens	IMPDH2	3615	Homo sapiens	Proteomics	Functional MTI (Weak)	18668040
MIRT032399	hsa-let-7b-5p	Homo sapiens	SH3GLB1	51100	Homo sapiens	Proteomics	Functional MTI (Weak)	18668040
MIRT032400	hsa-let-7b-5p	Homo sapiens	DDX28	55794	Homo sapiens	Proteomics	Functional MTI (Weak)	18668040
MIRT032401	hsa-let-7b-5p	Homo sapiens	UBE2I	7329	Homo sapiens	Proteomics	Functional MTI (Weak)	18668040
MIRT032402	hsa-let-7b-5p	Homo sapiens	COPS2	9318	Homo sapiens	Proteomics	Functional MTI (Weak)	18668040
MIRT032404	hsa-let-7b-5p	Homo sapiens	DCD	117159	Homo sapiens	Proteomics	Functional MTI (Weak)	18668040
MIRT032405	hsa-let-7b-5p	Homo sapiens	USP15	9958	Homo sapiens	Proteomics	Functional MTI (Weak)	18668040
MIRT032406	hsa-let-7b-5p	Homo sapiens	ANXA8	653145	Homo sapiens	Proteomics	Functional MTI (Weak)	18668040
MIRT032407	hsa-let-7b-5p	Homo sapiens	MAT2B	27430	Homo sapiens	Proteomics	Functional MTI (Weak)	18668040
MIRT032408	hsa-let-7b-5p	Homo sapiens	TUBGCP2	10844	Homo sapiens	Proteomics	Functional MTI (Weak)	18668040
MIRT032409	hsa-let-7b-5p	Homo sapiens	ARFIP2	23647	Homo sapiens	Proteomics	Functional MTI (Weak)	18668040
MIRT032410	hsa-let-7b-5p	Homo sapiens	DDX10	1662	Homo sapiens	Proteomics	Functional MTI (Weak)	18668040
MIRT032411	hsa-let-7b-5p	Homo sapiens	TRUB2	26995	Homo sapiens	Proteomics	Functional MTI (Weak)	18668040
MIRT032412	hsa-let-7b-5p	Homo sapiens	NLE1	54475	Homo sapiens	Proteomics	Functional MTI (Weak)	18668040
MIRT032413	hsa-let-7b-5p	Homo sapiens	RNF40	9810	Homo sapiens	Proteomics	Functional MTI (Weak)	18668040
MIRT032414	hsa-let-7b-5p	Homo sapiens	DDX21	9188	Homo sapiens	Proteomics	Functional MTI (Weak)	18668040
MIRT032415	hsa-let-7b-5p	Homo sapiens	TRIP12	9320	Homo sapiens	Proteomics	Functional MTI (Weak)	18668040
MIRT032416	hsa-let-7b-5p	Homo sapiens	GSR	2936	Homo sapiens	Proteomics	Functional MTI (Weak)	18668040
MIRT032416	hsa-let-7b-5p	Homo sapiens	GSR	2936	Homo sapiens	CLASH	Functional MTI (Weak)	23622248
MIRT032417	hsa-let-7b-5p	Homo sapiens	SLC38A5	92745	Homo sapiens	Proteomics	Functional MTI (Weak)	18668040
MIRT032418	hsa-let-7b-5p	Homo sapiens	PLCB3	5331	Homo sapiens	Proteomics	Functional MTI (Weak)	18668040
MIRT032419	hsa-let-7b-5p	Homo sapiens	PGM3	5238	Homo sapiens	Proteomics	Functional MTI (Weak)	18668040
MIRT032420	hsa-let-7b-5p	Homo sapiens	RRP7A	27341	Homo sapiens	Proteomics	Functional MTI (Weak)	18668040
MIRT032421	hsa-let-7b-5p	Homo sapiens	LSM6	11157	Homo sapiens	Proteomics	Functional MTI (Weak)	18668040
MIRT032422	hsa-let-7b-5p	Homo sapiens	TMED5	50999	Homo sapiens	Proteomics	Functional MTI (Weak)	18668040
MIRT032422	hsa-let-7b-5p	Homo sapiens	TMED5	50999	Homo sapiens	PAR-CLIP	Functional MTI (Weak)	23592263
MIRT032422	hsa-let-7b-5p	Homo sapiens	TMED5	50999	Homo sapiens	HITS-CLIP	Functional MTI (Weak)	24906430
MIRT032423	hsa-let-7b-5p	Homo sapiens	PIGU	128869	Homo sapiens	Proteomics	Functional MTI (Weak)	18668040
MIRT032424	hsa-let-7b-5p	Homo sapiens	CPSF1	29894	Homo sapiens	Proteomics	Functional MTI (Weak)	18668040
MIRT032425	hsa-let-7b-5p	Homo sapiens	NAA15	80155	Homo sapiens	Proteomics	Functional MTI (Weak)	18668040
MIRT032426	hsa-let-7b-5p	Homo sapiens	NOP14	8602	Homo sapiens	Proteomics	Functional MTI (Weak)	18668040
MIRT032427	hsa-let-7b-5p	Homo sapiens	FLAD1	80308	Homo sapiens	Proteomics	Functional MTI (Weak)	18668040
MIRT032427	hsa-let-7b-5p	Homo sapiens	FLAD1	80308	Homo sapiens	CLASH	Functional MTI (Weak)	23622248
MIRT032428	hsa-let-7b-5p	Homo sapiens	CUL1	8454	Homo sapiens	Proteomics	Functional MTI (Weak)	18668040
MIRT032429	hsa-let-7b-5p	Homo sapiens	CDCA8	55143	Homo sapiens	Proteomics	Functional MTI (Weak)	18668040
MIRT032430	hsa-let-7b-5p	Homo sapiens	SLC30A7	148867	Homo sapiens	Proteomics	Functional MTI (Weak)	18668040
MIRT032431	hsa-let-7b-5p	Homo sapiens	DPF2	5977	Homo sapiens	Proteomics	Functional MTI (Weak)	18668040
MIRT032432	hsa-let-7b-5p	Homo sapiens	KIF2A	3796	Homo sapiens	Proteomics	Functional MTI (Weak)	18668040
MIRT032433	hsa-let-7b-5p	Homo sapiens	ERGIC2	51290	Homo sapiens	Proteomics	Functional MTI (Weak)	18668040
MIRT032434	hsa-let-7b-5p	Homo sapiens	TMTC3	160418	Homo sapiens	Proteomics	Functional MTI (Weak)	18668040
MIRT032434	hsa-let-7b-5p	Homo sapiens	TMTC3	160418	Homo sapiens	PAR-CLIP	Functional MTI (Weak)	23592263
MIRT032435	hsa-let-7b-5p	Homo sapiens	SPRYD7	57213	Homo sapiens	Proteomics	Functional MTI (Weak)	18668040
MIRT032436	hsa-let-7b-5p	Homo sapiens	CHD4	1108	Homo sapiens	Proteomics	Functional MTI (Weak)	18668040
MIRT032436	hsa-let-7b-5p	Homo sapiens	CHD4	1108	Homo sapiens	CLASH	Functional MTI (Weak)	23622248
MIRT032437	hsa-let-7b-5p	Homo sapiens	SMARCD1	6602	Homo sapiens	Proteomics	Functional MTI (Weak)	18668040
MIRT032437	hsa-let-7b-5p	Homo sapiens	SMARCD1	6602	Homo sapiens	CLASH	Functional MTI (Weak)	23622248
MIRT032438	hsa-let-7b-5p	Homo sapiens	TMEM65	157378	Homo sapiens	Proteomics	Functional MTI (Weak)	18668040
MIRT032439	hsa-let-7b-5p	Homo sapiens	NME6	10201	Homo sapiens	Proteomics	Functional MTI (Weak)	18668040
MIRT032440	hsa-let-7b-5p	Homo sapiens	RBFOX1	54715	Homo sapiens	Proteomics	Functional MTI (Weak)	18668040
MIRT032441	hsa-let-7b-5p	Homo sapiens	CLUH	23277	Homo sapiens	Proteomics	Functional MTI (Weak)	18668040
MIRT032441	hsa-let-7b-5p	Homo sapiens	CLUH	23277	Homo sapiens	CLASH	Functional MTI (Weak)	23622248
MIRT032442	hsa-let-7b-5p	Homo sapiens	RDX	5962	Homo sapiens	Proteomics	Functional MTI (Weak)	18668040
MIRT032442	hsa-let-7b-5p	Homo sapiens	RDX	5962	Homo sapiens	PAR-CLIP	Functional MTI (Weak)	23446348
MIRT032442	hsa-let-7b-5p	Homo sapiens	RDX	5962	Homo sapiens	PAR-CLIP	Functional MTI (Weak)	21572407
MIRT032442	hsa-let-7b-5p	Homo sapiens	RDX	5962	Homo sapiens	PAR-CLIP	Functional MTI (Weak)	26701625
MIRT032443	hsa-let-7b-5p	Homo sapiens	LBR	3930	Homo sapiens	Proteomics	Functional MTI (Weak)	18668040
MIRT032444	hsa-let-7b-5p	Homo sapiens	CCNA1	8900	Homo sapiens	Reporter assay	Non-Functional MTI	18379589
MIRT032445	hsa-let-7b-5p	Homo sapiens	SEC16A	9919	Homo sapiens	Proteomics	Functional MTI (Weak)	18668040
MIRT032446	hsa-let-7b-5p	Homo sapiens	TBC1D15	64786	Homo sapiens	Proteomics	Functional MTI (Weak)	18668040
MIRT032447	hsa-let-7b-5p	Homo sapiens	NAF1	92345	Homo sapiens	Proteomics	Functional MTI (Weak)	18668040
MIRT032448	hsa-let-7b-5p	Homo sapiens	LRRC47	57470	Homo sapiens	Proteomics	Functional MTI (Weak)	18668040
MIRT032449	hsa-let-7b-5p	Homo sapiens	INTS14	81556	Homo sapiens	Proteomics	Functional MTI (Weak)	18668040
MIRT032450	hsa-let-7b-5p	Homo sapiens	UTP15	84135	Homo sapiens	Proteomics	Functional MTI (Weak)	18668040
MIRT032451	hsa-let-7b-5p	Homo sapiens	TROVE2	6738	Homo sapiens	Proteomics	Functional MTI (Weak)	18668040
MIRT032452	hsa-let-7b-5p	Homo sapiens	TBC1D13	54662	Homo sapiens	Proteomics	Functional MTI (Weak)	18668040
MIRT032453	hsa-let-7b-5p	Homo sapiens	MCAT	27349	Homo sapiens	Proteomics	Functional MTI (Weak)	18668040
MIRT032454	hsa-let-7b-5p	Homo sapiens	TRNT1	51095	Homo sapiens	Proteomics	Functional MTI (Weak)	18668040
MIRT032455	hsa-let-7b-5p	Homo sapiens	TIMM9	26520	Homo sapiens	Proteomics	Functional MTI (Weak)	18668040
MIRT032456	hsa-let-7b-5p	Homo sapiens	KCTD12	115207	Homo sapiens	Proteomics	Functional MTI (Weak)	18668040
MIRT032457	hsa-let-7b-5p	Homo sapiens	SCRN1	9805	Homo sapiens	Proteomics	Functional MTI (Weak)	18668040
MIRT032458	hsa-let-7b-5p	Homo sapiens	SCAF4	57466	Homo sapiens	Proteomics	Functional MTI (Weak)	18668040
MIRT032459	hsa-let-7b-5p	Homo sapiens	MAP2K2	5605	Homo sapiens	Proteomics	Functional MTI (Weak)	18668040
MIRT032460	hsa-let-7b-5p	Homo sapiens	INPPL1	3636	Homo sapiens	Proteomics	Functional MTI (Weak)	18668040
MIRT032461	hsa-let-7b-5p	Homo sapiens	CHD1	1105	Homo sapiens	Proteomics	Functional MTI (Weak)	18668040
MIRT032462	hsa-let-7b-5p	Homo sapiens	UCK2	7371	Homo sapiens	Proteomics	Functional MTI (Weak)	18668040
MIRT032463	hsa-let-7b-5p	Homo sapiens	LZIC	84328	Homo sapiens	Proteomics	Functional MTI (Weak)	18668040
MIRT032464	hsa-let-7b-5p	Homo sapiens	SPR	6697	Homo sapiens	Proteomics	Functional MTI (Weak)	18668040
MIRT032465	hsa-let-7b-5p	Homo sapiens	SLC25A12	8604	Homo sapiens	Proteomics	Functional MTI (Weak)	18668040
MIRT032466	hsa-let-7b-5p	Homo sapiens	TRIM24	8805	Homo sapiens	Proteomics	Functional MTI (Weak)	18668040
MIRT032466	hsa-let-7b-5p	Homo sapiens	TRIM24	8805	Homo sapiens	CLASH	Functional MTI (Weak)	23622248
MIRT032467	hsa-let-7b-5p	Homo sapiens	GTF3C4	9329	Homo sapiens	Proteomics	Functional MTI (Weak)	18668040
MIRT032468	hsa-let-7b-5p	Homo sapiens	TTLL12	23170	Homo sapiens	Proteomics	Functional MTI (Weak)	18668040
MIRT032469	hsa-let-7b-5p	Homo sapiens	PITHD1	57095	Homo sapiens	Proteomics	Functional MTI (Weak)	18668040
MIRT032470	hsa-let-7b-5p	Homo sapiens	LRRC8A	56262	Homo sapiens	Proteomics	Functional MTI (Weak)	18668040
MIRT032471	hsa-let-7b-5p	Homo sapiens	EEF1E1	9521	Homo sapiens	Proteomics	Functional MTI (Weak)	18668040
MIRT032472	hsa-let-7b-5p	Homo sapiens	EHD4	30844	Homo sapiens	Proteomics	Functional MTI (Weak)	18668040
MIRT032473	hsa-let-7b-5p	Homo sapiens	LSG1	55341	Homo sapiens	Proteomics	Functional MTI (Weak)	18668040
MIRT032474	hsa-let-7b-5p	Homo sapiens	PAPSS1	9061	Homo sapiens	Proteomics	Functional MTI (Weak)	18668040
MIRT032475	hsa-let-7b-5p	Homo sapiens	PCYT1A	5130	Homo sapiens	Proteomics	Functional MTI (Weak)	18668040
MIRT032476	hsa-let-7b-5p	Homo sapiens	ARHGAP17	55114	Homo sapiens	Proteomics	Functional MTI (Weak)	18668040
MIRT032477	hsa-let-7b-5p	Homo sapiens	PSME3	10197	Homo sapiens	Proteomics	Functional MTI (Weak)	18668040
MIRT032477	hsa-let-7b-5p	Homo sapiens	PSME3	10197	Homo sapiens	CLASH	Functional MTI (Weak)	23622248
MIRT032478	hsa-let-7b-5p	Homo sapiens	PDHX	8050	Homo sapiens	Proteomics	Functional MTI (Weak)	18668040
MIRT032479	hsa-let-7b-5p	Homo sapiens	OXNAD1	92106	Homo sapiens	Proteomics	Functional MTI (Weak)	18668040
MIRT032480	hsa-let-7b-5p	Homo sapiens	TPP2	7174	Homo sapiens	Proteomics	Functional MTI (Weak)	18668040
MIRT032481	hsa-let-7b-5p	Homo sapiens	HS2ST1	9653	Homo sapiens	Proteomics	Functional MTI (Weak)	18668040
MIRT032482	hsa-let-7b-5p	Homo sapiens	CRKL	1399	Homo sapiens	Proteomics	Functional MTI (Weak)	18668040
MIRT032483	hsa-let-7b-5p	Homo sapiens	ABCC1	4363	Homo sapiens	Proteomics	Functional MTI (Weak)	18668040
MIRT032484	hsa-let-7b-5p	Homo sapiens	SMARCA4	6597	Homo sapiens	Proteomics	Functional MTI (Weak)	18668040
MIRT032484	hsa-let-7b-5p	Homo sapiens	SMARCA4	6597	Homo sapiens	CLASH	Functional MTI (Weak)	23622248
MIRT032485	hsa-let-7b-5p	Homo sapiens	UTP6	55813	Homo sapiens	Proteomics	Functional MTI (Weak)	18668040
MIRT032486	hsa-let-7b-5p	Homo sapiens	TMEM33	55161	Homo sapiens	Proteomics	Functional MTI (Weak)	18668040
MIRT032487	hsa-let-7b-5p	Homo sapiens	WDR75	84128	Homo sapiens	Proteomics	Functional MTI (Weak)	18668040
MIRT032488	hsa-let-7b-5p	Homo sapiens	ABCB10	23456	Homo sapiens	Proteomics	Functional MTI (Weak)	18668040
MIRT032489	hsa-let-7b-5p	Homo sapiens	MARS	4141	Homo sapiens	Proteomics	Functional MTI (Weak)	18668040
MIRT032490	hsa-let-7b-5p	Homo sapiens	PVR	5817	Homo sapiens	Proteomics	Functional MTI (Weak)	18668040
MIRT032491	hsa-let-7b-5p	Homo sapiens	ANP32E	81611	Homo sapiens	Proteomics	Functional MTI (Weak)	18668040
MIRT032492	hsa-let-7b-5p	Homo sapiens	WARS2	10352	Homo sapiens	Proteomics	Functional MTI (Weak)	18668040
MIRT032493	hsa-let-7b-5p	Homo sapiens	RAB3GAP2	25782	Homo sapiens	Proteomics	Functional MTI (Weak)	18668040
MIRT032494	hsa-let-7b-5p	Homo sapiens	ERO1A	30001	Homo sapiens	Proteomics	Functional MTI (Weak)	18668040
MIRT032494	hsa-let-7b-5p	Homo sapiens	ERO1A	30001	Homo sapiens	PAR-CLIP	Functional MTI (Weak)	26701625
MIRT032495	hsa-let-7b-5p	Homo sapiens	IMPDH1	3614	Homo sapiens	Proteomics	Functional MTI (Weak)	18668040
MIRT032496	hsa-let-7b-5p	Homo sapiens	TMEM167A	153339	Homo sapiens	Proteomics	Functional MTI (Weak)	18668040
MIRT032497	hsa-let-7b-5p	Homo sapiens	PDPR	55066	Homo sapiens	Proteomics	Functional MTI (Weak)	18668040
MIRT032498	hsa-let-7b-5p	Homo sapiens	RBFOX2	23543	Homo sapiens	Proteomics	Functional MTI (Weak)	18668040
MIRT032498	hsa-let-7b-5p	Homo sapiens	RBFOX2	23543	Homo sapiens	CLASH	Functional MTI (Weak)	23622248
MIRT032498	hsa-let-7b-5p	Homo sapiens	RBFOX2	23543	Homo sapiens	PAR-CLIP	Functional MTI (Weak)	24398324
MIRT032498	hsa-let-7b-5p	Homo sapiens	RBFOX2	23543	Homo sapiens	PAR-CLIP	Functional MTI (Weak)	23446348
MIRT032498	hsa-let-7b-5p	Homo sapiens	RBFOX2	23543	Homo sapiens	PAR-CLIP	Functional MTI (Weak)	22012620
MIRT032498	hsa-let-7b-5p	Homo sapiens	RBFOX2	23543	Homo sapiens	PAR-CLIP	Functional MTI (Weak)	21572407
MIRT032498	hsa-let-7b-5p	Homo sapiens	RBFOX2	23543	Homo sapiens	PAR-CLIP	Functional MTI (Weak)	20371350
MIRT051877	hsa-let-7b-5p	Homo sapiens	SPATA12	353324	Homo sapiens	CLASH	Functional MTI (Weak)	23622248
MIRT051878	hsa-let-7b-5p	Homo sapiens	DRAXIN	374946	Homo sapiens	CLASH	Functional MTI (Weak)	23622248
MIRT051879	hsa-let-7b-5p	Homo sapiens	CCNB1	891	Homo sapiens	CLASH	Functional MTI (Weak)	23622248
MIRT051880	hsa-let-7b-5p	Homo sapiens	DENR	8562	Homo sapiens	CLASH	Functional MTI (Weak)	23622248
MIRT051881	hsa-let-7b-5p	Homo sapiens	IP6K1	9807	Homo sapiens	CLASH	Functional MTI (Weak)	23622248
MIRT051882	hsa-let-7b-5p	Homo sapiens	GATA6	2627	Homo sapiens	CLASH	Functional MTI (Weak)	23622248
MIRT051883	hsa-let-7b-5p	Homo sapiens	PAK1	5058	Homo sapiens	CLASH	Functional MTI (Weak)	23622248
MIRT051884	hsa-let-7b-5p	Homo sapiens	DDX17	10521	Homo sapiens	CLASH	Functional MTI (Weak)	23622248
MIRT051885	hsa-let-7b-5p	Homo sapiens	ATXN1L	342371	Homo sapiens	CLASH	Functional MTI (Weak)	23622248
MIRT051886	hsa-let-7b-5p	Homo sapiens	PLXNB2	23654	Homo sapiens	CLASH	Functional MTI (Weak)	23622248
MIRT051887	hsa-let-7b-5p	Homo sapiens	IBA57	200205	Homo sapiens	CLASH	Functional MTI (Weak)	23622248
MIRT051888	hsa-let-7b-5p	Homo sapiens	ND2	4536	Homo sapiens	CLASH	Functional MTI (Weak)	23622248
MIRT051889	hsa-let-7b-5p	Homo sapiens	CCNB2	9133	Homo sapiens	CLASH	Functional MTI (Weak)	23622248
MIRT051890	hsa-let-7b-5p	Homo sapiens	CLCA2	9635	Homo sapiens	CLASH	Functional MTI (Weak)	23622248
MIRT051891	hsa-let-7b-5p	Homo sapiens	NOMO3	408050	Homo sapiens	CLASH	Functional MTI (Weak)	23622248
MIRT051892	hsa-let-7b-5p	Homo sapiens	IGSF8	93185	Homo sapiens	CLASH	Functional MTI (Weak)	23622248
MIRT051893	hsa-let-7b-5p	Homo sapiens	DBNL	28988	Homo sapiens	CLASH	Functional MTI (Weak)	23622248
MIRT051894	hsa-let-7b-5p	Homo sapiens	SZRD1	26099	Homo sapiens	CLASH	Functional MTI (Weak)	23622248
MIRT051895	hsa-let-7b-5p	Homo sapiens	EEF2	1938	Homo sapiens	CLASH	Functional MTI (Weak)	23622248
MIRT051896	hsa-let-7b-5p	Homo sapiens	HIST1H1C	3006	Homo sapiens	CLASH	Functional MTI (Weak)	23622248
MIRT051897	hsa-let-7b-5p	Homo sapiens	AUP1	550	Homo sapiens	CLASH	Functional MTI (Weak)	23622248
MIRT051898	hsa-let-7b-5p	Homo sapiens	ABCB8	11194	Homo sapiens	CLASH	Functional MTI (Weak)	23622248
MIRT051899	hsa-let-7b-5p	Homo sapiens	PPRC1	23082	Homo sapiens	CLASH	Functional MTI (Weak)	23622248
MIRT051900	hsa-let-7b-5p	Homo sapiens	ATOX1	475	Homo sapiens	CLASH	Functional MTI (Weak)	23622248
MIRT051901	hsa-let-7b-5p	Homo sapiens	MIEN1	84299	Homo sapiens	CLASH	Functional MTI (Weak)	23622248
MIRT051902	hsa-let-7b-5p	Homo sapiens	DDX20	11218	Homo sapiens	CLASH	Functional MTI (Weak)	23622248
MIRT051903	hsa-let-7b-5p	Homo sapiens	APPL1	26060	Homo sapiens	CLASH	Functional MTI (Weak)	23622248
MIRT051904	hsa-let-7b-5p	Homo sapiens	BAZ2A	11176	Homo sapiens	CLASH	Functional MTI (Weak)	23622248
MIRT051905	hsa-let-7b-5p	Homo sapiens	SLC25A4	291	Homo sapiens	CLASH	Functional MTI (Weak)	23622248
MIRT051906	hsa-let-7b-5p	Homo sapiens	PFN1	5216	Homo sapiens	CLASH	Functional MTI (Weak)	23622248
MIRT051907	hsa-let-7b-5p	Homo sapiens	PRTG	283659	Homo sapiens	CLASH	Functional MTI (Weak)	23622248
MIRT051908	hsa-let-7b-5p	Homo sapiens	MRPS11	64963	Homo sapiens	CLASH	Functional MTI (Weak)	23622248
MIRT051909	hsa-let-7b-5p	Homo sapiens	BRPF3	27154	Homo sapiens	CLASH	Functional MTI (Weak)	23622248
MIRT051910	hsa-let-7b-5p	Homo sapiens	SRCAP	10847	Homo sapiens	CLASH	Functional MTI (Weak)	23622248
MIRT051911	hsa-let-7b-5p	Homo sapiens	BAG6	7917	Homo sapiens	CLASH	Functional MTI (Weak)	23622248
MIRT051912	hsa-let-7b-5p	Homo sapiens	POTEG	404785	Homo sapiens	CLASH	Functional MTI (Weak)	23622248
MIRT051912	hsa-let-7b-5p	Homo sapiens	POTEG	404785	Homo sapiens	PAR-CLIP	Functional MTI (Weak)	26701625
MIRT051912	hsa-let-7b-5p	Homo sapiens	POTEG	404785	Homo sapiens	PAR-CLIP	Functional MTI (Weak)	27292025
MIRT051913	hsa-let-7b-5p	Homo sapiens	ACTB	60	Homo sapiens	CLASH	Functional MTI (Weak)	23622248
MIRT051914	hsa-let-7b-5p	Homo sapiens	ZNF841	284371	Homo sapiens	CLASH	Functional MTI (Weak)	23622248
MIRT051915	hsa-let-7b-5p	Homo sapiens	DCTD	1635	Homo sapiens	CLASH	Functional MTI (Weak)	23622248
MIRT051916	hsa-let-7b-5p	Homo sapiens	UBE2A	7319	Homo sapiens	CLASH	Functional MTI (Weak)	23622248
MIRT051917	hsa-let-7b-5p	Homo sapiens	ENTPD4	9583	Homo sapiens	CLASH	Functional MTI (Weak)	23622248
MIRT051918	hsa-let-7b-5p	Homo sapiens	E2F3	1871	Homo sapiens	CLASH	Functional MTI (Weak)	23622248
MIRT051919	hsa-let-7b-5p	Homo sapiens	ZNF629	23361	Homo sapiens	CLASH	Functional MTI (Weak)	23622248
MIRT051920	hsa-let-7b-5p	Homo sapiens	MAB21L1	4081	Homo sapiens	CLASH	Functional MTI (Weak)	23622248
MIRT051921	hsa-let-7b-5p	Homo sapiens	POLR2A	5430	Homo sapiens	CLASH	Functional MTI (Weak)	23622248
MIRT051922	hsa-let-7b-5p	Homo sapiens	FSTL1	11167	Homo sapiens	CLASH	Functional MTI (Weak)	23622248
MIRT051923	hsa-let-7b-5p	Homo sapiens	NCAPD2	9918	Homo sapiens	CLASH	Functional MTI (Weak)	23622248
MIRT051924	hsa-let-7b-5p	Homo sapiens	HNRNPL	3191	Homo sapiens	CLASH	Functional MTI (Weak)	23622248
MIRT051925	hsa-let-7b-5p	Homo sapiens	PEX6	5190	Homo sapiens	CLASH	Functional MTI (Weak)	23622248
MIRT051926	hsa-let-7b-5p	Homo sapiens	SUMO2	6613	Homo sapiens	CLASH	Functional MTI (Weak)	23622248
MIRT051927	hsa-let-7b-5p	Homo sapiens	BBS7	55212	Homo sapiens	CLASH	Functional MTI (Weak)	23622248
MIRT051928	hsa-let-7b-5p	Homo sapiens	MMACHC	25974	Homo sapiens	CLASH	Functional MTI (Weak)	23622248
MIRT051929	hsa-let-7b-5p	Homo sapiens	CD99	4267	Homo sapiens	CLASH	Functional MTI (Weak)	23622248
MIRT051930	hsa-let-7b-5p	Homo sapiens	C5orf24	134553	Homo sapiens	CLASH	Functional MTI (Weak)	23622248
MIRT051931	hsa-let-7b-5p	Homo sapiens	NPTN	27020	Homo sapiens	CLASH	Functional MTI (Weak)	23622248
MIRT051932	hsa-let-7b-5p	Homo sapiens	ALDH7A1	501	Homo sapiens	CLASH	Functional MTI (Weak)	23622248
MIRT051933	hsa-let-7b-5p	Homo sapiens	KIFC1	3833	Homo sapiens	CLASH	Functional MTI (Weak)	23622248
MIRT051934	hsa-let-7b-5p	Homo sapiens	CTBP2	1488	Homo sapiens	CLASH	Functional MTI (Weak)	23622248
MIRT051935	hsa-let-7b-5p	Homo sapiens	ND4	4538	Homo sapiens	CLASH	Functional MTI (Weak)	23622248
MIRT051936	hsa-let-7b-5p	Homo sapiens	HIF1A	3091	Homo sapiens	CLASH	Functional MTI (Weak)	23622248
MIRT051937	hsa-let-7b-5p	Homo sapiens	SMARCB1	6598	Homo sapiens	CLASH	Functional MTI (Weak)	23622248
MIRT051938	hsa-let-7b-5p	Homo sapiens	DCAF7	10238	Homo sapiens	CLASH	Functional MTI (Weak)	23622248
MIRT051939	hsa-let-7b-5p	Homo sapiens	MIER2	54531	Homo sapiens	CLASH	Functional MTI (Weak)	23622248
MIRT051940	hsa-let-7b-5p	Homo sapiens	ACTN4	81	Homo sapiens	CLASH	Functional MTI (Weak)	23622248
MIRT051941	hsa-let-7b-5p	Homo sapiens	BFSP1	631	Homo sapiens	CLASH	Functional MTI (Weak)	23622248
MIRT051942	hsa-let-7b-5p	Homo sapiens	TJP1	7082	Homo sapiens	CLASH	Functional MTI (Weak)	23622248
MIRT051943	hsa-let-7b-5p	Homo sapiens	CNOT2	4848	Homo sapiens	CLASH	Functional MTI (Weak)	23622248
MIRT051944	hsa-let-7b-5p	Homo sapiens	EIF3C	8663	Homo sapiens	CLASH	Functional MTI (Weak)	23622248
MIRT051945	hsa-let-7b-5p	Homo sapiens	TNFSF12	8742	Homo sapiens	CLASH	Functional MTI (Weak)	23622248
MIRT051946	hsa-let-7b-5p	Homo sapiens	PTPN23	25930	Homo sapiens	CLASH	Functional MTI (Weak)	23622248
MIRT051947	hsa-let-7b-5p	Homo sapiens	GDPD5	81544	Homo sapiens	CLASH	Functional MTI (Weak)	23622248
MIRT051948	hsa-let-7b-5p	Homo sapiens	ABL1	25	Homo sapiens	CLASH	Functional MTI (Weak)	23622248
MIRT051949	hsa-let-7b-5p	Homo sapiens	RNF115	27246	Homo sapiens	CLASH	Functional MTI (Weak)	23622248
MIRT051950	hsa-let-7b-5p	Homo sapiens	UBE2Q1	55585	Homo sapiens	CLASH	Functional MTI (Weak)	23622248
MIRT051951	hsa-let-7b-5p	Homo sapiens	EFCAB14	9813	Homo sapiens	CLASH	Functional MTI (Weak)	23622248
MIRT051952	hsa-let-7b-5p	Homo sapiens	AP3M1	26985	Homo sapiens	CLASH	Functional MTI (Weak)	23622248
MIRT051953	hsa-let-7b-5p	Homo sapiens	TUBB	203068	Homo sapiens	CLASH	Functional MTI (Weak)	23622248
[truncated: 500,653+ more rows]

## Sheet: p53_KO miRNAs increased_I
		X000408_hsa.miR.27a (-3p)		X000402_hsa.miR.24 (-3p)		X002271_hsa.miR.185 (-5p)		X000456_hsa.miR.130b (-3p)		X000480_hsa.miR.181a (-5p)
		Target Gene	Target Gene (Entrez Gene ID)	Target Gene	Target Gene (Entrez Gene ID)	Target Gene	Target Gene (Entrez Gene ID)	Target Gene	Target Gene (Entrez Gene ID)	Target Gene	Target Gene (Entrez Gene ID)
		RUNX1	861	FEN1	2237	RHOA	387	TP53INP1	94241	NLK	51701
		FOXO1	2308	CDK4	1019	RHOA	387	RUNX3	864	GATA6	2627
		FOXO1	2308	CCNA2	890	CDC42	998	RUNX3	864	GATA6	2627
		FOXO1	2308	AURKB	9212	CCNE1	898	PPARG	5468	CDX2	1045
		FOXO1	2308	MYC	4609	CDK6	1021	PPARG	5468	PLAG1	5324
		PHB	5245	MYC	4609	CDK6	1021	PPARG	5468	BCL2	596
		PHB	5245	E2F2	1870	AKT1	207	CSF1	1435	BCL2	596
		PHB	5245	NOTCH1	4851	HMGA2	8091	UVRAG	7405	BCL2	596
		PHB	5245	DHFR	1719	CORO2B	10391	ZEB1	6935	BCL2	596
		PHB	5245	DHFR	1719	SIX1	6495	DICER1	23405	BCL2	596
		ZBTB10	65986	MAPK14	1432	NTRK3	4916	DICER1	23405	BCL2	596
		ZBTB10	65986	TRIB3	57761	DNMT1	1786	DICER1	23405	BCL2	596
		ZBTB10	65986	TRIB3	57761	DNMT1	1786	DICER1	23405	BCL2	596
		ZBTB10	65986	TRIB3	57761	DNMT1	1786	DICER1	23405	PROX1	5629
		MYT1	4661	TRIB3	57761	EPAS1	2034	SNX12	29934	PROX1	5629
		SP4	6671	HNF4A	3172	AR	367	ZNF202	7753	KAT2B	8850
		SP4	6671	HNF4A	3172	SCARB1	949	PDZD8	118987	CDKN1B	1027
		SP3	6670	ACVR1B	91	MATR3	9782	KATNAL1	84056	CDKN1B	1027
		SP3	6670	ACVR1B	91	NACC1	112939	ZBTB8A	653121	CDKN1B	1027
		SP1	6667	ACVR1B	91	PDPK1	5170	ZBTB8A	653121	ZNF763	284390
		SP1	6667	MLEC	9761	SREBF1	6720	SMCR8	140775	DDIT4	54541
		SP1	6667	MLEC	9761	SREBF1	6720	HNRNPUL1	11100	DDIT4	54541
		SP1	6667	CDKN2A	1029	PPP1CC	5501	GAS1	2619	ATM	472
		HIPK2	28996	BRCA1	672	MSANTD1	345222	UQCRQ	27089	ATM	472
		HIPK2	28996	BRCA1	672	WDR77	79084	BNIP2	663	ATM	472
		THRB	7068	POLD1	5424	MSL3	10943	GOPC	57120	ATM	472
		THRB	7068	CDKN1B	1027	ARL9	132946	LPGAT1	9926	ATM	472
		SPRY2	10253	CDKN1B	1027	AADACL3	126767	GNB5	10681	ATM	472
		SPRY2	10253	CDKN1B	1027	FASTK	10922	TMEM168	64418	HIPK2	28996
		SPRY2	10253	CDKN1B	1027	COPB1	1315	RAB5B	5869	HIPK2	28996
		WEE1	7465	CDKN1B	1027	STK35	140901	RAB5B	5869	BCL2L11	10018
		WEE1	7465	CDKN1B	1027	HSP90AA1	3320	RAB5B	5869	BCL2L11	10018
		WEE1	7465	CDKN1B	1027	CAMKK2	10645	RAB5B	5869	HRAS	3265
		APC	324	KHSRP	8570	FRMPD4	9758	RAB5B	5869	RNF2	6045
		APC	324	KHSRP	8570	PHACTR2	9749	FAM129A	116496	RALA	5898
		FBXW7	55294	NFAT5	10725	CYFIP1	23191	AKAP11	11215	RALA	5898
		FBXW7	55294	NFAT5	10725	GLUL	2752	THOP1	7064	SIRT1	23411
		FBXW7	55294	DND1	373863	RAPH1	65059	SUN2	25777	SIRT1	23411
		IGF1	3479	TGFB1	7040	DENND2A	27147	SUN2	25777	SIRT1	23411
		PAX3	5077	FURIN	5045	GLB1L3	112937	ZNF417	147687	PRAP1	118471
		MMP13	4322	FURIN	5045	CANX	821	ZNF417	147687	DUSP6	1848
		WDR77	79084	FAF1	11124	GSTA4	2941	ZNF417	147687	DUSP6	1848
		ABCA1	19	ZNF217	7764	ANKHD1	54882	NACC2	138151	PTPN11	5781
		ABCA1	19	ZNF217	7764	MPV17	4358	NACC2	138151	DUSP5	1847
		PDS5B	23047	ST7L	54879	EEF2	1938	EPHA4	2043	DUSP5	1847
		NFE2L2	4780	VRK1	7443	UBR4	23352	HOXC8	3224	PTPN22	26191
		NFE2L2	4780	NOP56	10528	TUBB	203068	NIN	51199	FOS	2353
		NFE2L2	4780	TBPL1	9519	NFE2L1	4779	GPR137C	283554	MTMR3	8897
		EGFR	1956	TNPO3	23534	DIAPH1	1729	ZNF567	163081	MTMR3	8897
		EGFR	1956	TNPO3	23534	KIAA0368	23392	KCTD20	222658	KLF6	1316
		TERF2IP	54386	TNPO3	23534	SMG7	9887	HHEX	3087	KLF6	1316
		LIMA1	51474	SNRPB2	6629	UBA52	7311	BRWD1	54014	KLF6	1316
		GRWD1	83743	DDHD2	23259	AHCYL2	23382	BRWD1	54014	MCL1	4170
		TIAL1	7073	THOP1	7064	AHCYL2	23382	BRWD1	54014	XIAP	331
		GNB5	10681	UBE2C	11065	TMEM160	54958	SIX4	51804	GPR78	27201
		STAU1	6780	GNPAT	8443	EIF4H	7458	ARHGAP12	94134	LFNG	3955
		LMNB2	84823	METAP2	10988	EIF4H	7458	ARHGAP12	94134	LRRC17	10234
		LMNB2	84823	PUM3	9933	ATP5G2	517	HCCS	3052	CHRFAM7A	89832
		RPS6KA5	9252	UGDH	7358	LDHB	3945	SESTD1	91404	CD46	4179
		SETD1B	23067	UGDH	7358	EEF1A1	1915	SPOPL	339745	RASSF6	166824
		SETD1B	23067	UGDH	7358	KITLG	4254	RAB34	83871	RASSF6	166824
		TMTC3	160418	URM1	81605	MED17	9440	RAB34	83871	FXYD6	53826
		TMTC3	160418	GTF2E1	2960	GCN1	10985	DYNLL2	140735	KCTD3	51133
		ID4	3400	MED22	6837	LENG8	114823	RPA2	6118	TSHR	7253
		RPP25L	138716	USP10	9100	CACHD1	57685	NDEL1	81565	ZNF558	148156
		ARL6IP1	23204	FKBP1B	2281	DAZAP1	26528	TGFBR2	7048	C8A	731
		ARL6IP1	23204	SCML1	6322	RAB1B	81876	TGFBR2	7048	ARL6IP6	151188
		ARL6IP1	23204	CNDP2	55748	RAB1B	81876	TGFBR2	7048	ZNF426	79088
		ARL6IP1	23204	MCM10	55388	GLUD1	2746	SLAIN1	122060	ATF7IP2	80063
		FIZ1	84922	TOP1	7150	LUZP1	7798	SECISBP2L	9728	PRR4	11272
		FAM49B	51571	H2AFX	3014	LUZP1	7798	SECISBP2L	9728	TCF21	6943
		LYSMD3	116068	H2AFX	3014	AGO1	26523	SECISBP2L	9728	PHOX2A	401
		LYSMD3	116068	H2AFX	3014	RAE1	8480	TRIP10	9322	PLPBP	11212
		LYSMD3	116068	H2AFX	3014	SMG6	23293	CRY2	1408	HACD3	51495
		PJA2	9867	H2AFX	3014	ACTN4	81	WDR33	55339	GSTM2	2946
		ALDH9A1	223	TOMM22	56993	PBX2	5089	STRBP	55342	FSIP1	161835
		SETD7	80854	HBQ1	3049	UHMK1	127933	POGK	57645	KBTBD3	143879
		LITAF	9516	PRIM1	5557	SCD	6319	RAB1B	81876	PTPRZ1	5803
		KMT5B	51111	PSMD1	5707	SCD	6319	LRP8	7804	WNT3A	89780
		TMEM30A	55754	PSMD1	5707	GOLGA2P5	55592	GRAMD1A	57655	TUSC1	286319
		RNF182	221687	AUNIP	79000	DNAJC8	22826	RPRD1B	58490	LRRN3	54674
		MMS22L	253714	NARF	26502	ASH1L	55870	EGLN3	112399	TMEM45A	55076
		MMS22L	253714	MALSU1	115416	WNT5B	81029	EGLN3	112399	ARF6	382
		VPS35	55737	TCEA3	6920	MARS	4141	FOXJ3	22887	ARF6	382
		PLAG1	5324	ADRM1	11047	AKT1S1	84335	TNKS1BP1	85456	C1orf109	54955
		PLAG1	5324	AGFG1	3267	CENPU	79682	TOLLIP	54472	TAF15	8148
		SPICE1	152185	ACD	65057	AP3M1	26985	HSP90B1	7184	PLXDC2	84898
		SPATA13	221178	RCE1	9986	CTTN	2017	MIDN	90007	NMRK2	27231
		SPATA13	221178	SUMO3	6612	SET	6418	TRPC3	7222	WNT2	7472
		SPATA13	221178	CYP20A1	57404	IBTK	25998	TRPC3	7222	ATG10	83734
		USP25	29761	CYP20A1	57404	XPO6	23214	TAX1BP1	8887	PRDX3	10935
		LBR	3930	TYMSOS	494514	GPR108	56927	BTG3	10950	ZNF652	22834
		LBR	3930	MIS18A	54069	TRRAP	8295	NR3C1	2908	RTEL1-TNFRSF6B	100533107
		MYO9A	4649	GLYR1	84656	ARL16	339231	NR3C1	2908	GCNT1	2650
		ECT2	1894	NAE1	8883	C16orf70	80262	LIMA1	51474	PCDHB8	56128
		GPT2	84706	ACTL6A	86	PLEKHB2	55041	C3orf38	285237	ENAH	55740
		PRR14L	253143	NCBP2	22916	EMC10	284361	NR2C2AP	126382	ZNF25	219749
		HOXC6	3223	SLC29A4	222962	APEX1	328	ASB6	140459	S100A1	6271
		FOXP4	116113	JADE3	9767	ATR	545	KCTD10	83892	PLA2G4C	8605
		FOXP4	116113	GYG2	8908	ARC	23237	KCTD10	83892	NOL4	8715
		C6orf120	387263	SLC7A2	6542	EZH2	2146	KCTD10	83892	SIX6	4990
		C6orf120	387263	EXOSC8	11340	EFNA1	1942	KCTD10	83892	FKBP10	60681
		MBTD1	54799	TDRP	157695	EFNA1	1942	SGTB	54557	SMCHD1	23347
		DPY19L3	147991	R3HDM4	91300	BTG2	7832	CSNK1G1	53944	OR11A1	26531
		MKLN1	4289	DCAF4	26094	BTG2	7832	FAM210A	125228	INCENP	3619
		FAM69A	388650	TAF15	8148	ARID1A	8289	POGZ	23126	INCENP	3619
		RMND5A	64795	VPS25	84313	BACH1	571	POGZ	23126	LPGAT1	9926
		RMND5A	64795	NR0B2	8431	BACH1	571	ADARB1	104	CLUAP1	23059
		AMOTL2	51421	NASP	4678	BACH1	571	ICMT	23463	LYSMD3	116068
		ARL4C	10123	STRADB	55437	TXLNG	55787	ZNF264	9422	CCDC6	8030
		DNAJC27	51277	MTF2	22823	TNRC6A	27327	RB1	5925	BAG2	9532
		KCTD14	65987	PHOSPHO2	493911	B4GALT1	2683	AHR	196	GPR83	10888
		EIF2S2	8894	ATAD3A	55210	FAM103A1	83640	C12orf65	91574	PTGS2	5743
		AFF4	27125	CCDC59	29080	FAM103A1	83640	ARCN1	372	ANKRD13C	81573
		AFF4	27125	CCDC59	29080	FAM103A1	83640	UBXN2A	165324	RLF	6018
		MIER3	166968	VPS35	55737	MRPL34	64981	HARS	3035	RLF	6018
		MIER3	166968	PAF1	54623	ARID5B	84159	EGR2	1959	FBXO28	23219
		FAM217B	63939	CIRBP	1153	TMEM109	79073	SFXN5	94097	ZNF350	59348
		FAM217B	63939	S100P	6286	CALM3	808	SLC5A3	6526	TIAL1	7073
		FAM217B	63939	ARHGEF7	8874	CALM3	808	DUSP8	1850	RNF34	80196
		FAM217B	63939	PROSER1	80209	TFDP1	7027	TMEM127	55654	LCLAT1	253558
		FAM217B	63939	PDLIM7	9260	NFATC3	4775	KMT5B	51111	LCLAT1	253558
		MKNK2	2872	KIAA0100	9703	NFATC3	4775	SMAD4	4089	JCAD	57608
		MKNK2	2872	TOMM34	10953	BTBD3	22903	SMAD4	4089	ZNF35	7584
		TMEM170B	100113407	CTCF	10664	BTBD3	22903	SMAD4	4089	PITPNB	23760
		GPAM	57678	EIF4G3	8672	BTBD3	22903	SMAD4	4089	SCD	6319
		GPAM	57678	SLC52A2	79581	EIF5AL1	143244	TNFRSF21	27242	SCD	6319
		GPAM	57678	KHNYN	23351	EIF5AL1	143244	NFIB	4781	SCD	6319
		LIFR	3977	ADD1	118	EIF5AL1	143244	NFIB	4781	H3F3B	3021
		LIFR	3977	ZBED1	9189	CCND2	894	NFIB	4781	GATAD2B	57459
		ABHD17C	58489	KLHL23	151230	CCND2	894	MAP7	9053	LGALSL	29094
		ABHD17C	58489	SULT2A1	6822	VEGFA	7422	MAP7	9053	TGIF2	60436
		INO80D	54891	LSM12	124801	POU2F1	5451	MAP7	9053	MOB1A	55233
		ZNF800	168850	PDPK1	5170	ZC3H11A	9877	MAP7	9053	SLC35B4	84912
		ZNF800	168850	PDPK1	5170	SLC30A7	148867	COX10	1352	FAM160A2	84067
		ZNF800	168850	CARD10	29775	MZB1	51237	COX10	1352	FAM160A2	84067
		ZNF800	168850	CARD10	29775	MCM10	55388	COX10	1352	NUP58	9818
		ZNF800	168850	PPM1F	9647	CAMK4	814	COX10	1352	GPRIN3	285513
		ZNF800	168850	NRIP1	8204	HMGA1	3159	PDRG1	81572	H1F0	3005
		ZNF800	168850	ARHGEF18	23370	IGF1R	3480	PDRG1	81572	H1F0	3005
		ZNF800	168850	FNTB	2342	DUSP4	1846	PDRG1	81572	ARHGAP12	94134
		ZNF800	168850	PAK4	10298	SREBF2	6721	PDRG1	81572	SPRY2	10253
		TP53	7157	PAK4	10298	SREBF2	6721	PDRG1	81572	TGFBR3	7049
		TP53	7157	PAK4	10298	SREBF2	6721	DDX5	1655	TMED4	222068
		APBB2	323	KPNA6	23633	ALOX12	239	PSMD9	5715	MAP2K1	5604
		RPS18	6222	BCL2L2	599	CASP14	23581	RASSF8	11228	MAP2K1	5604
		SERBP1	26135	PSTPIP2	9050	AQP3	360	PBXIP1	57326	PUM1	9698
		DUSP5	1847	ACACA	31	EPHB2	2048	RASSF1	11186	TRIM2	23321
		CEP55	55165	MATR3	9782	ST6GAL2	84620	SLC35D1	23169	FBXO33	254170
		ZNF778	197320	MATR3	9782	OAS2	4939	HOXA5	3202	NRP1	8829
		RPL19	6143	MATR3	9782	HDX	139324	HOXA5	3202	NRP1	8829
		IMPA1	3612	HACD3	51495	EPS15L1	58513	MAPRE3	22924	FAM47B	170062
		MYO1C	4641	TSPAN14	81619	MYH14	79784	MAPRE3	22924	CCNG1	900
		BMI1	648	RAP2C	57826	MYH14	79784	MAPRE3	22924	CCNG1	900
		RPTOR	57521	MIDN	90007	MYH14	79784	MAPRE3	22924	BRMS1L	84312
		LENG1	79165	CCDC58	131076	MYH14	79784	MAPRE3	22924	OTUD1	220213
		KMT2D	8085	LAPTM4B	55353	MYH14	79784	ANKFY1	51479	OTUD1	220213
		BRAT1	221927	PPP3R1	5534	MYH14	79784	MAN1C1	57134	ATP6V0E1	8992
		SEC16A	9919	ZNF813	126017	ZNF444	55311	NAA30	122830	WNT16	51384
		CUL1	8454	MAGI1	9223	HSD11B1L	374875	PPP6R2	9701	CST5	1473
		ZNF638	27332	ZCCHC14	23174	SOD2	6648	PTP4A1	7803	SH3BGRL	6451
		THOC3	84321	PTGFRN	5738	SOD2	6648	SNAPIN	23557	GPR137B	7107
		ATN1	1822	SCML2	10389	SOD2	6648	SNAPIN	23557	OFCC1	266553
		PFAS	5198	DNAJB12	54788	SOD2	6648	OTUD4	54726	IQCG	84223
		ATP7B	540	NUP54	53371	TMPRSS5	80975	PPP6R3	55291	IQCG	84223
		WASHC2C	253725	NUP54	53371	PPP2R1B	5519	PPP6R3	55291	NKX3-2	579
		RPS24	6229	SESN1	27244	DLX6	1750	SEC23B	10483	OTX2	5015
		NME2	4831	SESN1	27244	DLX6	1750	SEC23B	10483	ROPN1L	83853
		SUN2	25777	SESN1	27244	DLX6	1750	PPP1R15B	84919	TMEM14A	28978
		SEMA6A	57556	SLC35B2	347734	DLX6	1750	PPP1R15B	84919	TAF2	6873
		MET	4233	SLC35B2	347734	DLX6	1750	PPP1R15B	84919	IDS	3423
		CCND1	595	AGPAT3	56894	DLX6	1750	PPP1R15B	84919	FRA10AC1	118924
		YWHAZ	7534	AGPAT3	56894	CSNK1E	1454	PPP1R15B	84919	COL27A1	85301
		SLC7A11	23657	UBD	10537	NRG4	145957	ARID4B	51742	EPHA5	2044
		MAP2K4	6416	RRM2	6241	ZFYVE27	118813	RAP2C	57826	DCST1	149095
		MAP2K4	6416	BCL2L12	83596	ARHGAP39	80728	ARRDC3	57561	ZNF562	54811
		PPARG	5468	MBD6	114785	C6orf106	64771	CLIP1	6249	EYA4	2070
		PPARG	5468	OXSR1	9943	PABPC1L2B	645974	CLIP1	6249	CHL1	10752
		HOXA10	3206	PER2	8864	PABPC1L2B	645974	CLIP1	6249	TAAR6	319100
		HOXA10	3206	UNG	7374	PABPC1L2B	645974	CLIP1	6249	SLCO2A1	6578
		HOXA10	3206	RRP12	23223	PABPC1L2B	645974	TMEM9B	56674	HMGB2	3148
		HOXA10	3206	CWC27	10283	PABPC1L2B	645974	PRKAA1	5562	HERC3	8916
		LDLR	3949	SRRT	51593	PABPC1L2B	645974	PRKAA1	5562	BTBD3	22903
		LDLR	3949	PACSIN3	29763	PABPC1L2B	645974	PRKAA1	5562	SRPK2	6733
		PSAP	5660	ALG5	29880	PABPC1L2A	340529	PRKAA1	5562	DNAJC7	7266
		GATA2	2624	SLC2A3	6515	PABPC1L2A	340529	MB21D2	151963	ANKRD1	27063
		UBE2D1	7321	MRPS24	64951	PABPC1L2A	340529	MB21D2	151963	CFI	3426
		UBE2D1	7321	EIF2S3	1968	PABPC1L2A	340529	SON	6651	MRPS14	63931
		UBE2D1	7321	EIF2S3	1968	PABPC1L2A	340529	MID1IP1	58526	MRPS14	63931
		SGPL1	8879	EIF2S3	1968	PABPC1L2A	340529	MID1IP1	58526	HEY2	23493
		TXNIP	10628	GTF3C2	2976	PABPC1L2A	340529	MID1IP1	58526	MTMR12	54545
		TXNIP	10628	FAH	2184	SLC25A28	81894	MID1IP1	58526	ACOT12	134526
		TMBIM6	7009	ARL1	400	AFF2	2334	PRNP	5621	PCLAF	9768
		TMBIM6	7009	MED16	10025	AFF2	2334	PRNP	5621	USP28	57646
		TMBIM6	7009	MED16	10025	AFF2	2334	PDZD11	51248	AMMECR1	9949
		TMBIM6	7009	MED24	9862	AFF2	2334	PDZD11	51248	BPGM	669
		TMBIM6	7009	CCAR1	55749	ALDH9A1	223	PDZD11	51248	DSCR8	84677
		CCNK	8812	DUS1L	64118	ZC3H12B	340554	BAHD1	22893	UGT3A1	133688
		CCNK	8812	BEX1	55859	ZC3H12B	340554	PAPD4	167153	HSD17B3	3293
		ADORA2B	136	MRPL40	64976	ZC3H12B	340554	PAPD4	167153	GADD45G	10912
		DYNLL2	140735	EIF4H	7458	ABCC5	10057	ZBTB4	57659	FBXO34	55030
		ZNF148	7707	DCP2	167227	ABCC5	10057	ZBTB4	57659	C1QTNF9	338872
		ADD1	118	ABCE1	6059	VPS39	23339	ZBTB4	57659	KLRC4	8302
		TNPO1	3842	UBE3A	7337	SAMD4B	55095	ZBTB4	57659	MOB3B	79817
		TNPO1	3842	TYW3	127253	SAMD4B	55095	SLC44A1	23446	FKBP7	51661
		CD2AP	23607	UQCC1	55245	POTED	317754	MBNL1	4154	TBX4	9496
		CD2AP	23607	NKD1	85407	POTED	317754	MBNL1	4154	TMPRSS11A	339967
		PEG10	23089	NFKBIA	4792	POTED	317754	MBNL1	4154	SNAI2	6591
		PEG10	23089	AK3	50808	POTED	317754	ZCCHC14	23174	SLC7A11	23657
		PEG10	23089	CDK1	983	POTED	317754	TRIM2	23321	NUDT12	83594
		PEG10	23089	HSF2	3298	HHIP	64399	MPHOSPH9	10198	COPS2	9318
		NPEPPS	9520	CDCA7	83879	HHIP	64399	C16orf70	80262	ZNF12	7559
		NR1D2	9975	TNIP2	79155	HHIP	64399	C16orf70	80262	PRLR	5618
		KMT2A	4297	AKAP7	9465	HHIP	64399	AGO1	26523	PLCL2	23228
		WNK1	65125	TUBGCP2	10844	HHIP	64399	ARL6IP1	23204	ZNF594	84622
		WNK1	65125	POLR2D	5433	HHIP	64399	ARL6IP1	23204	METAP1	23173
		WNK1	65125	POLR2D	5433	HHIP	64399	LDLR	3949	HSPA13	6782
		PNRC2	55629	FBXO34	55030	HAAO	23498	LDLR	3949	NR6A1	2649
		PMAIP1	5366	STK35	140901	SYT7	9066	LDLR	3949	NR6A1	2649
		CARM1	10498	CTDSP2	10106	SYT7	9066	LDLR	3949	NR6A1	2649
		CCNT2	905	C8orf33	65265	TM9SF1	10548	LDLR	3949	YOD1	55432
		TTC3	7267	IQCB1	9657	TMEM214	54867	ATP6V1C1	528	SLC37A3	84255
		AGPAT3	56894	RHOT2	89941	WDTC1	23038	ATP6V1C1	528	FBXO11	80204
		PDK1	5163	ALDH5A1	7915	TP53	7157	ATP6V1C1	528	FBXO11	80204
		BMPR2	659	VHL	7428	TMOD3	29766	ENPP5	59084	ZNF445	353274
		CAB39	51719	SLC11A2	4891	TBC1D13	54662	ENPP5	59084	TM9SF3	56889
		DYNC2LI1	51626	NIPSNAP2	2631	STX6	10228	PTPRG	5793	ATP8A1	10396
		DYNC2LI1	51626	SLC5A6	8884	STX6	10228	PTPRG	5793	TMEM64	169200
		DCUN1D4	23142	NEK6	10783	STX6	10228	CDK19	23097	MOB1B	92597
		LONRF1	91694	SLC7A1	6541	SPATA2	9825	CDK19	23097	GNAI3	2773
		HNRNPF	3185	GGA2	23062	SPATA2	9825	CDK19	23097	TAB2	23118
		HNRNPF	3185	GGA2	23062	SLC29A2	3177	FBXO28	23219	SRSF7	6432
		PPIF	10105	ADPGK	83440	SBK1	388228	FBXO28	23219	DDX3X	1654
		EFHD2	79180	FZD4	8322	SBK1	388228	SYBU	55638	DDX3X	1654
		PITHD1	57095	AAMP	14	SBK1	388228	VCPKMT	79609	DDX3X	1654
		PITHD1	57095	PLIN3	10226	SBK1	388228	FBXL5	26234	DDX3X	1654
		PITHD1	57095	LLGL1	3996	SBK1	388228	KMT2D	8085	DDX3X	1654
		PITHD1	57095	LLGL1	3996	SBK1	388228	SLC10A3	8273	KRAS	3845
		AKIRIN1	79647	LLGL1	3996	SBK1	388228	SLC10A3	8273	KRAS	3845
		AKIRIN1	79647	KLHDC3	116138	SBK1	388228	GPATCH8	23131	KRAS	3845
		AKIRIN1	79647	C15orf39	56905	PSME3	10197	ATE1	11101	LBR	3930
		AKIRIN1	79647	MARCKSL1	65108	POGK	57645	ADAR	103	LBR	3930
		FOXJ3	22887	MARCKSL1	65108	POGK	57645	ATMIN	23300	GIGYF1	64599
		TAOK1	57551	C1orf106	55765	MYBL1	4603	ATMIN	23300	GIGYF1	64599
		MED13	9969	C1orf106	55765	MYBL1	4603	ATMIN	23300	GIGYF1	64599
		NLN	57486	ADD3	120	MRAS	22808	GLE1	2733	GIGYF1	64599
		JMY	133746	SNTB1	6641	MIEF1	54471	ANKRD29	147463	KLHL42	57542
		TROVE2	6738	CMTM4	146223	MIEF1	54471	STK11	6794	TMEM132B	114795
		KIAA1551	55196	TMTC4	84899	MIEF1	54471	MKRN2	23609	AFTPH	54812
		DCAF7	10238	GLUL	2752	MIEF1	54471	GPATCH2	55105	ZNF148	7707
		DCAF7	10238	TMEM209	84928	KLF16	83855	STYX	6815	NOTCH2	4853
		DCAF7	10238	LBR	3930	KLF16	83855	TMEM109	79073	NOTCH2	4853
		RGPD4	285190	LIMD1	8994	IP6K1	9807	PAPOLA	10914	NFYB	4801
		SNRNP27	11017	SPIN4	139886	IGDCC4	57722	NCKAP5	344148	NOTCH1	4851
		NUS1	116150	ZNF264	9422	GPR137C	283554	MSANTD4	84437	SIK2	23235
		NUS1	116150	ZNF264	9422	GPR137C	283554	MSANTD4	84437	HOOK3	84376
		NUS1	116150	ZNF264	9422	GPR137C	283554	MSANTD4	84437	FAM222B	55731
		NUS1	116150	VGLL3	389136	GPR137C	283554	CKAP5	9793	RPS8	6202
		EN2	2020	BCL2L11	10018	G3BP1	10146	VLDLR	7436	STAG2	10735
		TGFBR1	7046	BCL2L11	10018	G3BP1	10146	ARL1	400	SMG1	23049
		WDCP	80304	BCL2L11	10018	FAM83G	644815	CAPZB	832	PFKFB2	5208
		ZFP36L2	678	BCL2L11	10018	FAM210A	125228	PDE3B	5140	ZEB2	9839
		PAIP2	51247	BCL2L11	10018	ENTPD7	57089	PTER	9317	MAZ	4150
		CELF2	10659	BCL2L11	10018	ELOVL1	64834	ASF1A	25842	RPL14	9045
		TP53INP1	94241	BCL2L11	10018	DNAJC10	54431	KLF9	687	KCTD2	23510
		PNKD	25953	BCL2L11	10018	DNAJC10	54431	KLHL28	54813	UBA2	10054
		HLA-DRA	3122	DEDD	9191	DNAJC10	54431	SCAMP2	10066	DDX27	55661
		PIK3CG	5294	DEDD	9191	DNAJC10	54431	GFOD1	54438	FAT1	2195
		ENDOU	8909	CD34	947	DNAJC10	54431	SLMAP	7871	HDAC6	10013
		BNIP3	664	TMED7	51014	DLGAP4	22839	SH3PXD2A	9644	TMEM192	201931
		CRISP2	7180	E2F3	1871	CREB3L2	64764	SMYD2	56950	LAMA3	3909
		LPIN1	23175	ZNF317	57693	CREB3L2	64764	SOCS4	122809	HUWE1	10075
		CCNYL1	151195	STX16	8675	CCDC86	79080	TSG101	7251	ND2	4536
		CAB39L	81617	DHFRP1	573971	BNC2	54796	DCAF8	50717	HNRNPAB	3182
		CPPED1	55313	CHEK1	1111	BNC2	54796	LBR	3930	OCA2	4948
		CNN3	1266	NOTUM	147111	BNC2	54796	EFCAB14	9813	AP1M1	8907
		IFNG	3458	ABCB10	23456	BNC2	54796	SRSF7	6432	UCHL1	7345
		GRB2	2885	CCL2	6347	BNC2	54796	TES	26136	PGD	5226
		SEMA7A	8482	OARD1	221443	BNC2	54796	EZH1	2145	ZFP36L2	678
		DPYD	1806	PCGF6	84108	BNC2	54796	DSTYK	25778	ZFP36L2	678
		KRAS	3845	SNRPD3	6634	BASP1	10409	DSTYK	25778	AKAP12	9590
		KRAS	3845	SNRPD3	6634	AMOTL2	51421	DSTYK	25778	PABPC1	26986
		IFNR	3466	CTDSP1	58190	AGO2	27161	SH3BP5	9467	GANAB	23193
		CDH6	1004	MAK16	84549	AGO2	27161	KLF11	8462	PHPT1	29085
		TMEM167A	153339	RNF144A	9781	AGO2	27161	KBTBD2	25948	H2AFY	9555
		MED30	90390	TM9SF3	56889	AGO2	27161	PPP1R9A	55607	TEAD4	7004
		TXNDC5	81567	CCDC32	90416	AGO2	27161	KANSL1	284058	KLHL15	80311
		NDUFC2-KCTD14	100532726	COMMD9	29099	AGO2	27161	CD2AP	23607	KLHL15	80311
		TMEM68	137695	SLC25A15	10166	AGO2	27161	WEE1	7465	PRRC2B	84726
		TMEM68	137695	NOP14	8602	AGO2	27161	MPP5	64398	BRCA1	672
		FAM136A	84908	CHD8	57680	AGO2	27161	CPPED1	55313	MTCL1	23255
		OSBPL10	114884	OGFR	11054	AGO2	27161	E2F1	1869	KIAA0100	9703
		OSBPL10	114884	ALG1	56052	MCRIP1	348262	RDH11	51109	PPP1R9A	55607
		OSBPL10	114884	PCK2	5106	MCRIP1	348262	RDH11	51109	MGAT5	4249
		OSBPL10	114884	SERGEF	26297	GLI4	2738	RDH11	51109	TNIP1	10318
		OSBPL10	114884	ANPEP	290	ZNF561	93134	BLCAP	10904	PBX3	5090
		OSBPL10	114884	FAM234A	83986	ZNF561	93134	BLCAP	10904	TIMP1	7076
		OSBPL10	114884	PSME3	10197	ZNF561	93134	BLCAP	10904	PGR	5241
		OSBPL10	114884	THAP12	5612	CHRDL1	91851	BLCAP	10904	COL16A1	1307
		OSBPL10	114884	AP5M1	55745	CHRDL1	91851	BLCAP	10904	PPP3CA	5530
		HMGN1	3150	HMGB2	3148	CHRDL1	91851	PXYLP1	92370	ATG5	9474
		HMGN1	3150	TNFAIP3	7128	CHRDL1	91851	SERINC3	10955	ATG5	9474
		PLA2G2D	26279	CSTF3	1479	CHRDL1	91851	SERINC3	10955	CD4	920
		TRUB2	26995	FOXQ1	94234	CHRDL1	91851	SERINC3	10955	TGFBRAP1	9392
		TRUB2	26995	BTBD3	22903	ARHGEF6	9459	SERINC3	10955	TGFBRAP1	9392
		TRUB2	26995	PA2G4	5036	ARHGEF6	9459	SERINC3	10955	TGFBR1	7046
		MANEA	79694	ZMYND19	116225	ARHGEF6	9459	BTBD10	84280	TGFBR1	7046
		ERC1	23085	CHFR	55743	ARHGEF6	9459	SGMS1	259230	TNFRSF11B	4982
		AP3D1	8943	CCNB1	891	TAGLN2	8407	GRB10	2887	PCDHAC1	56135
		TSEN54	283989	ERBB3	2065	SYT2	127833	GRB10	2887	PCDHAC2	56134
		TSEN54	283989	ERBB3	2065	SLC26A9	115019	GRB10	2887	PCDHA1	56147
		PIGO	84720	NEDD4L	23327	SLC26A9	115019	IER3IP1	51124	PCDHA10	56139
		PIGO	84720	NETO2	81831	CASKIN1	57524	IER3IP1	51124	PCDHA11	56138
		PIGO	84720	NETO2	81831	CASKIN1	57524	EPC1	80314	PCDHA12	56137
		PIGO	84720	LAMTOR3	8649	CYP2W1	54905	KIAA1549	57670	PCDHA13	56136
		PIGO	84720	MRPL27	51264	CYP2W1	54905	FAT3	120114	PCDHA2	56146
		PIGO	84720	COPS7A	50813	CYP2W1	54905	KLHL21	9903	PCDHA3	56145
		PIGO	84720	DSC2	1824	ZADH2	284273	KLHL21	9903	PCDHA4	56144
		MRPS27	23107	DHCR24	1718	USF3	205717	HIF1AN	55662	PCDHA5	56143
		CEP162	22832	RPL7L1	285855	USF3	205717	PRUNE2	158471	PCDHA6	56142
		ZNF618	114991	TMEM94	9772	USF3	205717	PRUNE2	158471	PCDHA7	56141
		ZFP36L1	677	CCAR2	57805	SUGT1	10910	ZNF217	7764	PCDHA8	56140
		ZFP36L1	677	HIC2	23119	SUGT1	10910	SPATA2	9825	PDGFRA	5156
		ZFP36L1	677	DTL	51514	GATA6	2627	TRIM59	286827	BMP3	651
		ZFP1	162239	NUBPL	80224	GATA6	2627	HEG1	57493	SOX5	6660
		WASL	8976	GMFB	2764	GATA6	2627	IKZF4	64375	MAP3K3	4215
		WASL	8976	PLAGL2	5326	GATA6	2627	MREG	55686	MAP3K3	4215
		USP46	64854	PLAGL2	5326	GATA6	2627	MREG	55686	TAB3	257397
		UGCG	7357	PLAGL2	5326	GATA6	2627	SPART	23111	PDAP1	11333
		UGCG	7357	CMTM3	123920	GATA6	2627	SPART	23111	MAPK1IP1L	93487
		TOR2A	27433	CSK	1445	GATA6	2627	SPART	23111	BMPR2	659
		TMEM91	641649	MMS19	64210	HACE1	57531	CNOT4	4850	BMPR2	659
		TMED5	50999	MRPS22	56945	B4GALT5	9334	CNOT4	4850	SMAD2	4087
		TMED5	50999	RFWD2	64326	B4GALT5	9334	CNOT4	4850	MADD	8567
		TMED5	50999	NET1	10276	TLE3	7090	F3	2152	CDH13	1012
		TMED5	50999	GUCD1	83606	KBTBD3	143879	ARHGAP1	392	ACAN	176
		TGOLN2	10618	GUCD1	83606	TIGD5	84948	ARHGAP1	392	MAP3K10	4294
		TGOLN2	10618	GUCD1	83606	DPF1	8193	ARHGAP1	392	PCDHB6	56130
		TGFBR3	7049	RALA	5898	TSPYL4	23270	SRSF2	6427	MAP4K4	9448
		TARDBP	23435	AK4	205	KHSRP	8570	HABP4	22927	MMP14	4323
		SRSF1	6426	KCNJ14	3770	GXYLT2	727936	HABP4	22927	E2F5	1875
		SRSF1	6426	JARID2	3720	METTL22	79091	HABP4	22927	RAP1B	5908
		SFXN4	119559	BRD8	10902	CDK14	5218	MTMR4	9110	C12orf29	91298
		SFXN1	94081	PIM2	11040	ARIH1	25820	TOM1L2	146691	NHLRC3	387921
		SERP1	27230	GFOD1	54438	ARIH1	25820	ANKRD52	283373	CCNK	8812
		RREB1	6239	HDAC1	3065	IQSEC2	23096	RSRP1	57035	CCNK	8812
		RREB1	6239	WRB	7485	GDF5OS	554250	RNF145	153830	PAPD5	64282
		RAP1B	5908	NEMP1	23306	GDF5OS	554250	RNF41	10193	CARM1	10498
		RAB14	51552	YOD1	55432	ELAVL3	1995	RAB12	201475	LDLR	3949
		RAB14	51552	RNF11	26994	GFRAL	389400	SEL1L3	23231	C2orf69	205327
		PSPC1	55269	RNF2	6045	SLITRK5	26050	FYCO1	79443	SEPT2	4735
		PSPC1	55269	RNF2	6045	MRE11	4361	PTPN4	5775	SEPT2	4735
		PSPC1	55269	FZD5	7855	MRE11	4361	PTPN4	5775	TNPO1	3842
		COASY	80347	E2F1	1869	MRE11	4361	PTPN4	5775	PTBP3	9991
		PDIA5	10954	CORO1A	11151	MRE11	4361	PTPN4	5775	CUL5	8065
		PDHX	8050	UBC	7316	MRE11	4361	PTPN4	5775	PRRC2C	23215
		OTUD4	54726	MCM4	4173	MRE11	4361	CNOT6	57472	PEBP1	5037
		OTUD4	54726	PDXK	8566	MRE11	4361	CBFB	865	PNRC2	55629
		NUFIP2	57532	PDXK	8566	MRE11	4361	BTBD3	22903	IPO5	3843
		NRAS	4893	PDXK	8566	MRE11	4361	BTBD3	22903	RCOR1	23186
		NRAS	4893	PCNA	5111	PRRT2	112476	BTBD3	22903	KIF2C	11004
		NOLC1	9221	PTPN9	5780	TEX261	113419	BTBD3	22903	KIF2C	11004
		NLK	51701	PTPRF	5792	TEX261	113419	BTBD3	22903	CHD9	80205
		NCBP2	22916	SH3PXD2A	9644	TEX261	113419	BTBD3	22903	CHD9	80205
		NAA50	80218	ARHGAP19	84986	ADD2	119	BTBD3	22903	LRRC8D	55144
		MRPS14	63931	RPS7	6201	GRWD1	83743	BMT2	154743	ZNF136	7695
		LIN54	132660	EXOSC1	51013	LRP3	4037	PSAP	5660	KIF3B	9371
		LIN54	132660	AMPD2	271	USB1	79650	MTMR9	66036	TTPAL	79183
		KLHDC3	116138	RANBP1	5902	ZNF385A	25946	HIVEP2	3097	NCOA3	8202
		KLHDC3	116138	RPRD2	23248	RAPGEF1	2889	TCF4	6925	FNDC3B	64778
		ITSN2	50618	DARS2	55157	RANBP10	57610	PHF3	23469	PRKCD	5580
		ITSN2	50618	DARS2	55157	RANBP10	57610	JARID2	3720	PRKCD	5580
		ITSN2	50618	RPS16	6217	PDE4A	5141	JARID2	3720	PRKCD	5580
		ITCH	83737	DEPDC1	55635	PDE4A	5141	ACVR1	90	PRKCD	5580
		ICK	22858	DDX5	1655	MEX3A	92312	ACVR1	90	SLC25A37	51312
		HAT1	8520	BCL7A	605	DUSP7	1849	RAB5A	5868	CHCHD7	79145
		GSE1	23199	SNX12	29934	DUSP7	1849	DDX6	1656	ZBTB33	10009
		GSE1	23199	GORASP2	26003	DUSP7	1849	DDX6	1656	GRK2	156
		GSE1	23199	RIF1	55183	DUSP7	1849	PGRMC1	10857	GRK2	156
		GNPNAT1	64841	RIF1	55183	DUSP7	1849	MAN1A2	10905	ELK4	2005
		FOXN2	3344	EEF1A1	1915	CNOT6L	246175	CD164	8763	ELK4	2005
		FOXN2	3344	CCNG1	900	CHST11	50515	CNOT1	23019	ZNF268	10795
		FNDC3A	22862	ELP1	8518	CADM1	23705	CASP2	835	ZFAND6	54469
		FHL2	2274	ATP5B	506	EDAR	10913	CLIC4	25932	ZFAND6	54469
		FHL2	2274	GCLM	2730	SRCAP	10847	CLIC4	25932	ZFAND6	54469
		MIGA2	84895	DCAF10	79269	IKBKG	8517	CLIC4	25932	LMAN1	3998
		ELL2	22936	S100A8	6279	RBPJL	11317	RGMB	285704	MRPL34	64981
		DYRK3	8444	MXI1	4601	ZNF606	80095	STAT3	6774	PDIA6	10130
		DAZAP2	9802	XIAP	331	TERB2	145645	STAT3	6774	CHMP2B	25978
		CYP1B1	1545	XIAP	331	CCDC88A	55704	ZDHHC14	79683	DRAM1	55332
		CTNND1	1500	NOS3	4846	CCDC88A	55704	PDGFRA	5156	TMEM94	9772
		CTNND1	1500	NOS3	4846	ANKRD45	339416	PTEN	5728	ZNF440	126070
		CSRP2	1466	INSIG1	3638	HOXC6	3223	PTEN	5728	ZNF440	126070
		CSRP2	1466	INSIG1	3638	TIGIT	201633	PTEN	5728	ZNF439	90594
		CELF1	10658	INSIG1	3638	RAB5B	5869	ITGB1	3688	NSD2	7468
		CELF1	10658	INSIG1	3638	RAB5B	5869	CEP55	55165	NSD2	7468
		CELF1	10658	CYP11B2	1585	RAB5B	5869	CEP55	55165	KIAA1551	55196
		C8orf4	56892	REG4	83998	KIF6	221458	OTUD3	23252	PMAIP1	5366
		C5orf51	285636	MEN1	4221	SHISA9	729993	MLEC	9761	FKBP1A	2280
		BUB3	9184	MEN1	4221	SHISA9	729993	MLEC	9761	HIGD2A	192286
		BDNF-AS	497258	MEN1	4221	RAB32	10981	ZBTB18	10472	ID4	3400
		APPBP2	10513	LDHA	3939	RAB32	10981	SMOC1	64093	DAZAP2	9802
		APPBP2	10513	LDHA	3939	RAB32	10981	CMPK1	51727	ZFP36L1	677
		APPBP2	10513	LDHB	3945	FAM241A	132720	ZFYVE9	9372	SLC35G2	80723
		APPBP2	10513	JPH2	57158	MDM2	4193	ZFYVE9	9372	MTX3	345778
		APEX1	328	JPH2	57158	TMEM86A	144110	ZFYVE9	9372	ABCG2	9429
		APEX1	328	DYRK2	8445	PLPP3	8613	NPTX1	4884	PHACTR2	9749
		APEX1	328	MAP3K9	4293	COCH	1690	CCDC137	339230	SASH1	23328
		AP1G1	164	SSSCA1	10534	ENPP5	59084	NABP1	64859	PHLDA1	22822
		AP1G1	164	HMOX1	3162	ENPP5	59084	NABP1	64859	MOSPD1	56180
		AP1G1	164	PSAP	5660	INCENP	3619	NABP1	64859	SRGAP1	57522
		AP1G1	164	ABHD2	11057	INCENP	3619	NABP1	64859	UBL3	5412
		ANKRD40	91369	POLR3D	661	SUOX	6821	CBY1	25776	PHACTR4	65979
		ANKRD40	91369	TAOK1	57551	PLAGL2	5326	CBY1	25776	EREG	2069
		ALG9	79796	EIF5	1983	PLAGL2	5326	ARHGEF26	26084	TERT	7015
		SUCO	51430	UBE2K	3093	SLC31A1	1317	USP13	8975	RGS5	8490
		SUCO	51430	UBE2K	3093	KAT7	11143	UBE2D2	7322	IFNG	3458
		NECAP1	25977	ASB6	140459	IGFBP5	3488	ERBIN	55914	AHR	196
		NECAP1	25977	ZXDB	158586	DCUN1D3	123879	JMY	133746	STAT3	6774
		NECAP1	25977	ZXDB	158586	LY6H	4062	QKI	9444	WIF1	11197
		NECAP1	25977	ZXDB	158586	LY6H	4062	QKI	9444	WIF1	11197
		NECAP1	25977	ZXDB	158586	PRELP	5549	SOX4	6659	TWIST1	7291
		NECAP1	25977	SP1	6667	CSF1	1435	SOX4	6659	MAPK1	5594
		LFNG	3955	SP1	6667	TMEM184A	202915	SOX4	6659	MAPK1	5594
		ZNF384	171017	BZW1	9689	FAM228A	653140	SOX4	6659	DCAF4	26094
		ZBTB20	26137	MT1E	4493	FAM228A	653140	SOX4	6659	RSF1	51773
		AP3B2	8120	MMP14	4323	FAM228A	653140	ENPP4	22875	FAM96A	84191
		AP3B2	8120	AGPAT2	10555	UBE2V1	7335	PNRC1	10957	SLC25A25	114789
		AP3B2	8120	IFNG	3458	TMEM189-UBE2V1	387522	POP7	10248	PPP2R5E	5529
		TSPYL1	7259	FGFR3	2261	TMEM189	387521	POP7	10248	MIGA2	84895
		TSPYL1	7259	TACC3	10460	GFPT1	2673	POP7	10248	CBX4	8535
		SLC46A3	283537	MAFB	9935	RAB40C	57799	HBP1	26959	CBX4	8535
		ZNF460	10794	CCND1	595	RPP25	54913	UBN2	254048	CBX4	8535
		ZNF460	10794	NCSTN	23385	CNTNAP2	26047	UBN2	254048	CBX4	8535
		ZNF460	10794	IFNR	3466	LPCAT3	10162	UBN2	254048	CBX4	8535
		ZNF460	10794	WNT4	54361	BTBD9	114781	UBN2	254048	CAPRIN2	65981
		PLAGL2	5326	NDST1	3340	CD180	4064	UBN2	254048	CAPRIN2	65981
		PLAGL2	5326	RPS6KA5	9252	UMPS	7372	VPS37A	137492	FKBP1C	642489
		PISD	23761	TTLL7	79739	PKNOX2	63876	ATP6V1B2	526	FKBP1C	642489
		NRBP1	29959	ARHGAP39	80728	FAM53C	51307	ATP6V1B2	526	ZNF83	55769
		NRBP1	29959	YRDC	79693	FAM53C	51307	ATP6V1B2	526	ZNF83	55769
		NRBP1	29959	YRDC	79693	CAPZB	832	ATP6V1B2	526	ZNF83	55769
		BEX3	27018	NEGR1	257194	ATP6AP1	537	ATP6V1B2	526	ZNF83	55769
		NEURL1B	54492	NEGR1	257194	ZBTB44	29068	RAB11FIP1	80223	HSPA1B	3304
		H3F3B	3021	TMEM173	340061	STK38	11329	MIGA2	84895	HSPA1B	3304
		H3F3B	3021	HKR1	284459	PHLDA2	7262	MIGA2	84895	HSPA1B	3304
		GNG12	55970	SETX	23064	PKD1	5310	HPRT1	3251	HSPA1B	3304
		GNG12	55970	UCK2	7371	SLC38A1	81539	FMR1	2332	ZNF669	79862
		GNG12	55970	TOR2A	27433	TAOK1	57551	FZD6	8323	ZNF669	79862
		FAM84B	157638	TOR2A	27433	BHLHA15	168620	FZD6	8323	ZNF669	79862
		CHEK2	11200	PHAX	51808	HIST3H2BB	128312	FZD6	8323	ZNF669	79862
		CHEK2	11200	GRINA	2907	C11orf74	119710	FZD6	8323	ZNF788	388507
		CHEK2	11200	GBA2	57704	C10orf105	414152	MASTL	84930	ZNF788	388507
		BTG2	7832	GBA2	57704	SMAD7	4092	TXNIP	10628	ZNF788	388507
		BTG2	7832	FSCN1	6624	TRIM29	23650	TXNIP	10628	ZNF781	163115
		BTG2	7832	FSCN1	6624	STIM1	6786	TXNIP	10628	ZNF781	163115
		ARL5B	221079	FBLIM1	54751	MYC	4609	CCND2	894	ZNF781	163115
		ARL5B	221079	FBLIM1	54751	ABCG4	64137	BTF3L4	91408	ZNF667	63934
		ARL5B	221079	EMP1	2012	TG	7038	BTF3L4	91408	ZNF667	63934
		ACER2	340485	DVL3	1857	COL1A1	1277	BTF3L4	91408	ZNF667	63934
		ZFP36	7538	DVL3	1857	COL1A1	1277	TNRC6A	27327	ZNF667	63934
		ZFP36	7538	DDN	23109	PLAC8	51316	TNRC6A	27327	ZNF487	642819
		ZFP36	7538	CRTAP	10491	SLC9A1	6548	TNRC6A	27327	ZNF487	642819
		FZD9	8326	CRTAP	10491	IL10RA	3587	LMLN	89782	ZNF487	642819
		FZD9	8326	CCDC117	150275	TGFB1	7040	LMLN	89782	DGS2	8026
		FZD9	8326	C17orf49	124944	CAMK2D	817	MSMO1	6307	DGS2	8026
		HIST2H2AA4	723790	B3GNT2	10678	SLC8A1	6546	SAMD8	142891	DGS2	8026
		HIST2H2AA4	723790	AMOTL2	51421	ATAD3C	219293	C11orf57	55216	EPS8	2059
		HIST2H2AA4	723790	STEAP3	55240	ATAD3C	219293	PAFAH1B2	5049	EPS8	2059
		HIST2H2AA3	8337	STEAP3	55240	ATXN1L	342371	PAFAH1B2	5049	MAN1A2	10905
		HIST2H2AA3	8337	CLN8	2055	CAPNS1	826	PAFAH1B2	5049	FKBP14	55033
		HIST2H2AA3	8337	CLN8	2055	CBX6	23466	RPRD2	23248	FKBP14	55033
		GTF2IRD2	84163	SRCIN1	80725	CDC37	11140	RPRD2	23248	FKBP14	55033
		GTF2IRD2	84163	UGCG	7357	CDC37	11140	TROVE2	6738	ZNF791	163049
		EIF5	1983	HNRNPA1	3178	CEBPB	1051	TMOD3	29766	ZNF791	163049
		PROX2	283571	HNRNPA1	3178	CELF1	10658	TMOD3	29766	ZNF791	163049
		GPATCH11	253635	HNRNPA1	3178	CGN	57530	TMOD3	29766	ZFP69B	65243
		KRTAP13-2	337959	HNRNPA1	3178	DLG5	9231	TMOD3	29766	ZFP69B	65243
		KRTAP13-2	337959	HNRNPA1	3178	E2F6	1876	TAOK1	57551	NPM3	10360
		METTL8	79828	DUSP7	1849	FGFR1	2260	TAOK1	57551	NPM3	10360
		TIGD2	166815	NCOA5	57727	FOSL1	8061	TAOK1	57551	NPM3	10360
		ZFHX3	463	NHS	4810	FZD7	8324	CLCN3	1182	HSP90B1	7184
		ZFHX3	463	NHS	4810	GPR107	57720	CLCN3	1182	HSP90B1	7184
		YIPF4	84272	POGZ	23126	HNRNPA0	10949	NUS1	116150	GJB7	375519
		YIPF4	84272	IL17REL	400935	HOXB6	3216	MTPN	136319	ZDHHC15	158866
		TOMM40L	84134	TMEM241	85019	ITM2C	81618	MTPN	136319	XPNPEP3	63929
		RNF152	220441	MRPS16	51021	KDM2A	22992	CCT6A	908	ZNF699	374879
		TLNRD1	59274	ATF3	467	LASP1	3927	DPYSL2	1808	PHOX2B	8929
		DDI2	84301	GABRB3	2562	MLF2	8079	PRRG4	79056	PHC3	80012
		ARNTL	406	KLF17	128209	NAB2	4665	SALL3	27164	PHC3	80012
		ARNTL	406	CD3D	915	ONECUT3	390874	SALL3	27164	HEPHL1	341208
		PPIC	5480	CD3D	915	PFKFB3	5209	LCLAT1	253558	ATP8B1	5205
		PPIC	5480	SUMO1	7341	PKM	5315	LCLAT1	253558	PLPP3	8613
		HOXD11	3237	SEPHS1	22929	PLCD1	5333	EDN1	1906	ZNF844	284391
		HOXB3	3213	TMEM33	55161	PLD3	23646	ZBTB7B	51043	ZNF844	284391
		EIF5A2	56648	PLIN5	440503	PPP2R5D	5528	ZBTB7B	51043	ZNF780B	163131
		TMEM254	80195	LY6G5B	58496	PTK7	5754	ZBTB7B	51043	NCOA7	135112
		ZBTB18	10472	GIGYF1	64599	PTMA	5757	SLC38A2	54407	ZNF266	10781
		SLC7A2	6542	GIGYF1	64599	PTPA	5524	SLC38A2	54407	KRBOX4	55634
		PKNOX1	5316	SCAMP2	10066	RALBP1	10928	GPRC5A	9052	SCAMP2	10066
		MAP1B	4131	HDDC2	51020	RBM38	55544	GPRC5A	9052	TMCC1	23023
		H3F3C	440093	KLHL15	80311	SELENON	57190	ZNF317	57693	TMCC1	23023
		ALDOA	226	KLHL15	80311	SETD1B	23067	ZNF317	57693	TMCC1	23023
		MYO1F	4542	AURKA	6790	SF1	7536	STX16	8675	FOXL1	2300
		MYO1F	4542	ZXDA	7789	SLC6A17	388662	TNRC6B	23112	FOXL1	2300
		MYO1F	4542	ZXDA	7789	SOCS7	30837	PPP1R14C	81706	ZNF107	51427
		ZNF106	64397	LSM14A	26065	SRD5A3	79644	PLEKHF2	79666	SPIRE1	56907
		RBBP5	5929	LSM14A	26065	SUPT4H1	6827	PLEKHF2	79666	RNF6	6049
		SPIB	6689	LSM14A	26065	TGFBR3L	100507588	CHIC1	53344	RNF6	6049
		SLC26A2	1836	LSM14A	26065	TM9SF4	9777	ZNF711	7552	PTPDC1	138639
		HRK	8739	IDS	3423	WSB2	55884	ZNF711	7552	HMGA2	8091
		MPRIP	23164	LIMS1	3987	ZNF251	90987	CDADC1	81602	HMGA2	8091
		UBXN11	91544	CRISPLD2	83716	GIPC1	10755	IGFBP5	3488	CSNK1A1	1452
		NR2F2	7026	PACS2	23241	ISCU	23479	CCNA2	890	ARSJ	79642
		KCTD12	115207	HIST3H2BB	128312	LNPEP	4012	CCNA2	890	ZNF415	55786
		ZNF175	7728	HIST3H2BB	128312	LNPEP	4012	CCNA2	890	ZNF616	90317
		WNT9B	7484	NIPA1	123606	MDC1	9656	CCNA2	890	SUV39H2	79723
		TIMM10	26519	KIAA1210	57481	MICAL2	9645	PPARGC1A	10891	FAM3C	10447
		SMAD4	4089	CRY2	1408	MORC4	79710	WNK3	65267	ZNF846	162993
		SMAD4	4089	ZNF783	100289678	MORC4	79710	UQCRB	7381	ZNF23	7571
		SMAD4	4089	GPR55	9290	MRPS21	54460	MRPL52	122704	TUBB2A	7280
		SLC6A17	388662	NTPCR	84284	PDZD4	57595	TPP1	1200	GTPBP3	84705
		ADAMTS5	11096	NTPCR	84284	SFMBT2	57713	TNFRSF10B	8795	IRAK1BP1	134728
		HINT1	3094	RFTN2	130132	SIGLEC10	89790	TNFRSF10B	8795	IRAK1BP1	134728
		SLC25A25	114789	LRRTM2	26045	SLC7A8	23428	TNFRSF10B	8795	SLC35G3	146861
		OLR1	4973	POLA2	23649	TMEM9	252839	G6PC	2538	ETS1	2113
		SLC25A44	9673	PRRG4	79056	ZNF512B	57473	ZNF800	168850	ETS1	2113
		KHSRP	8570	LRIG2	9860	IFFO2	126917	ZNF800	168850	ETS1	2113
		TOPBP1	11073	LEPROTL1	23484	NEUROD1	4760	ZNF800	168850	ETS1	2113
		SOS1	6654	LEPROTL1	23484	NEUROD1	4760	ZNF800	168850	UNC5B	219699
		RGS6	9628	ZNF730	100129543			ZNF800	168850	UNC5B	219699
		TP53INP2	58476	SLC1A5	6510			ZNF800	168850	UNC5B	219699
		BAG2	9532	SLC1A5	6510			ZNF800	168850	ZC3HAV1L	92092
		NUDT21	11051	TNFRSF13B	23495			ZNF800	168850	RPS6KA3	6197
		FBXO46	23403	IMP4	92856			YY1	7528	AP5M1	55745
		CFDP1	10428	NXPE2	120406			YY1	7528	AP5M1	55745
		ZNF627	199692	LINC00632	286411			YY1	7528	ZNF829	374899
		ZFX	7543	DNAJB13	374407			YY1	7528	WDR72	256764
		WDFY1	57590	ACAA2	10449			RPS27A	6233	HFM1	164045
		UBR5	51366	CISD2	493856			RPS27A	6233	SPTLC3	55304
		UBE2G1	7326	PRR11	55771			RPS27A	6233	SCN8A	6334
		TRIM23	373	ZNF430	80264			RPS27A	6233	ATXN7	6314
		TPT1	7178	RAB11FIP1	80223			RPS27A	6233	TLDC1	57707
		TMSB10	9168	HM13	81502			RPS27A	6233	RBM25	58517
		SNX25	83891	ZBTB3	79842			UBB	7314	ZADH2	284273
		SMAD2	4087	TRAF3IP1	26146			UBB	7314	AP3M2	10947
		SMAD2	4087	GSDMA	284110			UBB	7314	ZNF556	80032
		SGMS1	259230	KCNE4	23704			UBB	7314	ZNF556	80032
		SERTAD3	29946	OSBPL10	114884			THRA	7067	ZNF253	56242
		SEC24A	10802	APPL1	26060			STX6	10228	TOPBP1	11073
		RYBP	23429	APPL1	26060			STX6	10228	TEF	7008
		RNF38	152006	PAPOLA	10914			STX6	10228	RNMT	8731
		RNF139	11236	ZNF878	729747			SNTB1	6641	ADAM17	6868
		PREX1	57580	CINP	51550			SNTB1	6641	RSBN1L	222194
		PLXND1	23129	CRCP	27297			RAB14	51552	KLHL24	54800
		PHLPP2	23035	ULBP3	79465			PXK	54899	PDK3	5165
		PHLPP2	23035	ULBP3	79465			PXK	54899	RNF187	149603
		PHC2	1912	EMP2	2013			PXK	54899	ZNF597	146434
		PGM2L1	283209	PIGR	5284			PXK	54899	CENPO	79172
		PAK2	5062	SCD5	79966			PPP6R1	22870	FAM13A	10144
		NUP133	55746	GPR82	27197			PPP6R1	22870	RLIM	51132
		NSD1	64324	SNRPD1	6632			MAP3K9	4293	VCAM1	7412
		NF1	4763	CCL16	6360			KIF13A	63971	LAPTM4B	55353
		KMT2C	58508	SPATA5	166378			KIF13A	63971	ZNF449	203523
		MGEA5	10724	NARS	4677			KIF13A	63971	PNKD	25953
		MED14	9282	PDE6B	5158			KIF13A	63971	EN2	2020
		LRRC61	65999	TESMIN	9633			HSPA8	3312	ZNF664	144348
		LPCAT1	79888	GRWD1	83743			HSPA8	3312	ZNF121	7675
		IER3	8870	ZFYVE9	9372			HSPA8	3312	ZBTB4	57659
		HMGXB4	10042	SVIP	258010			HSPA8	3312	ULK1	8408
		GYS1	2997	SORD	6652			GMFB	2764	TUBB	203068
		GLCCI1	113263	SMTNL2	342527			GMFB	2764	TSG101	7251
		GCSAM	257144	PRICKLE1	144165			GMFB	2764	TNRC6B	23112
		FEM1B	10116	MYH9	4627			GMFB	2764	TMF1	7110
		FCHSD2	9873	MOB1A	55233			GMFB	2764	TMEM30A	55754
		FARSA	2193	KIF1C	10749			EOGT	285203	TFRC	7037
		ELMO1	9844	DTD2	112487			EOGT	285203	TBL1XR1	79718
		E2F7	144455	CDC73	79577			EOGT	285203	TBC1D7	51256
		DERL1	79139	XPNPEP3	63929			ELL2	22936	TBC1D13	54662
		CPEB4	80315	YTHDC1	91746			DLG5	9231	STX2	2054
		CCNL2	81669	ZNF621	285268			DLG5	9231	STAG1	10274
		C2CD2L	9854	ZMAT2	153527			DLG5	9231	SSX2IP	117178
		SZRD1	26099	APTX	54840			CAPRIN2	65981	SRGN	5552
		ATP5G3	518	DENND6B	414918			CAPRIN2	65981	SORT1	6272
		ADAR	103	TRAF3IP2	10758			ANKRD50	57182	SMCR8	140775
		ABL2	27	PEAK3	374872			ZFYVE26	23503	SLC7A1	6541
		GATA3	2625	C1QTNF6	114904			ZFYVE26	23503	SLC38A2	54407
		LAMP2	3920	MINOS1	440574			KLF6	1316	SLC19A2	10560
		MAPK14	1432	POPDC2	64091			FOXQ1	94234	SLC10A7	84068
		SLC6A8	6535	TAF1B	9014			FOXQ1	94234	SIPA1L1	26037
		DKK2	27123	SPPL2A	84888			OSBP	5007	SHOC2	8036
		PRKAA2	5563	YME1L1	10730			ZNF24	7572	RP2	6102
		HIF1A	3091	STRN3	29966			SIK1	150094	RHOG	391
		GSK3B	2932	SRRD	402055			SIK1	150094	RGS16	6004
		YAP1	10413	SHOC2	8036			SIK1	150094	RGS16	6004
		FSTL1	11167	SGTB	54557			MMGT1	93380	RAN	5901
		SFRP1	6422	RBM3	5935			MMGT1	93380	RAB2B	84932
		SFRP1	6422	PARP2	10038			MMGT1	93380	PURB	5814
		MRC1	4360	OSMR	9180			MMGT1	93380	PGAP1	80055
		RARA	5914	MSANTD4	84437			MMGT1	93380	PER2	8864
		RXRA	6256	MED28	80306			MMGT1	93380	PBRM1	55193
		EZH2	2146	MDM4	4194			SNX5	27131	OSBPL3	26031
		SOCS6	9306	IGF1	3479			SNX5	27131	NMT2	9397
		TFPI	7035	FAM241A	132720			SNX5	27131	FAM192A	80011
		TBC1D9	23158	C11orf84	144097			ZNF12	7559	NIN	51199
		CDC27	996	ZNF581	51545			ZNF12	7559	NCAPG	64151
		HMGCR	3156	ZNF556	80032			ZNF12	7559	NAA50	80218
		PINK1	65018	LINC00346	283487			ZNF12	7559	MTUS1	57509
		SMAD5	4090	PRPF6	24148			ZNF12	7559	MPP5	64398
		SIGLEC1	6614	GRK4	2868			ZNF12	7559	KMT2E	55904
		TRIM27	5987	TFDP2	7029			KIAA1191	57179	LPCAT1	79888
		ADGRL1	22859	DSN1	79980			KIAA1191	57179	LONRF1	91694
		ATPAF1	64756	ERO1A	30001			ZMAT3	64393	KPNA1	3836
		ATPAF1	64756	PGBD5	79605			ZMAT3	64393	EFCAB14	9813
		CAPN15	6650	R3HDM2	22864			ZMAT3	64393	WASHC5	9897
		COPZ1	22818	MCM9	254394			ZMAT3	64393	KDM5A	5927
		FRYL	285527	ATP6V1A	523			ZMAT3	64393	INO80D	54891
		HOXC11	3227	SSR1	6745			TRIM37	4591	IL1A	3552
		HOXC11	3227	SSR1	6745			STARD13	90627	HIST1H3D	8351
		RETREG2	79137	ZNF8	7554			STARD13	90627	HECW2	57520
		SLC16A1	6566	ZMYM1	79830			POC1B-GALNT4	100528030	GOT1	2805
		SNCG	6623	ZMYM1	79830			NRBF2	29982	GOLGA8B	440270
		VPS26B	112936	YWHAZ	7534			NRBF2	29982	GOLGA1	2800
		WDTC1	23038	TXNDC16	57544			NRBF2	29982	GNS	2799
		ZBTB37	84614	TMEM192	201931			MAPK1	5594	GK5	256356
		GIPC1	10755	TIAL1	7073			MAPK1	5594	G3BP2	9908
		MACC1	346389	SNTN	132203			MAPK1	5594	FSD1L	83856
		NUP93	9688	RASSF9	9182			MAPK1	5594	CCNQ	92002
		RABGAP1	23637	PDE7A	5150			MAPK1	5594	EPS15	2060
		SEMA6D	80031	PAFAH1B2	5049			GALNT4	8693	EED	8726
				OR7D2	162998			ESR1	2099	DYNC1LI2	1783
				IKZF3	22806			CAMSAP2	23271	DDX52	11056
				TOR1AIP2	163590			ZNF154	7710	CPOX	1371
				WWTR1	25937			ZNF154	7710	CPEB4	80315
				PLEKHA2	59339			ZNF154	7710	CLCC1	23155
				DNAJC10	54431			SLC46A1	113235	CCL22	6367
				ZFP30	22835			PARP1	142	CCDC88C	440193
				PI4K2B	55300			PARP1	142	ELMSAN1	91748
				ARSK	153642			PARP1	142	GSKIP	51527
				ARSK	153642			ATP6V0D1	9114	EMSY	56946
				C17orf75	64149			ATP6V0D1	9114	BLOC1S2	282991
				MBOAT1	154141			ATP6V0D1	9114	BAZ2A	11176
				MBOAT1	154141			UBE2D3	7323	ATP2B1	490
				CCDC122	160857			POLR1B	84172	ATG2B	55102
				SPTLC3	55304			POLR1B	84172	ASB1	51665
				SELPLG	6404			PHF12	57649	ARRDC3	57561
				ZC3H12B	340554			LZIC	84328	ARRB2	409
				NECAB3	63941			LZIC	84328	APOL6	80830
				TLN1	7094			CALM2	805	ALDH9A1	223
				RBMS2	5939			CALM2	805	AFF4	27125
				RBMS2	5939			CALM2	805	ACYP1	97
				IER5	51278			ZNF354B	117608	CTDSPL	10217
				HINT1	3094			ZNF354B	117608	TUSC3	7991
				GGCX	2677			ZNF354B	117608	MEG3	55384
				EPB41	2035			ZNF354B	117608	PHLPP2	23035
				EMC7	56851			ZNF354B	117608	PHLPP2	23035
				AAK1	22848			RAN	5901	GPD1L	23171
				ALDOA	226			RAN	5901	PTEN	5728
				AVL9	23080			RAN	5901	PTEN	5728
				ZKSCAN1	7586			RAN	5901	PTEN	5728
				AP5B1	91056			RAN	5901	ALDH1A1	216
				CPE	1363			NIPA1	123606	CDKN1A	1026
				TSC22D2	9819			NIPA1	123606	BAX	581
				KCNK2	3776			KLHL36	79786	RASSF1	11186
				HACD4	401494			KLHL36	79786	RASSF1	11186
				ZNF566	84924			KLHL36	79786	RASSF1	11186
				LAX1	54900			RFT1	91869	INPP4B	8821
				LAX1	54900			VPS37B	79720	CTNNB1	1499
				COX20	116228			RBM20	282996	TCF4	6925
				ATAD3C	219293			RBM20	282996	VEGFA	7422
				SLC35E2B	728661			UBBP4	23666	PRKN	5071
				NOL9	79707			UBBP4	23666	EGR1	1958
				ACP6	51205			UBBP4	23666	NRAS	4893
				XRCC2	7516			NCAPD2	9918	RUNX1	861
				FAM217B	63939			NCAPD2	9918	CEBPA	1050
				NFX1	4799			RRAGD	58528	SAMHD1	25939
				PDE12	201626			RRAGD	58528	ADCY9	115
				PTDSS2	81490			PPIG	9360	DCBLD2	131566
				DNPEP	23549			PPIG	9360	RPL13A	23521
				IGSF6	10261			PPIG	9360	RPL13A	23521
				TMEM19	55266			PPIG	9360	CADPS2	93664
				EHD2	30846			CEP170	9859	PRAMEF11	440560
				TWSG1	57045			CEP170	9859	PRAMEF15	653619
				IRAK3	11213			CLEC12B	387837	PRAMEF26	645359
				MOCS3	27304			HADHB	3032	PRAMEF4	400735
				ZBTB8B	728116			RAG1	5896	PRAMEF9	343070
				ZBTB8B	728116			RAG1	5896	HNRNPH1	3187
				ZBTB16	7704			PEX13	5194	WDFY3	23001
				WDFY2	115825			TRIM71	131405
				TAB1	10454			SLC12A7	10723
				SNAP29	9342			RFX7	64864
				SHROOM3	57619			PIGA	5277
				SAMD5	389432			PIGA	5277
				RASGRP3	25780			LEFTY1	10637
				RAD54L2	23132			KREMEN1	83999
				PTAFR	5724			CUL3	8452
				PRR13	54458			CUL3	8452
				PHLDA3	23612			COX20	116228
				PCYOX1	51449			ADARB2	105
				NUP43	348995			RBM43	375287
				NDUFA4P1	360165			RPF2	84154
				GPC4	2239			RPF2	84154
				FAM177A1	283635			IPMK	253430
				FAM177A1	283635			TRIM4	89122
				EMC2	9694			ZNF224	7767
				DUSP19	142679			ZNF224	7767
				DRAXIN	374946			MFF	56947
				CSTF1	1477			MFF	56947
				BMP7	655			TMEM30A	55754
				MFSD14C	84278			TMEM30A	55754
				RABAC1	10567			SATB2	23314
				ARL17B	100506084			RPS6KA5	9252
				OLR1	4973			RLIM	51132
				EIF1AD	84285			SFTPA1	653509
				ZNF623	9831			MBNL3	55796
				PDLIM5	10611			MBNL3	55796
				CNNM3	26505			DAPK1	1612
				THEM4	117145			CERCAM	51148
				TMEM216	51259			CHEK2	11200
				ZNF786	136051			CHEK2	11200
				APOBEC3F	200316			BMP3	651
				HEXA	3073			ACSL4	2182
				DBF4	10926			ACBD5	91452
				MESD	23184			MAVS	57506
				LIAS	11019			MAVS	57506
				SLC19A3	80704			ASB16	92591
				CRIPT	9419			DAD1	1603
				ESF1	51575			DAD1	1603
				YES1	7525			ZNF620	253639
				XKR4	114786			ZIC5	85416
				WDR55	54853			WIPF2	147179
				WDR17	116966			WIPF2	147179
				TMEM236	653567			WIPF2	147179
				TBCCD1	55171			WASL	8976
				SLC33A1	9197			WASL	8976
				RBL1	5933			TSPAN3	10099
				NIPAL1	152519			TCF7L2	6934
				NFE2L1	4779			PURG	29942
				MTHFD1L	25902			MCC	4163
				LONRF2	164832			LIPA	3988
				KIAA1456	57604			HOXD11	3237
				ING1	3621			HOXB3	3213
				HEYL	26508			GNPTAB	79158
				GMPS	8833			DYNC1LI2	1783
				GMEB1	10691			DEPDC1	55635
				EXOSC2	23404			CFL2	1073
				ESYT2	57488			AKIRIN2	55122
				ERGIC1	57222			ZNF107	51427
				DYNLL2	140735			CDK2AP2	10263
				C12orf49	79794			ZNF678	339500
				APOOL	139322			RNF11	26994
				RAET1E	135250			RACGAP1	29127
				KIAA0754	643314			MYLIP	29116
				KIAA0754	643314			KCNB1	3745
				SSR3	6747			FGFR1OP	11116
				BAZ2B	29994			DLC1	10395
				WIZ	58525			DCUN1D3	123879
				ZKSCAN3	80317			ABCD2	225
				TAF8	129685			NF2	4771
				CEP57L1	285753			ODF4	146852
				KCNK5	8645			NAA50	80218
				ELP2	55250			FIG4	9896
				REPS2	9185			SF3A1	10291
				SYNRG	11276			CYB5D1	124637
				TMEM105	284186			F2RL1	2150
				LYRM4	57128			CINP	51550
				ZSCAN22	342945			ADM2	79924
				SLC9A7	84679			RFC2	5982
				SHISA2	387914			WDR31	114987
				BVES	11149			GPR82	27197
				STX4	6810			NOM1	64434
				SUGT1	10910			POLR2D	5433
				SUGT1	10910			NARS	4677
				SLC16A13	201232			TERF2	7014
				HOOK3	84376			NIP7	51388
				UHRF1BP1L	23074			SMTNL2	342527
				NICN1	84276			PSMB5	5693
				SFT2D2	375035			NKAP	79576
				MED17	9440			CYP20A1	57404
				PTGIS	5740			ATF7IP	55729
				RBM22	55696			RPS15A	6210
				PCDHB2	56133			PDP2	57546
				SS18	6760			DUSP18	150290
				DNAJC3	5611			CXorf21	80231
				MAPKAPK5	8550			MYH11	4629
				CLSTN1	22883			PLA2G12A	81579
				TMEM41B	440026			CDK4	1019
				ATP6V0E1	8992			ROMO1	140823
				RPL37A	6168			ROMO1	140823
				DNA2	1763			LILRA2	11027
				DNA2	1763			USP32	84669
				GPAT4	137964			PTGR2	145482
				FOSL2	2355			SLC35E3	55508
				CBY3	646019			TMCO1	54499
				RILPL1	353116			SLC35E2B	728661
				MPIG6B	80739			ACP6	51205
				FBXO36	130888			FAM217B	63939
				PMPCA	23203			IL23R	149233
				PMPCA	23203			PIGG	54872
				PLA2G4A	5321			XIAP	331
				TRPM6	140803			RBM27	54439
				STIL	6491			AGO3	192669
				APOL2	23780			AGO3	192669
				MOB3A	126308			S1PR2	9294
				PCDHB11	56125			ARL17B	100506084
				PLEKHS1	79949			OMD	4958
				PLEKHS1	79949			MED18	54797
				PLEKHS1	79949			CCR6	1235
				ZNF70	7621			C16orf45	89927
				AEN	64782			SSTR2	6752
				ATP6V0A2	23545			SLC31A1	1317
				PLEKHH1	57475			RBM23	55147
				FANCF	2188			NFE2L1	4779
				ZNF490	57474			KDELR1	10945
				DCAF7	10238			C4orf36	132989
				SIK2	23235			FLYWCH2	114984
				VPS8	23355			SLC38A9	153129
				PDE11A	50940			PLEKHS1	79949
				POU2F3	25833			PLEKHS1	79949
				CRX	1406			PLEKHS1	79949
				BRMS1L	84312			GP2	2813
				IGF2R	3482			GP2	2813
				S1PR2	9294			IRF1	3659
				KIF18B	146909			IRF1	3659
				GJD3	125111			ANKRD9	122416
				ZSCAN29	146050			FAM120AOS	158293
				AKAP5	9495			PRR23A	729627
				TAF1	6872			PRR23A	729627
				RBBP4	5928			SNTB2	6645
				SGPL1	8879			ZNF431	170959
				AGO3	192669			PRPF4	9128
				ZNF124	7678			ZNF529	57711
				RBBP9	10741			ZNF529	57711
				RNF24	11237			TMEM2	23670
				APAF1	317			RUNDC1	146923
				GTF3C6	112495			BTG1	694
				VCPIP1	80124			THAP6	152815
				PPM1D	8493			MOCS2	4338
				NUDCD2	134492			C3orf18	51161
				NDUFA7	4701			KBTBD6	89890
				SLU7	10569			CDCA4	55038
				TCF23	150921			IFNLR1	163702
				CDKAL1	54901			RFXAP	5994
				MALL	7851			KLRD1	3824
				DARS	1615			MED8	112950
				INMT	11185			IGF2R	3482
				ANKRD9	122416			TMTC1	83857
				ZNF284	342909			DTX4	23220
				POLR1B	84172			FKTN	2218
				ULK2	9706			RNF125	54941
				GREB1	9687			FAM114A1	92689
				KIF3A	11127			CHERP	10523
				TRUB2	26995			MMP2	4313
				HECTD3	79654			DLL1	28514
				GLRX2	51022			NKD2	85409
				GINM1	116254			CYLD	1540
				PEX2	5828			IGF1	3479
				PPTC7	160760			CYP2C9	1559
				SNX1	6642			CCDC6	8030
				NDRG1	10397			PPARA	5465
				TTC9C	283237			PPARA	5465
				CLEC7A	64581			UCP1	7350
				SRP19	6728			SCD	6319
				SLC1A2	6506			SNAI3	333929
				SLC1A2	6506			MST1	4485
				HSD17B12	51144			SAV1	60485
				COL8A1	1295			ERBB2	2064
				EMC3	55831			CSNK2A1	1457
				RDH10	157506			DCBLD2	131566
				ATP1B4	23439			EREG	2069
				CYP51A1	1595			FXR1	8087
				RAP2B	5912			SEC16A	9919
				NAV1	89796			UBC	7316
				ATL3	25923			ZBTB7A	51341
				ZNF260	339324			ABCG8	64241
				MRO	83876			ARSA	410
				MRO	83876			ATP6V0E1	8992
				CDH7	1005			GPR161	23432
				TNFSF15	9966			GPR75	10936
				ZNF451	26036			GRSF1	2926
				ZNF708	7562			IFITM1	8519
				ZNF107	51427			MAPKAPK5	8550
				CPSF2	53981			ORC1	4998
				CPSF2	53981			PRPF38A	84950
				PCNP	57092			QSOX1	5768
				PDF	64146			SIGLEC9	27180
				GATA6	2627			TIMM50	92609
				ITGB3	3690			FUT11	170384
				KLLN	100144748			RNF149	284996
				TMEM239	100288797
				MYPN	84665
				ANAPC16	119504
				SCUBE3	222663
				RMDN1	51115
				RHOF	54509
				HUS1	3364
				OSBPL2	9885
				ZDHHC20	253832
				AKIP1	56672
				ZNF281	23528
				ZNF281	23528
				GSTO2	119391
				TMEM70	54968
				QPCTL	54814
				OTUD7B	56957
				NUDT7	283927
				HIST1H2BJ	8970
				ZNF17	7565
				COX6B1	1340
				ZNF286B	729288
				STK4	6789
				STK4	6789
				SIT1	27240
				PRKCA	5578
				EPG5	57724
				DBR1	51163
				ALDH6A1	4329
				ADAM17	6868
				POLL	27343
				LRRC10	376132
				ACOX1	51
				ESCO1	114799
				LIPG	9388
				RBM48	84060
				CASP10	843
				PCLAF	9768
				KAZALD1	81621
				YPEL1	29799
				NT5C1A	84618
				CPT1A	1374
				NCAN	1463
				COPS5	10987
				PRKCH	5583
				TMEM92	162461
				PTENP1	11191
				IL4	3565
				GATA3	2625
				MAPK7	5598
				SLC6A4	6532
				PRDX6	9588
				TRIM11	81559
				ABCB9	23457
				ATG4A	115201
				IL18	3606
				IL1B	3553
				TNF	7124
				CCL3	6348
				CCL4	6351
				BCAR1	9564
				MT1M	4499
				TP53	7157
				TNK2	10188
				PDGFRB	5159
				FGF11	2256
				FBXW7	55294
				AMBRA1	55626
				APOBEC3C	27350
				BBC3	27113
				C8orf58	541565
				CAPN15	6650
				DBNDD1	79007
				EREG	2069
				LMNB2	84823
				LRRC58	116064
				MAP2K7	5609
				PKMYT1	9088
				PRSS8	5652
				RRAS	6237
				S100A16	140576
				SETD5	55209
				SETD7	80854
				SLIT3	6586
				SLIT3	6586
				TOMM40	10452
				ZNF516	9658
				ALOX5AP	241
				DCP1A	55802
				FAM210B	116151
				FLCN	201163
				MIEF2	125170
				RAB5C	5878
				SMYD4	114826
				TBC1D14	57533
				WASF2	10163
				ZNF106	64397
				CCDC69	26112
				FPR1	2357
				KCNJ5	3762
				ZC3H15	55854
				RASSF4	83937

## Sheet: ON_miR-27a-3p
Pathway Name	Pathway Id	Source Name	Organism	Pathway uploaded gene count	Genes in InnateDB for this entity	Pathway p-value	Pathway p-value (corrected)	Gene Symbols	Genes (Symbol|IDBG-ID|Ensembl|Entrez|Fold Change|P-Value)
nucleus	GO:0005634	cellular component	9606	197	5730	3.14866e-15	8.97997e-12	ADAR; ADD1; AFF4; AKIRIN1; ALDOA; AP3B2; APBB2; APC; APEX1; APPBP2; ARL4C; ARL5B; ARNTL; ATN1; BNIP3; BRAT1; BUB3; CARM1; CCND1; CCNK; CCNL2; CCNT2; CELF1; CELF2; COASY; CPEB4; CSRP2; CTNND1; DAZAP2; DCAF7; DCUN1D4; DKK2; DNAJC27; DUSP5; DYRK3; E2F7; ECT2; EGFR; ELL2; EN2; EZH2; FBXW7; FEM1B; FHL2; FIZ1; FOXJ3; FOXN2; FOXO1; FOXP4; GATA2; GATA3; GNB5; GRB2; GRWD1; GSK3B; HAT1; HIF1A; HINT1; HIPK2…	ADAR|IDBG-102968|ENSG00000160710|102724045,103|; ADD1|IDBG-7701|ENSG00000087274|118|; AFF4|IDBG-43817|ENSG00000072364|27125|; AKIRIN1|IDBG-96598|ENSG00000174574|79647|; ALDOA|IDBG-25500|ENSG00000149925|226|; AP3B2|IDBG-26673|ENSG00000103723|8120|; APBB2|IDBG-15151|ENSG00000163697|323|; APC|IDBG-37007|ENSG00000134982|324|; APEX1|IDBG-2246|ENSG00000100823|328|; APPBP2|IDBG-62307|ENSG00000062725|105…
regulation of transcription, DNA-templated	GO:0006355	biological process	9606	89	1898	5.86425e-13	8.36242e-10	AFF4; APBB2; APEX1; ARNTL; CARM1; CCNK; CCNL2; CCNT2; CHEK2; CTNND1; DKK2; E2F7; ELL2; ERC1; EZH2; FBXW7; FIZ1; FOXJ3; FOXN2; FOXO1; FOXP4; FRYL; GATA2; GATA3; HIF1A; HINT1; HOXB3; HOXC6; HOXD11; IFNG; INO80D; KHSRP; LIN54; MACC1; MAPK14; MBTD1; MIER3; MLL2; MLL3; MLL; MYT1; NFE2L2; NLK; NR1D2; NR2F2; PAX3; PHB; PKNOX1; PNRC2; PPARG; PRKAA2; PROX2; RARA; RBBP5; RPS6KA5; RREB1; RUNX1; RXRA; SERTAD…	AFF4|IDBG-43817|ENSG00000072364|27125|; APBB2|IDBG-15151|ENSG00000163697|323|; APEX1|IDBG-2246|ENSG00000100823|328|; ARNTL|IDBG-32620|ENSG00000133794|406|; CARM1|IDBG-28472|ENSG00000142453|10498|; CCNK|IDBG-19541|ENSG00000090061|8812|; CCNL2|IDBG-281455|ENSG00000221978|81669|; CCNT2|IDBG-70567|ENSG00000082258|905|; CHEK2|IDBG-3314|ENSG00000183765|11200|; CTNND1|IDBG-47085|ENSG00000198561|1500|; D…
transcription, DNA-templated	GO:0006351	biological process	9606	86	1938	3.02058e-11	2.87156e-08	APEX1; ATN1; BTG2; CARM1; CCND1; CCNL2; CCNT2; CHEK2; CTNND1; E2F7; EZH2; FHL2; FIZ1; FOXJ3; FOXN2; FOXO1; FOXP4; FRYL; GATA2; HIF1A; HINT1; HIPK2; HOXA10; HOXB3; HOXC11; HOXC6; HOXD11; INO80D; KHSRP; LIN54; LITAF; LPIN1; MACC1; MAPK14; MBTD1; MIER3; MLL2; MLL3; MYT1; NLK; NR1D2; NR2F2; NSD1; PLAGL2; PNRC2; PPARG; PRKAA2; PROX2; PSPC1; RARA; RBBP5; RUNX1; RXRA; RYBP; SERTAD3; SETD1B; SETD7; SMAD2…	APEX1|IDBG-2246|ENSG00000100823|328|; ATN1|IDBG-15595|ENSG00000111676|1822|; BTG2|IDBG-105945|ENSG00000159388|7832|; CARM1|IDBG-28472|ENSG00000142453|10498|; CCND1|IDBG-61868|ENSG00000110092|595|; CCNL2|IDBG-281455|ENSG00000221978|81669|; CCNT2|IDBG-70567|ENSG00000082258|905|; CHEK2|IDBG-3314|ENSG00000183765|11200|; CTNND1|IDBG-47085|ENSG00000198561|1500|; E2F7|IDBG-49113|ENSG00000165891|144455|;…
protein binding	GO:0005515	molecular function	9606	267	9632	3.53884e-10	2.52319e-07	ABCA1; ABL2; ADAMTS5; ADAR; ADD1; AFF4; ALDOA; AMOTL2; ANKRD40; AP1G1; APBB2; APC; APEX1; APPBP2; ARL4C; ARL6IP1; ARNTL; ATN1; ATP7B; ATPAF1; BAG2; BMPR2; BNIP3; BRAT1; BTG2; BUB3; C2CD2L; CAB39; CARM1; CCND1; CCNK; CCNL2; CD2AP; CELF1; CEP55; CHEK2; CNN3; COASY; CPEB4; CSRP2; CTNND1; CUL1; DAZAP2; DCAF7; DCUN1D4; DDI2; DERL1; DUSP5; DYNC2LI1; DYRK3; E2F7; ECT2; EFHD2; EGFR; EIF2S2; EIF5; EIF5A2;…	ABCA1|IDBG-79441|ENSG00000165029|19|; ABL2|IDBG-105099|ENSG00000143322|27|; ADAMTS5|IDBG-1207|ENSG00000154736|11096|; ADAR|IDBG-102968|ENSG00000160710|102724045,103|; ADD1|IDBG-7701|ENSG00000087274|118|; AFF4|IDBG-43817|ENSG00000072364|27125|; ALDOA|IDBG-25500|ENSG00000149925|226|; AMOTL2|IDBG-57528|ENSG00000114019|51421|; ANKRD40|IDBG-59210|ENSG00000154945|91369|; AP1G1|IDBG-41180|ENSG0000016674…
definitive hemopoiesis	GO:0060216	biological process	9606	7	14	5.80206e-09	3.30949e-06	GATA2; HOXB3; RUNX1; SP1; SP3; TGFBR3; ZFP36L2;	GATA2|IDBG-55213|ENSG00000179348|2624|; HOXB3|IDBG-56791|ENSG00000120093|3213|; RUNX1|IDBG-2825|ENSG00000159216|100506403,101928269,861|; SP1|IDBG-36616|ENSG00000185591|6667|; SP3|IDBG-75293|ENSG00000172845|6670|; TGFBR3|IDBG-100244|ENSG00000069702|7049|; ZFP36L2|IDBG-48686|ENSG00000152518|678|;
nucleoplasm	GO:0005654	cellular component	9606	55	1132	9.43592e-09	3.84447e-06	ADAR; APEX1; BNIP3; CARM1; CCND1; CCNT2; CHEK2; CUL1; EZH2; FBXW7; FHL2; FOXO1; GATA2; GATA3; HAT1; HIF1A; HNRNPF; KHSRP; LIN54; MAPK14; MED13; MED14; MED30; MYO1C; NCBP2; NLK; NOLC1; NR1D2; NRBP1; NUDT21; PDS5B; PHB; PHC2; PPARG; PRKAA2; PSPC1; RARA; RPS6KA5; RXRA; RYBP; SMAD2; SMAD4; SMAD5; SP1; SRSF1; TERF2IP; THRB; TP53; TPT1; TRIM27; UBE2D1; WEE1; YAP1; YWHAZ; ZNF638;	ADAR|IDBG-102968|ENSG00000160710|102724045,103|; APEX1|IDBG-2246|ENSG00000100823|328|; BNIP3|IDBG-93314|ENSG00000176171|664|; CARM1|IDBG-28472|ENSG00000142453|10498|; CCND1|IDBG-61868|ENSG00000110092|595|; CCNT2|IDBG-70567|ENSG00000082258|905|; CHEK2|IDBG-3314|ENSG00000183765|11200|; CUL1|IDBG-46918|ENSG00000055130|8454|; EZH2|IDBG-47019|ENSG00000106462|2146|; FBXW7|IDBG-41233|ENSG00000109670|552…
anterior/posterior pattern specification	GO:0009952	biological process	9606	15	107	8.53364e-09	4.05632e-06	APC; BMPR2; BTG2; HIPK2; HOXA10; HOXB3; HOXC11; HOXC6; HOXD11; MLL; NR2F2; SFRP1; SMAD2; SMAD4; TGFBR1;	APC|IDBG-37007|ENSG00000134982|324|; BMPR2|IDBG-78880|ENSG00000204217|659|; BTG2|IDBG-105945|ENSG00000159388|7832|; HIPK2|IDBG-43737|ENSG00000064393|28996|; HOXA10|IDBG-404968|ENSG00000253293|3206|; HOXB3|IDBG-56791|ENSG00000120093|3213|; HOXC11|IDBG-37303|ENSG00000123388|3227|; HOXC6|IDBG-37416|ENSG00000197757|3223|; HOXD11|IDBG-75689|ENSG00000128713|3237|; MLL|IDBG-73725|ENSG00000118058|4297|; …
positive regulation of transcription, DNA-templated	GO:0045893	biological process	9606	35	563	1.72199e-08	6.13889e-06	ARNTL; CHEK2; FHL2; FOXO1; GATA3; HIF1A; HIPK2; IFNG; IGF1; MED13; MED14; MED30; MLL; NFE2L2; NR1D2; NR2F2; NSD1; PAX3; PHB; PPARG; RARA; RREB1; RUNX1; RXRA; SERTAD3; SFRP1; SMAD2; SMAD4; SMAD5; SP1; SP3; TGFBR1; TP53; TP53INP1; TP53INP2;	ARNTL|IDBG-32620|ENSG00000133794|406|; CHEK2|IDBG-3314|ENSG00000183765|11200|; FHL2|IDBG-64511|ENSG00000115641|2274|; FOXO1|IDBG-26475|ENSG00000150907|2308|; GATA3|IDBG-52615|ENSG00000107485|2625|; HIF1A|IDBG-8510|ENSG00000100644|3091|; HIPK2|IDBG-43737|ENSG00000064393|28996|; IFNG|IDBG-45916|ENSG00000111537|3458|; IGF1|IDBG-53609|ENSG00000017427|3479|; MED13|IDBG-62711|ENSG00000108510|9969|; MED…
positive regulation of transcription from RNA polymerase II promoter	GO:0045944	biological process	9606	44	849	5.38702e-08	1.70709e-05	ARNTL; BTG2; CCNT2; E2F7; EGFR; EN2; FOXO1; GATA2; GATA3; GSK3B; HIF1A; HIPK2; HOXA10; HOXC11; ID4; IFNG; IGF1; LPIN1; MAPK14; MED13; MED14; MET; MLL2; MLL; NFE2L2; PAX3; PKNOX1; PLAG1; PLAGL2; PPARG; RARA; RPS6KA5; RUNX1; RXRA; SMAD2; SMAD4; SMAD5; SP1; TARDBP; THRB; TP53; YAP1; ZNF148; ZNF384;	ARNTL|IDBG-32620|ENSG00000133794|406|; BTG2|IDBG-105945|ENSG00000159388|7832|; CCNT2|IDBG-70567|ENSG00000082258|905|; E2F7|IDBG-49113|ENSG00000165891|144455|; EGFR|IDBG-16933|ENSG00000146648|1956|; EN2|IDBG-50344|ENSG00000164778|2020|; FOXO1|IDBG-26475|ENSG00000150907|2308|; GATA2|IDBG-55213|ENSG00000179348|2624|; GATA3|IDBG-52615|ENSG00000107485|2625|; GSK3B|IDBG-51663|ENSG00000082701|2932|; HIF…
negative regulation of transcription from RNA polymerase II promoter	GO:0000122	biological process	9606	35	619	1.76226e-07	5.02595e-05	ATN1; CCND1; E2F7; EZH2; FHL2; FOXO1; FOXP4; GATA2; GATA3; HIPK2; HOXB3; ID4; IFNG; LPIN1; NR2F2; NSD1; PAX3; PHB; PPARG; RARA; RXRA; RYBP; SMAD2; SMAD4; SP3; THRB; TP53; TRIM27; TXNIP; UBE2D1; WDTC1; ZFHX3; ZFP36; ZNF148; ZNF238;	ATN1|IDBG-15595|ENSG00000111676|1822|; CCND1|IDBG-61868|ENSG00000110092|595|; E2F7|IDBG-49113|ENSG00000165891|144455|; EZH2|IDBG-47019|ENSG00000106462|2146|; FHL2|IDBG-64511|ENSG00000115641|2274|; FOXO1|IDBG-26475|ENSG00000150907|2308|; FOXP4|IDBG-86663|ENSG00000137166|116113|; GATA2|IDBG-55213|ENSG00000179348|2624|; GATA3|IDBG-52615|ENSG00000107485|2625|; HIPK2|IDBG-43737|ENSG00000064393|28996|;…
cytosol	GO:0005829	cellular component	9606	94	2642	2.6399e-07	6.27417e-05	ABL2; ADD1; ALDH9A1; ALDOA; AMOTL2; AP1G1; APC; ARL6IP1; BUB3; CAB39; CAB39L; CARM1; CCND1; COPZ1; CTNND1; CUL1; DPYD; DYNC2LI1; ECT2; EIF2S2; EIF5; EIF5A2; ELMO1; FARSA; FNDC3A; FOXO1; GIPC1; GNPNAT1; GRB2; GSK3B; GYS1; HIF1A; ICK; IMPA1; ITCH; KHSRP; KLHDC3; LPIN1; MAP1B; MAP2K4; MAPK14; MYO1C; MYO9A; NCBP2; NFE2L2; NGFRAP1; NLK; NPEPPS; NUP133; PAK2; PDS5B; PFAS; PGM2L1; PHLPP2; PIK3CG; PINK1;…	ABL2|IDBG-105099|ENSG00000143322|27|; ADD1|IDBG-7701|ENSG00000087274|118|; ALDH9A1|IDBG-104484|ENSG00000143149|223|; ALDOA|IDBG-25500|ENSG00000149925|226|; AMOTL2|IDBG-57528|ENSG00000114019|51421|; AP1G1|IDBG-41180|ENSG00000166747|164|; APC|IDBG-37007|ENSG00000134982|324|; ARL6IP1|IDBG-17305|ENSG00000170540|23204|; BUB3|IDBG-92474|ENSG00000154473|9184|; CAB39|IDBG-82966|ENSG00000135932|51719|; CA…
regulation of transcription from RNA polymerase II promoter	GO:0006357	biological process	9606	26	385	2.60603e-07	6.75673e-05	FHL2; FOXO1; GATA3; HMGN1; HOXC6; ID4; JMY; LITAF; LPIN1; MAPK14; MED13; MED14; MED30; NR2F2; PKNOX1; PPARG; RXRA; SMAD4; SP1; SP4; SPIB; THRB; TIAL1; TP53; WDR77; ZFP36;	FHL2|IDBG-64511|ENSG00000115641|2274|; FOXO1|IDBG-26475|ENSG00000150907|2308|; GATA3|IDBG-52615|ENSG00000107485|2625|; HMGN1|IDBG-3514|ENSG00000205581|101927733,3150|; HOXC6|IDBG-37416|ENSG00000197757|3223|; ID4|IDBG-64059|ENSG00000172201|3400|; JMY|IDBG-30979|ENSG00000152409|133746|; LITAF|IDBG-14752|ENSG00000189067|9516|; LPIN1|IDBG-30220|ENSG00000134324|23175|; MAPK14|IDBG-84613|ENSG0000011206…
cytoplasm	GO:0005737	cellular component	9606	147	4897	1.64852e-06	0.000335827	ADAR; ALDH9A1; AP1G1; AP3B2; APBB2; APC; APEX1; APPBP2; ARL4C; ARL5B; ARL6IP1; ARNTL; ATN1; BMPR2; BNIP3; CARM1; CCND1; CD2AP; CELF1; CELF2; COASY; CPEB4; CPPED1; CTNND1; DAZAP2; DCAF7; DNAJC27; DPYD; ECT2; EGFR; EIF5; ELL2; ELMO1; ENDOU; ERC1; EZH2; FAM136A; FAM84B; FARSA; FEM1B; FIZ1; FOXO1; FZD9; GCSAM; GIPC1; GLCCI1; GRB2; GRWD1; GSK3B; GYS1; HAT1; HIF1A; HINT1; HIPK2; HMGN1; HOXA10; HOXC11; …	ADAR|IDBG-102968|ENSG00000160710|102724045,103|; ALDH9A1|IDBG-104484|ENSG00000143149|223|; AP1G1|IDBG-41180|ENSG00000166747|164|; AP3B2|IDBG-26673|ENSG00000103723|8120|; APBB2|IDBG-15151|ENSG00000163697|323|; APC|IDBG-37007|ENSG00000134982|324|; APEX1|IDBG-2246|ENSG00000100823|328|; APPBP2|IDBG-62307|ENSG00000062725|10513|; ARL4C|IDBG-83975|ENSG00000188042|10123|; ARL5B|IDBG-60111|ENSG00000165997…
in utero embryonic development	GO:0001701	biological process	9606	19	247	1.63028e-06	0.000357658	ADAR; ADD1; CCNK; EIF2S2; GATA3; NR2F2; RUNX1; RXRA; SMAD2; SMAD4; SP1; SP3; SRSF1; TGFBR1; TGFBR3; TP53; WDTC1; WNT9B; ZNF238;	ADAR|IDBG-102968|ENSG00000160710|102724045,103|; ADD1|IDBG-7701|ENSG00000087274|118|; CCNK|IDBG-19541|ENSG00000090061|8812|; EIF2S2|IDBG-67889|ENSG00000125977|8894|; GATA3|IDBG-52615|ENSG00000107485|2625|; NR2F2|IDBG-31309|ENSG00000185551|7026|; RUNX1|IDBG-2825|ENSG00000159216|100506403,101928269,861|; RXRA|IDBG-91747|ENSG00000186350|6256|; SMAD2|IDBG-3127|ENSG00000175387|4087|; SMAD4|IDBG-3485|E…
erythrocyte differentiation	GO:0030218	biological process	9606	8	41	2.08079e-06	0.000395627	ADD1; DYRK3; GATA3; HIPK2; PKNOX1; SFXN1; SMAD5; SP3;	ADD1|IDBG-7701|ENSG00000087274|118|; DYRK3|IDBG-106254|ENSG00000143479|8444|; GATA3|IDBG-52615|ENSG00000107485|2625|; HIPK2|IDBG-43737|ENSG00000064393|28996|; PKNOX1|IDBG-4584|ENSG00000160199|5316|; SFXN1|IDBG-58419|ENSG00000164466|94081|; SMAD5|IDBG-45903|ENSG00000113658|4090|; SP3|IDBG-75293|ENSG00000172845|6670|;
liver development	GO:0001889	biological process	9606	11	89	3.01695e-06	0.000506138	ALDH9A1; CCND1; EGFR; GNPNAT1; MET; NF1; RARA; RUNX1; SP1; SP3; TGFBR3;	ALDH9A1|IDBG-104484|ENSG00000143149|223|; CCND1|IDBG-61868|ENSG00000110092|595|; EGFR|IDBG-16933|ENSG00000146648|1956|; GNPNAT1|IDBG-6894|ENSG00000100522|64841|; MET|IDBG-37371|ENSG00000105976|4233|; NF1|IDBG-39462|ENSG00000196712|102725369,4763|; RARA|IDBG-47411|ENSG00000131759|5914|; RUNX1|IDBG-2825|ENSG00000159216|100506403,101928269,861|; SP1|IDBG-36616|ENSG00000185591|6667|; SP3|IDBG-75293|E…
apoptotic process	GO:0006915	biological process	9606	33	639	2.93868e-06	0.000523821	ADD1; APC; BNIP3; C6orf120; C8orf4; CHEK2; CUL1; ELMO1; FEM1B; FOXO1; HRK; IER3; IFNG; ITCH; LITAF; MAP2K4; MAPK14; MLL; PAK2; PAX3; PEG10; PMAIP1; RNF152; RYBP; SEMA6A; SGMS1; TGFBR1; TIAL1; TMBIM6; TP53; TP53INP1; YWHAZ; null;	ADD1|IDBG-7701|ENSG00000087274|118|; APC|IDBG-37007|ENSG00000134982|324|; BNIP3|IDBG-93314|ENSG00000176171|664|; C6orf120|IDBG-99229|ENSG00000185127|387263|; C8orf4|IDBG-18809|ENSG00000176907|56892|; CHEK2|IDBG-3314|ENSG00000183765|11200|; CUL1|IDBG-46918|ENSG00000055130|8454|; ELMO1|IDBG-12649|ENSG00000155849|9844|; FEM1B|IDBG-18948|ENSG00000169018|10116|; FOXO1|IDBG-26475|ENSG00000150907|2308|;…
cell cycle arrest	GO:0007050	biological process	9606	13	128	3.64246e-06	0.000577128	APBB2; APC; CAB39; CAB39L; CUL1; IFNG; JMY; PRKAA2; RPTOR; TGFBR1; TP53; TP53INP1; ZFHX3;	APBB2|IDBG-15151|ENSG00000163697|323|; APC|IDBG-37007|ENSG00000134982|324|; CAB39|IDBG-82966|ENSG00000135932|51719|; CAB39L|IDBG-33192|ENSG00000102547|81617|; CUL1|IDBG-46918|ENSG00000055130|8454|; IFNG|IDBG-45916|ENSG00000111537|3458|; JMY|IDBG-30979|ENSG00000152409|133746|; PRKAA2|IDBG-99136|ENSG00000162409|5563|; RPTOR|IDBG-71820|ENSG00000141564|57521|; TGFBR1|IDBG-78488|ENSG00000106799|7046|;…
regulation of mRNA stability	GO:0043488	biological process	9606	5	14	7.4002e-06	0.00111081	APEX1; SERBP1; ZFP36; ZFP36L1; ZFP36L2;	APEX1|IDBG-2246|ENSG00000100823|328|; SERBP1|IDBG-99568|ENSG00000142864|26135|; ZFP36|IDBG-50307|ENSG00000128016|7538|; ZFP36L1|IDBG-10189|ENSG00000185650|677|; ZFP36L2|IDBG-48686|ENSG00000152518|678|;
transcription regulatory region DNA binding	GO:0044212	molecular function	9606	15	181	8.32954e-06	0.00113123	CARM1; GATA3; HIF1A; MLL2; MLL; PHB; PPARG; RARA; RBBP5; RXRA; SMAD4; SP1; TP53; YAP1; ZFHX3;	CARM1|IDBG-28472|ENSG00000142453|10498|; GATA3|IDBG-52615|ENSG00000107485|2625|; HIF1A|IDBG-8510|ENSG00000100644|3091|; MLL2|IDBG-30867|ENSG00000167548|8085|; MLL|IDBG-73725|ENSG00000118058|4297|; PHB|IDBG-57598|ENSG00000167085|5245|; PPARG|IDBG-18954|ENSG00000132170|5468|; RARA|IDBG-47411|ENSG00000131759|5914|; RBBP5|IDBG-106101|ENSG00000117222|5929|; RXRA|IDBG-91747|ENSG00000186350|6256|; SMAD4…
positive regulation of release of cytochrome c from mitochondria	GO:0090200	biological process	9606	6	24	8.87866e-06	0.001151	BNIP3; HRK; PINK1; PMAIP1; PPIF; TP53;	BNIP3|IDBG-93314|ENSG00000176171|664|; HRK|IDBG-59297|ENSG00000135116|8739|; PINK1|IDBG-92922|ENSG00000158828|65018|; PMAIP1|IDBG-4142|ENSG00000141682|5366|; PPIF|IDBG-79997|ENSG00000108179|10105|; TP53|IDBG-26364|ENSG00000141510|7157|;
protein kinase binding	GO:0019901	molecular function	9606	21	327	8.13994e-06	0.00116076	APC; CCND1; CCNK; CCNL2; CCNT2; CCNYL1; CHEK2; CTNND1; EGFR; FIZ1; GCSAM; GRB2; GSK3B; GYS1; HIF1A; PAK2; RPTOR; SPRY2; TP53; YWHAZ; ZFP36;	APC|IDBG-37007|ENSG00000134982|324|; CCND1|IDBG-61868|ENSG00000110092|595|; CCNK|IDBG-19541|ENSG00000090061|8812|; CCNL2|IDBG-281455|ENSG00000221978|81669|; CCNT2|IDBG-70567|ENSG00000082258|905|; CCNYL1|IDBG-79639|ENSG00000163249|151195|; CHEK2|IDBG-3314|ENSG00000183765|11200|; CTNND1|IDBG-47085|ENSG00000198561|1500|; EGFR|IDBG-16933|ENSG00000146648|1956|; FIZ1|IDBG-70860|ENSG00000179943|84922|; …
transcription initiation from RNA polymerase II promoter	GO:0006367	biological process	9606	15	184	1.01591e-05	0.00125973	CCNT2; MED13; MED14; MED30; NR1D2; NRBP1; PPARG; RARA; RXRA; SMAD2; SMAD4; SP1; THRB; UBE2D1; YAP1;	CCNT2|IDBG-70567|ENSG00000082258|905|; MED13|IDBG-62711|ENSG00000108510|9969|; MED14|IDBG-57018|ENSG00000180182|9282|; MED30|IDBG-33520|ENSG00000164758|90390|; NR1D2|IDBG-22253|ENSG00000174738|9975|; NRBP1|IDBG-39242|ENSG00000115216|29959|; PPARG|IDBG-18954|ENSG00000132170|5468|; RARA|IDBG-47411|ENSG00000131759|5914|; RXRA|IDBG-91747|ENSG00000186350|6256|; SMAD2|IDBG-3127|ENSG00000175387|4087|; S…
gene expression	GO:0010467	biological process	9606	33	680	1.07997e-05	0.00128336	ADAR; CCNT2; EIF2S2; EIF5; FARSA; HNRNPF; KHSRP; MAPK14; MED13; MED14; MED30; NCBP2; NR1D2; NRBP1; NUDT21; PPARG; RARA; RPL19; RPS18; RPS24; RXRA; SMAD2; SMAD4; SP1; SRSF1; THRB; TNPO1; UBE2D1; WDR77; YAP1; YWHAZ; ZFP36; ZFP36L1;	ADAR|IDBG-102968|ENSG00000160710|102724045,103|; CCNT2|IDBG-70567|ENSG00000082258|905|; EIF2S2|IDBG-67889|ENSG00000125977|8894|; EIF5|IDBG-21484|ENSG00000100664|1983|; FARSA|IDBG-31351|ENSG00000179115|2193|; HNRNPF|IDBG-71348|ENSG00000169813|3185|; KHSRP|IDBG-21386|ENSG00000088247|8570|; MAPK14|IDBG-84613|ENSG00000112062|1432|; MED13|IDBG-62711|ENSG00000108510|9969|; MED14|IDBG-57018|ENSG00000180…
sequence-specific DNA binding transcription factor activity	GO:0003700	molecular function	9606	46	1104	1.12502e-05	0.00128342	AFF4; ARNTL; E2F7; EN2; FBXW7; FOXJ3; FOXN2; FOXO1; FOXP4; GATA2; GATA3; HIF1A; HOXB3; HOXC6; HOXD11; MLL; MYT1; NFE2L2; NR1D2; NR2F2; PAX3; PKNOX1; PLAG1; PLAGL2; PPARG; RARA; RREB1; RUNX1; RXRA; SMAD2; SMAD4; SMAD5; SOLH; SP1; SP4; SPIB; TARDBP; THRB; TP53; ZFHX3; ZFP1; ZFP36L1; ZFP36L2; ZNF148; ZNF175; ZNF238;	AFF4|IDBG-43817|ENSG00000072364|27125|; ARNTL|IDBG-32620|ENSG00000133794|406|; E2F7|IDBG-49113|ENSG00000165891|144455|; EN2|IDBG-50344|ENSG00000164778|2020|; FBXW7|IDBG-41233|ENSG00000109670|55294|; FOXJ3|IDBG-97176|ENSG00000198815|22887|; FOXN2|IDBG-51246|ENSG00000170802|3344|; FOXO1|IDBG-26475|ENSG00000150907|2308|; FOXP4|IDBG-86663|ENSG00000137166|116113|; GATA2|IDBG-55213|ENSG00000179348|2624…
sequence-specific DNA binding	GO:0043565	molecular function	9606	31	629	1.49022e-05	0.00163465	ARNTL; EN2; EZH2; FOXJ3; FOXN2; FOXO1; FOXP4; GATA2; GATA3; HIF1A; HOXB3; HOXC6; HOXD11; NFE2L2; NR1D2; NR2F2; PAX3; PHC2; PKNOX1; PLAGL2; PPARG; RARA; RXRA; SMAD4; SP1; SPIB; THRB; ZFHX3; ZNF148; ZNF238; ZNF384;	ARNTL|IDBG-32620|ENSG00000133794|406|; EN2|IDBG-50344|ENSG00000164778|2020|; EZH2|IDBG-47019|ENSG00000106462|2146|; FOXJ3|IDBG-97176|ENSG00000198815|22887|; FOXN2|IDBG-51246|ENSG00000170802|3344|; FOXO1|IDBG-26475|ENSG00000150907|2308|; FOXP4|IDBG-86663|ENSG00000137166|116113|; GATA2|IDBG-55213|ENSG00000179348|2624|; GATA3|IDBG-52615|ENSG00000107485|2625|; HIF1A|IDBG-8510|ENSG00000100644|3091|; H…
cellular response to DNA damage stimulus	GO:0006974	biological process	9606	15	192	1.68983e-05	0.00178496	APC; BTG2; CCND1; CCNK; CHEK2; FBXW7; FOXO1; MAPK14; PMAIP1; RBBP5; TAOK1; TOPBP1; TP53; UBR5; YAP1;	APC|IDBG-37007|ENSG00000134982|324|; BTG2|IDBG-105945|ENSG00000159388|7832|; CCND1|IDBG-61868|ENSG00000110092|595|; CCNK|IDBG-19541|ENSG00000090061|8812|; CHEK2|IDBG-3314|ENSG00000183765|11200|; FBXW7|IDBG-41233|ENSG00000109670|55294|; FOXO1|IDBG-26475|ENSG00000150907|2308|; MAPK14|IDBG-84613|ENSG00000112062|1432|; PMAIP1|IDBG-4142|ENSG00000141682|5366|; RBBP5|IDBG-106101|ENSG00000117222|5929|; T…
histone H3-K4 methylation	GO:0051568	biological process	9606	5	17	2.16936e-05	0.00220965	MLL2; MLL3; MLL; RBBP5; SETD1B;	MLL2|IDBG-30867|ENSG00000167548|8085|; MLL3|IDBG-49771|ENSG00000055609|58508|; MLL|IDBG-73725|ENSG00000118058|4297|; RBBP5|IDBG-106101|ENSG00000117222|5929|; SETD1B|IDBG-62002|ENSG00000139718|23067|;
PML body	GO:0016605	cellular component	9606	10	91	2.43232e-05	0.00239206	ARNTL; CHEK2; HIPK2; MKNK2; SP3; TOPBP1; TP53; TP53INP1; TP53INP2; TRIM27;	ARNTL|IDBG-32620|ENSG00000133794|406|; CHEK2|IDBG-3314|ENSG00000183765|11200|; HIPK2|IDBG-43737|ENSG00000064393|28996|; MKNK2|IDBG-15316|ENSG00000099875|2872|; SP3|IDBG-75293|ENSG00000172845|6670|; TOPBP1|IDBG-57236|ENSG00000163781|11073|; TP53|IDBG-26364|ENSG00000141510|7157|; TP53INP1|IDBG-29246|ENSG00000164938|94241|; TP53INP2|IDBG-68663|ENSG00000078804|58476|; TRIM27|IDBG-72253|ENSG0000020471…
Ras protein signal transduction	GO:0007265	biological process	9606	9	74	2.74078e-05	0.00260556	GRB2; IGF1; KRAS; MAPK14; NF1; NRAS; RREB1; SOS1; TP53;	GRB2|IDBG-68262|ENSG00000177885|2885|; IGF1|IDBG-53609|ENSG00000017427|3479|; KRAS|IDBG-23889|ENSG00000133703|3845|; MAPK14|IDBG-84613|ENSG00000112062|1432|; NF1|IDBG-39462|ENSG00000196712|102725369,4763|; NRAS|IDBG-243969|ENSG00000213281|4893|; RREB1|IDBG-59362|ENSG00000124782|6239|; SOS1|IDBG-47279|ENSG00000115904|6654|; TP53|IDBG-26364|ENSG00000141510|7157|;
cellular response to hydrogen peroxide	GO:0070301	biological process	9606	7	43	3.1916e-05	0.00293627	APEX1; BNIP3; CYP1B1; ECT2; EZH2; NFE2L2; PPIF;	APEX1|IDBG-2246|ENSG00000100823|328|; BNIP3|IDBG-93314|ENSG00000176171|664|; CYP1B1|IDBG-46038|ENSG00000138061|1545|; ECT2|IDBG-65239|ENSG00000114346|1894|; EZH2|IDBG-47019|ENSG00000106462|2146|; NFE2L2|IDBG-75863|ENSG00000116044|4780|; PPIF|IDBG-79997|ENSG00000108179|10105|;
protein phosphorylation	GO:0006468	biological process	9606	30	630	3.88771e-05	0.00335992	ABL2; BMPR2; CAB39; CCND1; CCNK; CHEK2; DYRK3; EGFR; GSK3B; HIPK2; ICK; MAP2K4; MAPK14; MET; MKNK2; NLK; NRBP1; PAK2; PDK1; PIK3CG; PINK1; PRKAA2; RARA; RPS6KA5; SMAD2; SMAD5; TAOK1; TGFBR1; WEE1; WNK1;	ABL2|IDBG-105099|ENSG00000143322|27|; BMPR2|IDBG-78880|ENSG00000204217|659|; CAB39|IDBG-82966|ENSG00000135932|51719|; CCND1|IDBG-61868|ENSG00000110092|595|; CCNK|IDBG-19541|ENSG00000090061|8812|; CHEK2|IDBG-3314|ENSG00000183765|11200|; DYRK3|IDBG-106254|ENSG00000143479|8444|; EGFR|IDBG-16933|ENSG00000146648|1956|; GSK3B|IDBG-51663|ENSG00000082701|2932|; HIPK2|IDBG-43737|ENSG00000064393|28996|; IC…
regulation of mitochondrial membrane permeability	GO:0046902	biological process	9606	4	10	3.8862e-05	0.00346357	BNIP3; PMAIP1; PPIF; TP53;	BNIP3|IDBG-93314|ENSG00000176171|664|; PMAIP1|IDBG-4142|ENSG00000141682|5366|; PPIF|IDBG-79997|ENSG00000108179|10105|; TP53|IDBG-26364|ENSG00000141510|7157|;
poly(A) RNA binding	GO:0044822	molecular function	9606	44	1104	5.09988e-05	0.0042779	ADAR; ADD1; ALDOA; APEX1; CELF1; CELF2; CPEB4; EIF2S2; EIF5; FARSA; FNDC3A; GRB2; GRWD1; HNRNPF; KCTD12; KHSRP; LBR; MLL3; MRPS14; NCBP2; NOLC1; NUDT21; NUFIP2; OTUD4; PEG10; PSPC1; RPL19; RPP25L; RPS18; RPS24; SERBP1; SRSF1; STAU1; TARDBP; TIAL1; TNPO1; TPT1; TRUB2; YWHAZ; ZFP106; ZFP36; ZFP36L1; ZFP36L2; ZNF638;	ADAR|IDBG-102968|ENSG00000160710|102724045,103|; ADD1|IDBG-7701|ENSG00000087274|118|; ALDOA|IDBG-25500|ENSG00000149925|226|; APEX1|IDBG-2246|ENSG00000100823|328|; CELF1|IDBG-43515|ENSG00000149187|10658|; CELF2|IDBG-52770|ENSG00000048740|10659|; CPEB4|IDBG-58185|ENSG00000113742|80315|; EIF2S2|IDBG-67889|ENSG00000125977|8894|; EIF5|IDBG-21484|ENSG00000100664|1983|; FARSA|IDBG-31351|ENSG00000179115|…
regulation of synaptic transmission, GABAergic	GO:0032228	biological process	9606	4	11	6.00398e-05	0.00489239	KRAS; NF1; NRAS; USP46;	KRAS|IDBG-23889|ENSG00000133703|3845|; NF1|IDBG-39462|ENSG00000196712|102725369,4763|; NRAS|IDBG-243969|ENSG00000213281|4893|; USP46|IDBG-18223|ENSG00000109189|64854|;
negative regulation of cell proliferation	GO:0008285	biological process	9606	22	406	6.73955e-05	0.00519492	APC; BTG2; CUL1; CYP1B1; E2F7; GATA3; IFNG; IGF1; MLL; NF1; PDS5B; PHB; PPARG; RARA; RNF139; SFRP1; SMAD2; SMAD4; SPRY2; TP53; TP53INP1; WDR77;	APC|IDBG-37007|ENSG00000134982|324|; BTG2|IDBG-105945|ENSG00000159388|7832|; CUL1|IDBG-46918|ENSG00000055130|8454|; CYP1B1|IDBG-46038|ENSG00000138061|1545|; E2F7|IDBG-49113|ENSG00000165891|144455|; GATA3|IDBG-52615|ENSG00000107485|2625|; IFNG|IDBG-45916|ENSG00000111537|3458|; IGF1|IDBG-53609|ENSG00000017427|3479|; MLL|IDBG-73725|ENSG00000118058|4297|; NF1|IDBG-39462|ENSG00000196712|102725369,4763…
DNA binding	GO:0003677	molecular function	9606	71	2108	6.56692e-05	0.00520246	ADAR; APEX1; ARNTL; E2F7; EN2; EZH2; FOXO1; FOXP4; GATA2; GATA3; H3F3C; HIF1A; HMGN1; HMGXB4; HOXA10; HOXB3; HOXC11; HOXC6; HOXD11; KHSRP; LBR; LIN54; MIER3; MLL2; MLL3; MLL; NFE2L2; NR1D2; NR2F2; PAX3; PDS5B; PEG10; PHC2; PKNOX1; PPARG; PROX2; RABGAP1; RARA; RREB1; RUNX1; RXRA; RYBP; SMAD2; SMAD4; SOS1; SP1; SP3; SP4; TAOK1; TERF2IP; THRB; TIGD2; TOPBP1; TP53; TRIM27; ZBTB10; ZBTB37; ZFHX3; ZFP1…	ADAR|IDBG-102968|ENSG00000160710|102724045,103|; APEX1|IDBG-2246|ENSG00000100823|328|; ARNTL|IDBG-32620|ENSG00000133794|406|; E2F7|IDBG-49113|ENSG00000165891|144455|; EN2|IDBG-50344|ENSG00000164778|2020|; EZH2|IDBG-47019|ENSG00000106462|2146|; FOXO1|IDBG-26475|ENSG00000150907|2308|; FOXP4|IDBG-86663|ENSG00000137166|116113|; GATA2|IDBG-55213|ENSG00000179348|2624|; GATA3|IDBG-52615|ENSG00000107485|…
transcription factor binding	GO:0008134	molecular function	9606	17	270	7.5209e-05	0.00564464	ADD1; APBB2; CCND1; FHL2; GATA2; GATA3; HIF1A; NLK; PPARG; RARA; RUNX1; RXRA; SMAD2; SP1; TP53; TPT1; YWHAZ;	ADD1|IDBG-7701|ENSG00000087274|118|; APBB2|IDBG-15151|ENSG00000163697|323|; CCND1|IDBG-61868|ENSG00000110092|595|; FHL2|IDBG-64511|ENSG00000115641|2274|; GATA2|IDBG-55213|ENSG00000179348|2624|; GATA3|IDBG-52615|ENSG00000107485|2625|; HIF1A|IDBG-8510|ENSG00000100644|3091|; NLK|IDBG-36215|ENSG00000087095|51701|; PPARG|IDBG-18954|ENSG00000132170|5468|; RARA|IDBG-47411|ENSG00000131759|5914|; RUNX1|ID…
histone methyltransferase complex	GO:0035097	cellular component	9606	5	22	8.45361e-05	0.00588042	MLL2; MLL3; MLL; RBBP5; SETD1B;	MLL2|IDBG-30867|ENSG00000167548|8085|; MLL3|IDBG-49771|ENSG00000055609|58508|; MLL|IDBG-73725|ENSG00000118058|4297|; RBBP5|IDBG-106101|ENSG00000117222|5929|; SETD1B|IDBG-62002|ENSG00000139718|23067|;
positive regulation of autophagy	GO:0010508	biological process	9606	5	22	8.45361e-05	0.00588042	BNIP3; FOXO1; PRKAA2; TP53INP1; TP53INP2;	BNIP3|IDBG-93314|ENSG00000176171|664|; FOXO1|IDBG-26475|ENSG00000150907|2308|; PRKAA2|IDBG-99136|ENSG00000162409|5563|; TP53INP1|IDBG-29246|ENSG00000164938|94241|; TP53INP2|IDBG-68663|ENSG00000078804|58476|;
negative regulation of apoptotic process	GO:0043066	biological process	9606	25	501	8.27563e-05	0.00605182	ADAR; APBB2; APC; BNIP3; BTG2; EGFR; FHL2; FOXO1; GSK3B; HIF1A; HMGCR; IER3; IGF1; ITCH; PAK2; PPIF; PRKAA2; RARA; SFRP1; SPRY2; TGFBR1; TMBIM6; TP53; TPT1; YWHAZ;	ADAR|IDBG-102968|ENSG00000160710|102724045,103|; APBB2|IDBG-15151|ENSG00000163697|323|; APC|IDBG-37007|ENSG00000134982|324|; BNIP3|IDBG-93314|ENSG00000176171|664|; BTG2|IDBG-105945|ENSG00000159388|7832|; EGFR|IDBG-16933|ENSG00000146648|1956|; FHL2|IDBG-64511|ENSG00000115641|2274|; FOXO1|IDBG-26475|ENSG00000150907|2308|; GSK3B|IDBG-51663|ENSG00000082701|2932|; HIF1A|IDBG-8510|ENSG00000100644|3091|…
transforming growth factor beta receptor signaling pathway	GO:0007179	biological process	9606	11	128	9.56838e-05	0.00649738	CCNT2; HIPK2; NLK; SMAD2; SMAD4; SMAD5; SP1; TGFBR1; TGFBR3; TP53; UBE2D1;	CCNT2|IDBG-70567|ENSG00000082258|905|; HIPK2|IDBG-43737|ENSG00000064393|28996|; NLK|IDBG-36215|ENSG00000087095|51701|; SMAD2|IDBG-3127|ENSG00000175387|4087|; SMAD4|IDBG-3485|ENSG00000141646|4089|; SMAD5|IDBG-45903|ENSG00000113658|4090|; SP1|IDBG-36616|ENSG00000185591|6667|; TGFBR1|IDBG-78488|ENSG00000106799|7046|; TGFBR3|IDBG-100244|ENSG00000069702|7049|; TP53|IDBG-26364|ENSG00000141510|7157|; UB…
histone methylation	GO:0016571	biological process	9606	5	23	0.000106135	0.00703946	CARM1; EZH2; MLL3; NSD1; SUV420H1;	CARM1|IDBG-28472|ENSG00000142453|10498|; EZH2|IDBG-47019|ENSG00000106462|2146|; MLL3|IDBG-49771|ENSG00000055609|58508|; NSD1|IDBG-59534|ENSG00000165671|64324|; SUV420H1|IDBG-61304|ENSG00000110066|51111|;
positive regulation of apoptotic process	GO:0043065	biological process	9606	18	307	0.00011568	0.00749814	APBB2; APC; BNIP3; CYP1B1; ECT2; FOXO1; GSK3B; HRK; JMY; MAP2K4; NF1; PMAIP1; PPARG; SFRP1; SOS1; TP53; TP53INP1; TXNIP;	APBB2|IDBG-15151|ENSG00000163697|323|; APC|IDBG-37007|ENSG00000134982|324|; BNIP3|IDBG-93314|ENSG00000176171|664|; CYP1B1|IDBG-46038|ENSG00000138061|1545|; ECT2|IDBG-65239|ENSG00000114346|1894|; FOXO1|IDBG-26475|ENSG00000150907|2308|; GSK3B|IDBG-51663|ENSG00000082701|2932|; HRK|IDBG-59297|ENSG00000135116|8739|; JMY|IDBG-30979|ENSG00000152409|133746|; MAP2K4|IDBG-31021|ENSG00000065559|6416|; NF1|I…
histone methyltransferase activity (H3-K4 specific)	GO:0042800	molecular function	9606	4	13	0.000125744	0.00796936	MLL3; MLL; RBBP5; SETD1B;	MLL3|IDBG-49771|ENSG00000055609|58508|; MLL|IDBG-73725|ENSG00000118058|4297|; RBBP5|IDBG-106101|ENSG00000117222|5929|; SETD1B|IDBG-62002|ENSG00000139718|23067|;
regulation of cell proliferation	GO:0042127	biological process	9606	12	156	0.000135355	0.008392	BMPR2; CFDP1; EGFR; EZH2; FOXO1; HIF1A; NF1; PDS5B; SMAD4; TP53; TXNIP; YAP1;	BMPR2|IDBG-78880|ENSG00000204217|659|; CFDP1|IDBG-42521|ENSG00000153774|10428|; EGFR|IDBG-16933|ENSG00000146648|1956|; EZH2|IDBG-47019|ENSG00000106462|2146|; FOXO1|IDBG-26475|ENSG00000150907|2308|; HIF1A|IDBG-8510|ENSG00000100644|3091|; NF1|IDBG-39462|ENSG00000196712|102725369,4763|; PDS5B|IDBG-23233|ENSG00000083642|23047|; SMAD4|IDBG-3485|ENSG00000141646|4089|; TP53|IDBG-26364|ENSG00000141510|71…
embryonic placenta development	GO:0001892	biological process	9606	5	25	0.000161793	0.00961317	EGFR; GATA2; HIF1A; SP1; SP3;	EGFR|IDBG-16933|ENSG00000146648|1956|; GATA2|IDBG-55213|ENSG00000179348|2624|; HIF1A|IDBG-8510|ENSG00000100644|3091|; SP1|IDBG-36616|ENSG00000185591|6667|; SP3|IDBG-75293|ENSG00000172845|6670|;
histone-lysine N-methyltransferase activity	GO:0018024	molecular function	9606	5	25	0.000161793	0.00961317	EZH2; MLL2; NSD1; SETD7; SUV420H1;	EZH2|IDBG-47019|ENSG00000106462|2146|; MLL2|IDBG-30867|ENSG00000167548|8085|; NSD1|IDBG-59534|ENSG00000165671|64324|; SETD7|IDBG-38481|ENSG00000145391|80854|; SUV420H1|IDBG-61304|ENSG00000110066|51111|;
protein serine/threonine kinase activity	GO:0004674	molecular function	9606	20	377	0.000190013	0.0108383	CAB39; CHEK2; DYRK3; GSK3B; HIPK2; ICK; MAP2K4; MAPK14; MKNK2; NLK; PAK2; PDK1; PIK3CG; PINK1; PRKAA2; RPS6KA5; TAOK1; TGFBR1; WEE1; WNK1;	CAB39|IDBG-82966|ENSG00000135932|51719|; CHEK2|IDBG-3314|ENSG00000183765|11200|; DYRK3|IDBG-106254|ENSG00000143479|8444|; GSK3B|IDBG-51663|ENSG00000082701|2932|; HIPK2|IDBG-43737|ENSG00000064393|28996|; ICK|IDBG-90915|ENSG00000112144|22858|; MAP2K4|IDBG-31021|ENSG00000065559|6416|; MAPK14|IDBG-84613|ENSG00000112062|1432|; MKNK2|IDBG-15316|ENSG00000099875|2872|; NLK|IDBG-36215|ENSG00000087095|5170…
transcription corepressor activity	GO:0003714	molecular function	9606	13	186	0.000188504	0.0109717	APEX1; ATN1; CCND1; E2F7; HIPK2; HOXC6; ID4; NR2F2; NSD1; RARA; RYBP; THRB; YAP1;	APEX1|IDBG-2246|ENSG00000100823|328|; ATN1|IDBG-15595|ENSG00000111676|1822|; CCND1|IDBG-61868|ENSG00000110092|595|; E2F7|IDBG-49113|ENSG00000165891|144455|; HIPK2|IDBG-43737|ENSG00000064393|28996|; HOXC6|IDBG-37416|ENSG00000197757|3223|; ID4|IDBG-64059|ENSG00000172201|3400|; NR2F2|IDBG-31309|ENSG00000185551|7026|; NSD1|IDBG-59534|ENSG00000165671|64324|; RARA|IDBG-47411|ENSG00000131759|5914|; RYBP…
AU-rich element binding	GO:0017091	molecular function	9606	4	15	0.000232054	0.0118182	NUDT21; TIAL1; ZFP36; ZFP36L2;	NUDT21|IDBG-31912|ENSG00000167005|11051|; TIAL1|IDBG-91185|ENSG00000151923|7073|; ZFP36|IDBG-50307|ENSG00000128016|7538|; ZFP36L2|IDBG-48686|ENSG00000152518|678|;
core promoter proximal region sequence-specific DNA binding	GO:0000987	molecular function	9606	4	15	0.000232054	0.0118182	GATA3; SMAD4; SP1; SP3;	GATA3|IDBG-52615|ENSG00000107485|2625|; SMAD4|IDBG-3485|ENSG00000141646|4089|; SP1|IDBG-36616|ENSG00000185591|6667|; SP3|IDBG-75293|ENSG00000172845|6670|;
vitamin D receptor binding	GO:0042809	molecular function	9606	4	15	0.000232054	0.0118182	MED13; MED14; MED30; RXRA;	MED13|IDBG-62711|ENSG00000108510|9969|; MED14|IDBG-57018|ENSG00000180182|9282|; MED30|IDBG-33520|ENSG00000164758|90390|; RXRA|IDBG-91747|ENSG00000186350|6256|;
protein kinase activity	GO:0004672	molecular function	9606	25	533	0.000216113	0.011853	ABL2; BMPR2; CCND1; CHEK2; DYRK3; EGFR; GSK3B; HIPK2; ICK; MAP2K4; MAPK14; MET; MKNK2; NLK; NRBP1; PAK2; PDK1; PIK3CG; PINK1; PRKAA2; RPS6KA5; TAOK1; TGFBR1; WEE1; WNK1;	ABL2|IDBG-105099|ENSG00000143322|27|; BMPR2|IDBG-78880|ENSG00000204217|659|; CCND1|IDBG-61868|ENSG00000110092|595|; CHEK2|IDBG-3314|ENSG00000183765|11200|; DYRK3|IDBG-106254|ENSG00000143479|8444|; EGFR|IDBG-16933|ENSG00000146648|1956|; GSK3B|IDBG-51663|ENSG00000082701|2932|; HIPK2|IDBG-43737|ENSG00000064393|28996|; ICK|IDBG-90915|ENSG00000112144|22858|; MAP2K4|IDBG-31021|ENSG00000065559|6416|; MA…
histone deacetylase binding	GO:0042826	molecular function	9606	8	76	0.000214222	0.0119796	CCND1; HIF1A; HOXA10; LPIN1; NUDT21; PHB; SP1; WDTC1;	CCND1|IDBG-61868|ENSG00000110092|595|; HIF1A|IDBG-8510|ENSG00000100644|3091|; HOXA10|IDBG-404968|ENSG00000253293|3206|; LPIN1|IDBG-30220|ENSG00000134324|23175|; NUDT21|IDBG-31912|ENSG00000167005|11051|; PHB|IDBG-57598|ENSG00000167085|5245|; SP1|IDBG-36616|ENSG00000185591|6667|; WDTC1|IDBG-94818|ENSG00000142784|23038|;
intrinsic apoptotic signaling pathway	GO:0097193	biological process	9606	7	58	0.000226243	0.0121744	BNIP3; CUL1; HIPK2; PMAIP1; TP53; YWHAZ; null;	BNIP3|IDBG-93314|ENSG00000176171|664|; CUL1|IDBG-46918|ENSG00000055130|8454|; HIPK2|IDBG-43737|ENSG00000064393|28996|; PMAIP1|IDBG-4142|ENSG00000141682|5366|; TP53|IDBG-26364|ENSG00000141510|7157|; YWHAZ|IDBG-30919|ENSG00000164924|7534|; null|IDBG-729304|ENSG00000264364|140735|;
ubiquitin protein ligase binding	GO:0031625	molecular function	9606	12	168	0.000270508	0.0135349	CHEK2; CUL1; FOXO1; GSK3B; HIF1A; NLK; PINK1; SMAD2; SMAD5; TP53; TXNIP; UBE2G1;	CHEK2|IDBG-3314|ENSG00000183765|11200|; CUL1|IDBG-46918|ENSG00000055130|8454|; FOXO1|IDBG-26475|ENSG00000150907|2308|; GSK3B|IDBG-51663|ENSG00000082701|2932|; HIF1A|IDBG-8510|ENSG00000100644|3091|; NLK|IDBG-36215|ENSG00000087095|51701|; PINK1|IDBG-92922|ENSG00000158828|65018|; SMAD2|IDBG-3127|ENSG00000175387|4087|; SMAD5|IDBG-45903|ENSG00000113658|4090|; TP53|IDBG-26364|ENSG00000141510|7157|; TXN…
intracellular signal transduction	GO:0035556	biological process	9606	21	420	0.000295467	0.0145288	APBB2; CAB39; EGFR; GSK3B; ICK; MAPK14; MKNK2; MLL3; MYO9A; NLK; PINK1; PREX1; RGS6; RPS6KA5; SMAD2; SMAD4; SMAD5; SOCS6; TGFBR3; WNK1; ZFP36;	APBB2|IDBG-15151|ENSG00000163697|323|; CAB39|IDBG-82966|ENSG00000135932|51719|; EGFR|IDBG-16933|ENSG00000146648|1956|; GSK3B|IDBG-51663|ENSG00000082701|2932|; ICK|IDBG-90915|ENSG00000112144|22858|; MAPK14|IDBG-84613|ENSG00000112062|1432|; MKNK2|IDBG-15316|ENSG00000099875|2872|; MLL3|IDBG-49771|ENSG00000055609|58508|; MYO9A|IDBG-19982|ENSG00000066933|4649|; NLK|IDBG-36215|ENSG00000087095|51701|; P…
regulation of energy homeostasis	GO:2000505	biological process	9606	3	7	0.000317409	0.0146008	FOXO1; NR1D2; PRKAA2;	FOXO1|IDBG-26475|ENSG00000150907|2308|; NR1D2|IDBG-22253|ENSG00000174738|9975|; PRKAA2|IDBG-99136|ENSG00000162409|5563|;
unconventional myosin complex	GO:0016461	cellular component	9606	3	7	0.000317409	0.0146008	MYO1C; MYO1F; MYO9A;	MYO1C|IDBG-14745|ENSG00000197879|4641|; MYO1F|IDBG-24999|ENSG00000142347|4542|; MYO9A|IDBG-19982|ENSG00000066933|4649|;
intracellular steroid hormone receptor signaling pathway	GO:0030518	biological process	9606	4	16	0.00030421	0.0147052	CARM1; MED13; MED14; MED30;	CARM1|IDBG-28472|ENSG00000142453|10498|; MED13|IDBG-62711|ENSG00000108510|9969|; MED14|IDBG-57018|ENSG00000180182|9282|; MED30|IDBG-33520|ENSG00000164758|90390|;
RNA binding	GO:0003723	molecular function	9606	25	546	0.000310513	0.0147597	ADAR; CELF1; CELF2; CPEB4; EIF2S2; EIF5A2; ENDOU; EZH2; HNRNPF; KHSRP; NUDT21; NUFIP2; PSPC1; RPL19; RPS18; SETD1B; SRSF1; STAU1; TARDBP; THOC3; TIAL1; TROVE2; TRUB2; UBR5; ZNF638;	ADAR|IDBG-102968|ENSG00000160710|102724045,103|; CELF1|IDBG-43515|ENSG00000149187|10658|; CELF2|IDBG-52770|ENSG00000048740|10659|; CPEB4|IDBG-58185|ENSG00000113742|80315|; EIF2S2|IDBG-67889|ENSG00000125977|8894|; EIF5A2|IDBG-64663|ENSG00000163577|56648|; ENDOU|IDBG-28890|ENSG00000111405|8909|; EZH2|IDBG-47019|ENSG00000106462|2146|; HNRNPF|IDBG-71348|ENSG00000169813|3185|; KHSRP|IDBG-21386|ENSG000…
axon guidance	GO:0007411	biological process	9606	18	336	0.000350081	0.0158481	ABL2; APBB2; EGFR; GATA3; GRB2; GSK3B; KRAS; MET; NRAS; PAK2; PLXND1; RPS6KA5; SEMA6A; SEMA6D; SEMA7A; SMAD4; SOS1; WASL;	ABL2|IDBG-105099|ENSG00000143322|27|; APBB2|IDBG-15151|ENSG00000163697|323|; EGFR|IDBG-16933|ENSG00000146648|1956|; GATA3|IDBG-52615|ENSG00000107485|2625|; GRB2|IDBG-68262|ENSG00000177885|2885|; GSK3B|IDBG-51663|ENSG00000082701|2932|; KRAS|IDBG-23889|ENSG00000133703|3845|; MET|IDBG-37371|ENSG00000105976|4233|; NRAS|IDBG-243969|ENSG00000213281|4893|; PAK2|IDBG-71333|ENSG00000180370|5062|; PLXND1|I…
RNA polymerase II core promoter sequence-specific DNA binding	GO:0000979	molecular function	9606	6	45	0.000368014	0.0161473	GATA3; HOXB3; SMAD5; SP1; SP3; TP53;	GATA3|IDBG-52615|ENSG00000107485|2625|; HOXB3|IDBG-56791|ENSG00000120093|3213|; SMAD5|IDBG-45903|ENSG00000113658|4090|; SP1|IDBG-36616|ENSG00000185591|6667|; SP3|IDBG-75293|ENSG00000172845|6670|; TP53|IDBG-26364|ENSG00000141510|7157|;
ligand-dependent nuclear receptor transcription coactivator activity	GO:0030374	molecular function	9606	6	45	0.000368014	0.0161473	CARM1; MED13; MED14; MED30; PPARG; WDR77;	CARM1|IDBG-28472|ENSG00000142453|10498|; MED13|IDBG-62711|ENSG00000108510|9969|; MED14|IDBG-57018|ENSG00000180182|9282|; MED30|IDBG-33520|ENSG00000164758|90390|; PPARG|IDBG-18954|ENSG00000132170|5468|; WDR77|IDBG-101061|ENSG00000116455|79084|;
negative regulation of transcription, DNA-templated	GO:0045892	biological process	9606	23	490	0.000379781	0.0164111	ARNTL; EZH2; FHL2; FOXO1; GATA3; ID4; NR1D2; NR2F2; PHB; PPARG; PSPC1; RARA; RPS6KA5; RREB1; SFRP1; SMAD2; SMAD4; SP3; THRB; TP53; ZFHX3; ZNF148; ZNF238;	ARNTL|IDBG-32620|ENSG00000133794|406|; EZH2|IDBG-47019|ENSG00000106462|2146|; FHL2|IDBG-64511|ENSG00000115641|2274|; FOXO1|IDBG-26475|ENSG00000150907|2308|; GATA3|IDBG-52615|ENSG00000107485|2625|; ID4|IDBG-64059|ENSG00000172201|3400|; NR1D2|IDBG-22253|ENSG00000174738|9975|; NR2F2|IDBG-31309|ENSG00000185551|7026|; PHB|IDBG-57598|ENSG00000167085|5245|; PPARG|IDBG-18954|ENSG00000132170|5468|; PSPC1|…
cellular response to glucose starvation	GO:0042149	biological process	9606	4	17	0.000391138	0.0166496	CPEB4; PMAIP1; PRKAA2; TP53;	CPEB4|IDBG-58185|ENSG00000113742|80315|; PMAIP1|IDBG-4142|ENSG00000141682|5366|; PRKAA2|IDBG-99136|ENSG00000162409|5563|; TP53|IDBG-26364|ENSG00000141510|7157|;
canonical Wnt signaling pathway involved in positive regulation of apoptotic process	GO:0044337	biological process	9606	2	2	0.000454939	0.0188042	APC; GSK3B;	APC|IDBG-37007|ENSG00000134982|324|; GSK3B|IDBG-51663|ENSG00000082701|2932|;
kinase activity	GO:0016301	molecular function	9606	10	129	0.00045452	0.0190631	CCND1; CHEK2; EGFR; GSK3B; MAPK14; PDK1; PINK1; SGMS1; TAOK1; YWHAZ;	CCND1|IDBG-61868|ENSG00000110092|595|; CHEK2|IDBG-3314|ENSG00000183765|11200|; EGFR|IDBG-16933|ENSG00000146648|1956|; GSK3B|IDBG-51663|ENSG00000082701|2932|; MAPK14|IDBG-84613|ENSG00000112062|1432|; PDK1|IDBG-75174|ENSG00000152256|5163|; PINK1|IDBG-92922|ENSG00000158828|65018|; SGMS1|IDBG-74409|ENSG00000198964|259230|; TAOK1|IDBG-38294|ENSG00000160551|57551|; YWHAZ|IDBG-30919|ENSG00000164924|7534…
negative regulation of fibroblast apoptotic process	GO:2000270	biological process	9606	3	8	0.000499814	0.019527	CFDP1; PIK3CG; SFRP1;	CFDP1|IDBG-42521|ENSG00000153774|10428|; PIK3CG|IDBG-35338|ENSG00000105851|5294|; SFRP1|IDBG-18868|ENSG00000104332|6422|;
prostate gland growth	GO:0060736	biological process	9606	3	8	0.000499814	0.019527	IGF1; PLAG1; PSAP;	IGF1|IDBG-53609|ENSG00000017427|3479|; PLAG1|IDBG-22444|ENSG00000181690|5324|; PSAP|IDBG-77686|ENSG00000197746|5660|;
retina vasculature development in camera-type eye	GO:0061298	biological process	9606	3	8	0.000499814	0.019527	BMPR2; CYP1B1; HIF1A;	BMPR2|IDBG-78880|ENSG00000204217|659|; CYP1B1|IDBG-46038|ENSG00000138061|1545|; HIF1A|IDBG-8510|ENSG00000100644|3091|;
cellular lipid metabolic process	GO:0044255	biological process	9606	11	154	0.000482467	0.0196571	ABCA1; AGPAT3; CARM1; FHL2; GPAM; HMGCR; LPCAT1; LPIN1; PRKAA2; RXRA; SP1;	ABCA1|IDBG-79441|ENSG00000165029|19|; AGPAT3|IDBG-4929|ENSG00000160216|102724054,56894|; CARM1|IDBG-28472|ENSG00000142453|10498|; FHL2|IDBG-64511|ENSG00000115641|2274|; GPAM|IDBG-89712|ENSG00000119927|57678|; HMGCR|IDBG-28893|ENSG00000113161|3156|; LPCAT1|IDBG-11200|ENSG00000153395|79888|; LPIN1|IDBG-30220|ENSG00000134324|23175|; PRKAA2|IDBG-99136|ENSG00000162409|5563|; RXRA|IDBG-91747|ENSG000001…
protein tyrosine kinase activity	GO:0004713	molecular function	9606	22	472	0.000556	0.0205937	ABL2; BMPR2; CHEK2; DYRK3; EGFR; GSK3B; HIPK2; ICK; MAP2K4; MAPK14; MET; MKNK2; NLK; NRBP1; PAK2; PINK1; PRKAA2; RPS6KA5; TAOK1; TGFBR1; WEE1; WNK1;	ABL2|IDBG-105099|ENSG00000143322|27|; BMPR2|IDBG-78880|ENSG00000204217|659|; CHEK2|IDBG-3314|ENSG00000183765|11200|; DYRK3|IDBG-106254|ENSG00000143479|8444|; EGFR|IDBG-16933|ENSG00000146648|1956|; GSK3B|IDBG-51663|ENSG00000082701|2932|; HIPK2|IDBG-43737|ENSG00000064393|28996|; ICK|IDBG-90915|ENSG00000112144|22858|; MAP2K4|IDBG-31021|ENSG00000065559|6416|; MAPK14|IDBG-84613|ENSG00000112062|1432|; …
developmental growth	GO:0048589	biological process	9606	5	32	0.000542394	0.0206254	GATA3; HOXD11; PSAP; SMAD2; SMAD4;	GATA3|IDBG-52615|ENSG00000107485|2625|; HOXD11|IDBG-75689|ENSG00000128713|3237|; PSAP|IDBG-77686|ENSG00000197746|5660|; SMAD2|IDBG-3127|ENSG00000175387|4087|; SMAD4|IDBG-3485|ENSG00000141646|4089|;
peptidyl-serine phosphorylation	GO:0018105	biological process	9606	7	67	0.000555238	0.020836	CAB39; GSK3B; HIPK2; MAPK14; PAK2; PINK1; TGFBR1;	CAB39|IDBG-82966|ENSG00000135932|51719|; GSK3B|IDBG-51663|ENSG00000082701|2932|; HIPK2|IDBG-43737|ENSG00000064393|28996|; MAPK14|IDBG-84613|ENSG00000112062|1432|; PAK2|IDBG-71333|ENSG00000180370|5062|; PINK1|IDBG-92922|ENSG00000158828|65018|; TGFBR1|IDBG-78488|ENSG00000106799|7046|;
endoplasmic reticulum unfolded protein response	GO:0030968	biological process	9606	8	87	0.000541711	0.0208778	ADD1; CCND1; DERL1; IFNG; KLHDC3; NFE2L2; PDIA5; SERP1;	ADD1|IDBG-7701|ENSG00000087274|118|; CCND1|IDBG-61868|ENSG00000110092|595|; DERL1|IDBG-34429|ENSG00000136986|79139|; IFNG|IDBG-45916|ENSG00000111537|3458|; KLHDC3|IDBG-87610|ENSG00000124702|116138|; NFE2L2|IDBG-75863|ENSG00000116044|4780|; PDIA5|IDBG-52866|ENSG00000065485|102465667,10954|; SERP1|IDBG-61176|ENSG00000120742|101928061,27230|;
membrane	GO:0016020	cellular component	9606	94	3199	0.000572292	0.0209254	ADAR; ADD1; AGPAT3; ALDOA; AP1G1; AP3D1; APBB2; ARL6IP1; ATP7B; BMPR2; BRAT1; CCND1; CDH6; CELF1; CEP55; COPZ1; DERL1; DNAJC27; EGFR; ELMO1; EN2; FARSA; FNDC3A; FZD9; GIPC1; GRB2; GSK3B; GYS1; HIPK2; HLA-DRA; HMGCR; HNRNPF; ITCH; KHSRP; KRAS; LAMP2; LBR; LDLR; LFNG; LPCAT1; LPHN1; MAPK14; MED13; MED14; MET; MGEA5; MKNK2; MYO1C; NECAP1; NF1; NRAS; NRBP1; NUFIP2; NUP133; NUP93; OLR1; PHB; PIGO; PIK…	ADAR|IDBG-102968|ENSG00000160710|102724045,103|; ADD1|IDBG-7701|ENSG00000087274|118|; AGPAT3|IDBG-4929|ENSG00000160216|102724054,56894|; ALDOA|IDBG-25500|ENSG00000149925|226|; AP1G1|IDBG-41180|ENSG00000166747|164|; AP3D1|IDBG-15496|ENSG00000065000|8943|; APBB2|IDBG-15151|ENSG00000163697|323|; ARL6IP1|IDBG-17305|ENSG00000170540|23204|; ATP7B|IDBG-34798|ENSG00000123191|540|; BMPR2|IDBG-78880|ENSG00…
microtubule associated complex	GO:0005875	cellular component	9606	5	33	0.000628161	0.0226774	APPBP2; MAP1B; RABGAP1; STAU1; null;	APPBP2|IDBG-62307|ENSG00000062725|10513|; MAP1B|IDBG-27538|ENSG00000131711|4131|; RABGAP1|IDBG-84360|ENSG00000011454|23637,2844|; STAU1|IDBG-80162|ENSG00000124214|6780|; null|IDBG-729304|ENSG00000264364|140735|;
transcription from RNA polymerase II promoter	GO:0006366	biological process	9606	22	478	0.000657375	0.0234354	AFF4; ARNTL; BMPR2; CCNK; CCNT2; GATA3; MLL; NCBP2; NFE2L2; NUDT21; PAX3; PHB; PKNOX1; PLAG1; RREB1; SMAD4; SPIB; SRSF1; TARDBP; YAP1; ZFHX3; ZNF148;	AFF4|IDBG-43817|ENSG00000072364|27125|; ARNTL|IDBG-32620|ENSG00000133794|406|; BMPR2|IDBG-78880|ENSG00000204217|659|; CCNK|IDBG-19541|ENSG00000090061|8812|; CCNT2|IDBG-70567|ENSG00000082258|905|; GATA3|IDBG-52615|ENSG00000107485|2625|; MLL|IDBG-73725|ENSG00000118058|4297|; NCBP2|IDBG-71402|ENSG00000114503|22916|; NFE2L2|IDBG-75863|ENSG00000116044|4780|; NUDT21|IDBG-31912|ENSG00000167005|11051|; P…
negative regulation of Wnt signaling pathway	GO:0030178	biological process	9606	6	51	0.000730741	0.0251093	APC; CCND1; DKK2; HMGXB4; NLK; SFRP1;	APC|IDBG-37007|ENSG00000134982|324|; CCND1|IDBG-61868|ENSG00000110092|595|; DKK2|IDBG-33265|ENSG00000155011|27123|; HMGXB4|IDBG-5321|ENSG00000100281|10042|; NLK|IDBG-36215|ENSG00000087095|51701|; SFRP1|IDBG-18868|ENSG00000104332|6422|;
skeletal muscle tissue development	GO:0007519	biological process	9606	6	51	0.000730741	0.0251093	MAPK14; MET; METTL8; NF1; NR2F2; ZNF238;	MAPK14|IDBG-84613|ENSG00000112062|1432|; MET|IDBG-37371|ENSG00000105976|4233|; METTL8|IDBG-74866|ENSG00000123600|79828|; NF1|IDBG-39462|ENSG00000196712|102725369,4763|; NR2F2|IDBG-31309|ENSG00000185551|7026|; ZNF238|IDBG-107760|ENSG00000179456|10472|;
nuclear chromatin	GO:0000790	cellular component	9606	10	137	0.000729286	0.0256781	EZH2; GATA3; HAT1; KLHDC3; RARA; RXRA; SMAD2; SMAD4; THRB; TP53;	EZH2|IDBG-47019|ENSG00000106462|2146|; GATA3|IDBG-52615|ENSG00000107485|2625|; HAT1|IDBG-75010|ENSG00000128708|8520|; KLHDC3|IDBG-87610|ENSG00000124702|116138|; RARA|IDBG-47411|ENSG00000131759|5914|; RXRA|IDBG-91747|ENSG00000186350|6256|; SMAD2|IDBG-3127|ENSG00000175387|4087|; SMAD4|IDBG-3485|ENSG00000141646|4089|; THRB|IDBG-22332|ENSG00000151090|7068|; TP53|IDBG-26364|ENSG00000141510|7157|;
RNA polymerase II transcription factor binding	GO:0001085	molecular function	9606	5	35	0.000829681	0.0275145	GSK3B; ID4; LPIN1; SMAD4; TP53;	GSK3B|IDBG-51663|ENSG00000082701|2932|; ID4|IDBG-64059|ENSG00000172201|3400|; LPIN1|IDBG-30220|ENSG00000134324|23175|; SMAD4|IDBG-3485|ENSG00000141646|4089|; TP53|IDBG-26364|ENSG00000141510|7157|;
peptidyl-threonine phosphorylation	GO:0018107	biological process	9606	5	35	0.000829681	0.0275145	CAB39; HIPK2; NLK; TGFBR1; WNK1;	CAB39|IDBG-82966|ENSG00000135932|51719|; HIPK2|IDBG-43737|ENSG00000064393|28996|; NLK|IDBG-36215|ENSG00000087095|51701|; TGFBR1|IDBG-78488|ENSG00000106799|7046|; WNK1|IDBG-11521|ENSG00000060237|65125|;
positive regulation of protein catabolic process	GO:0045732	biological process	9606	6	52	0.000811401	0.027549	APC; FOXO1; GSK3B; IER3; ITCH; LPCAT1;	APC|IDBG-37007|ENSG00000134982|324|; FOXO1|IDBG-26475|ENSG00000150907|2308|; GSK3B|IDBG-51663|ENSG00000082701|2932|; IER3|IDBG-76842|ENSG00000137331|8870|; ITCH|IDBG-68143|ENSG00000078747|83737|; LPCAT1|IDBG-11200|ENSG00000153395|79888|;
zinc ion binding	GO:0008270	molecular function	9606	43	1223	0.000901243	0.0292085	ADAMTS5; CSRP2; DKK2; FHL2; GATA2; GATA3; LIMA1; LONRF1; MBTD1; MLL2; MLL3; MLL; MMP13; MYT1; NEURL1B; NPEPPS; NR1D2; NR2F2; NSD1; PEG10; PHC2; PJA2; PNKD; PPARG; RARA; RNF139; RNF152; RNF182; RNF38; RXRA; RYBP; SEC24A; SOLH; THRB; TIMM10; TP53; TRIM23; TRIM27; TTC3; UBR5; WDFY1; ZFHX3; ZNF638;	ADAMTS5|IDBG-1207|ENSG00000154736|11096|; CSRP2|IDBG-49092|ENSG00000175183|1466|; DKK2|IDBG-33265|ENSG00000155011|27123|; FHL2|IDBG-64511|ENSG00000115641|2274|; GATA2|IDBG-55213|ENSG00000179348|2624|; GATA3|IDBG-52615|ENSG00000107485|2625|; LIMA1|IDBG-32504|ENSG00000050405|51474|; LONRF1|IDBG-7918|ENSG00000154359|91694|; MBTD1|IDBG-59768|ENSG00000011258|54799|; MLL2|IDBG-30867|ENSG00000167548|808…
embryonic hemopoiesis	GO:0035162	biological process	9606	4	21	0.000919337	0.0294601	GATA3; HIF1A; MLL; RUNX1;	GATA3|IDBG-52615|ENSG00000107485|2625|; HIF1A|IDBG-8510|ENSG00000100644|3091|; MLL|IDBG-73725|ENSG00000118058|4297|; RUNX1|IDBG-2825|ENSG00000159216|100506403,101928269,861|;
steroid hormone receptor activity	GO:0003707	molecular function	9606	6	53	0.000898759	0.0294628	NR1D2; NR2F2; PPARG; RARA; RXRA; THRB;	NR1D2|IDBG-22253|ENSG00000174738|9975|; NR2F2|IDBG-31309|ENSG00000185551|7026|; PPARG|IDBG-18954|ENSG00000132170|5468|; RARA|IDBG-47411|ENSG00000131759|5914|; RXRA|IDBG-91747|ENSG00000186350|6256|; THRB|IDBG-22332|ENSG00000151090|7068|;
T cell differentiation in thymus	GO:0033077	biological process	9606	5	36	0.000946812	0.0300034	APC; GATA3; TP53; ZFP36L1; ZFP36L2;	APC|IDBG-37007|ENSG00000134982|324|; GATA3|IDBG-52615|ENSG00000107485|2625|; TP53|IDBG-26364|ENSG00000141510|7157|; ZFP36L1|IDBG-10189|ENSG00000185650|677|; ZFP36L2|IDBG-48686|ENSG00000152518|678|;
Wnt signaling pathway	GO:0016055	biological process	9606	11	170	0.00109573	0.0339676	AMOTL2; APC; CCND1; CTNND1; DKK2; FZD9; GSK3B; HMGXB4; NLK; PRKAA2; WNT9B;	AMOTL2|IDBG-57528|ENSG00000114019|51421|; APC|IDBG-37007|ENSG00000134982|324|; CCND1|IDBG-61868|ENSG00000110092|595|; CTNND1|IDBG-47085|ENSG00000198561|1500|; DKK2|IDBG-33265|ENSG00000155011|27123|; FZD9|IDBG-19867|ENSG00000188763|8326|; GSK3B|IDBG-51663|ENSG00000082701|2932|; HMGXB4|IDBG-5321|ENSG00000100281|10042|; NLK|IDBG-36215|ENSG00000087095|51701|; PRKAA2|IDBG-99136|ENSG00000162409|5563|; …
cellular response to hypoxia	GO:0071456	biological process	9606	8	97	0.00111423	0.0341696	BNIP3; HIF1A; HIPK2; NPEPPS; PMAIP1; SFRP1; TP53; UBE2D1;	BNIP3|IDBG-93314|ENSG00000176171|664|; HIF1A|IDBG-8510|ENSG00000100644|3091|; HIPK2|IDBG-43737|ENSG00000064393|28996|; NPEPPS|IDBG-56026|ENSG00000141279|101060212,101929950,9520|; PMAIP1|IDBG-4142|ENSG00000141682|5366|; SFRP1|IDBG-18868|ENSG00000104332|6422|; TP53|IDBG-26364|ENSG00000141510|7157|; UBE2D1|IDBG-74933|ENSG00000072401|7321|;
positive regulation of protein kinase B signaling	GO:0051897	biological process	9606	7	75	0.00109551	0.0343341	EGFR; GATA3; IGF1; PIK3CG; RARA; SPRY2; TGFBR1;	EGFR|IDBG-16933|ENSG00000146648|1956|; GATA3|IDBG-52615|ENSG00000107485|2625|; IGF1|IDBG-53609|ENSG00000017427|3479|; PIK3CG|IDBG-35338|ENSG00000105851|5294|; RARA|IDBG-47411|ENSG00000131759|5914|; SPRY2|IDBG-41306|ENSG00000136158|10253|; TGFBR1|IDBG-78488|ENSG00000106799|7046|;
activin responsive factor complex	GO:0032444	cellular component	9606	2	3	0.00134548	0.0352047	SMAD2; SMAD4;	SMAD2|IDBG-3127|ENSG00000175387|4087|; SMAD4|IDBG-3485|ENSG00000141646|4089|;
histone methyltransferase activity (H4-K20 specific)	GO:0042799	molecular function	9606	2	3	0.00134548	0.0352047	NSD1; SUV420H1;	NSD1|IDBG-59534|ENSG00000165671|64324|; SUV420H1|IDBG-61304|ENSG00000110066|51111|;
positive regulation of protein complex disassembly	GO:0043243	biological process	9606	2	3	0.00134548	0.0352047	BNIP3; MGEA5;	BNIP3|IDBG-93314|ENSG00000176171|664|; MGEA5|IDBG-87480|ENSG00000198408|10724|;
re-entry into mitotic cell cycle	GO:0000320	biological process	9606	2	3	0.00134548	0.0352047	CCND1; GSK3B;	CCND1|IDBG-61868|ENSG00000110092|595|; GSK3B|IDBG-51663|ENSG00000082701|2932|;
response to UV-A	GO:0070141	biological process	9606	2	3	0.00134548	0.0352047	CCND1; EGFR;	CCND1|IDBG-61868|ENSG00000110092|595|; EGFR|IDBG-16933|ENSG00000146648|1956|;
response to low-density lipoprotein particle stimulus	GO:0055098	biological process	9606	2	3	0.00134548	0.0352047	ABCA1; PPARG;	ABCA1|IDBG-79441|ENSG00000165029|19|; PPARG|IDBG-18954|ENSG00000132170|5468|;
I-SMAD binding	GO:0070411	molecular function	9606	3	11	0.00140396	0.0354344	SMAD2; SMAD4; TGFBR1;	SMAD2|IDBG-3127|ENSG00000175387|4087|; SMAD4|IDBG-3485|ENSG00000141646|4089|; TGFBR1|IDBG-78488|ENSG00000106799|7046|;
histone methyltransferase activity	GO:0042054	molecular function	9606	3	11	0.00140396	0.0354344	CARM1; EZH2; NSD1;	CARM1|IDBG-28472|ENSG00000142453|10498|; EZH2|IDBG-47019|ENSG00000106462|2146|; NSD1|IDBG-59534|ENSG00000165671|64324|;
signal transduction in response to DNA damage	GO:0042770	biological process	9606	3	11	0.00140396	0.0354344	CHEK2; GRB2; MAPK14;	CHEK2|IDBG-3314|ENSG00000183765|11200|; GRB2|IDBG-68262|ENSG00000177885|2885|; MAPK14|IDBG-84613|ENSG00000112062|1432|;
multicellular organism growth	GO:0035264	biological process	9606	7	78	0.00138083	0.0358011	ADD1; IGF1; PLAG1; RARA; SLC25A25; TP53; WDTC1;	ADD1|IDBG-7701|ENSG00000087274|118|; IGF1|IDBG-53609|ENSG00000017427|3479|; PLAG1|IDBG-22444|ENSG00000181690|5324|; RARA|IDBG-47411|ENSG00000131759|5914|; SLC25A25|IDBG-87248|ENSG00000148339|114789|; TP53|IDBG-26364|ENSG00000141510|7157|; WDTC1|IDBG-94818|ENSG00000142784|23038|;
insulin receptor signaling pathway	GO:0008286	biological process	9606	10	146	0.00118887	0.0360709	CAB39; CAB39L; FOXO1; GRB2; KRAS; NRAS; PRKAA2; RPTOR; SOS1; ZFP106;	CAB39|IDBG-82966|ENSG00000135932|51719|; CAB39L|IDBG-33192|ENSG00000102547|81617|; FOXO1|IDBG-26475|ENSG00000150907|2308|; GRB2|IDBG-68262|ENSG00000177885|2885|; KRAS|IDBG-23889|ENSG00000133703|3845|; NRAS|IDBG-243969|ENSG00000213281|4893|; PRKAA2|IDBG-99136|ENSG00000162409|5563|; RPTOR|IDBG-71820|ENSG00000141564|57521|; SOS1|IDBG-47279|ENSG00000115904|6654|; ZFP106|IDBG-7885|ENSG00000103994|6439…
negative regulation of fat cell differentiation	GO:0045599	biological process	9606	5	38	0.00121737	0.036166	ARNTL; FOXO1; GATA2; GATA3; ID4;	ARNTL|IDBG-32620|ENSG00000133794|406|; FOXO1|IDBG-26475|ENSG00000150907|2308|; GATA2|IDBG-55213|ENSG00000179348|2624|; GATA3|IDBG-52615|ENSG00000107485|2625|; ID4|IDBG-64059|ENSG00000172201|3400|;
positive regulation of protein binding	GO:0032092	biological process	9606	5	38	0.00121737	0.036166	ADD1; GSK3B; HIPK2; LFNG; PLXND1;	ADD1|IDBG-7701|ENSG00000087274|118|; GSK3B|IDBG-51663|ENSG00000082701|2932|; HIPK2|IDBG-43737|ENSG00000064393|28996|; LFNG|IDBG-6980|ENSG00000106003|3955|; PLXND1|IDBG-56134|ENSG00000004399|23129|;
transcription factor complex	GO:0005667	cellular component	9606	12	203	0.00144693	0.0361985	APEX1; ARNTL; E2F7; HIF1A; HOXA10; LPIN1; PKNOX1; SMAD2; SMAD4; SMAD5; YAP1; ZFHX3;	APEX1|IDBG-2246|ENSG00000100823|328|; ARNTL|IDBG-32620|ENSG00000133794|406|; E2F7|IDBG-49113|ENSG00000165891|144455|; HIF1A|IDBG-8510|ENSG00000100644|3091|; HOXA10|IDBG-404968|ENSG00000253293|3206|; LPIN1|IDBG-30220|ENSG00000134324|23175|; PKNOX1|IDBG-4584|ENSG00000160199|5316|; SMAD2|IDBG-3127|ENSG00000175387|4087|; SMAD4|IDBG-3485|ENSG00000141646|4089|; SMAD5|IDBG-45903|ENSG00000113658|4090|; Y…
steroid hormone mediated signaling pathway	GO:0043401	biological process	9606	6	57	0.00132263	0.0366226	NR1D2; NR2F2; PPARG; RARA; RXRA; THRB;	NR1D2|IDBG-22253|ENSG00000174738|9975|; NR2F2|IDBG-31309|ENSG00000185551|7026|; PPARG|IDBG-18954|ENSG00000132170|5468|; RARA|IDBG-47411|ENSG00000131759|5914|; RXRA|IDBG-91747|ENSG00000186350|6256|; THRB|IDBG-22332|ENSG00000151090|7068|;
endothelial cell migration	GO:0043542	biological process	9606	4	23	0.0013151	0.0367713	CYP1B1; GIPC1; PLXND1; TGFBR1;	CYP1B1|IDBG-46038|ENSG00000138061|1545|; GIPC1|IDBG-33390|ENSG00000123159|10755|; PLXND1|IDBG-56134|ENSG00000004399|23129|; TGFBR1|IDBG-78488|ENSG00000106799|7046|;
positive regulation of protein serine/threonine kinase activity	GO:0071902	biological process	9606	4	23	0.0013151	0.0367713	CAB39; EZH2; RPTOR; SPRY2;	CAB39|IDBG-82966|ENSG00000135932|51719|; EZH2|IDBG-47019|ENSG00000106462|2146|; RPTOR|IDBG-71820|ENSG00000141564|57521|; SPRY2|IDBG-41306|ENSG00000136158|10253|;
positive regulation of transforming growth factor beta receptor signaling pathway	GO:0030511	biological process	9606	4	23	0.0013151	0.0367713	GIPC1; HIPK2; SMAD4; TGFBR3;	GIPC1|IDBG-33390|ENSG00000123159|10755|; HIPK2|IDBG-43737|ENSG00000064393|28996|; SMAD4|IDBG-3485|ENSG00000141646|4089|; TGFBR3|IDBG-100244|ENSG00000069702|7049|;
protein import into nucleus, translocation	GO:0000060	biological process	9606	4	23	0.0013151	0.0367713	ARNTL; IFNG; TNPO1; TP53;	ARNTL|IDBG-32620|ENSG00000133794|406|; IFNG|IDBG-45916|ENSG00000111537|3458|; TNPO1|IDBG-27793|ENSG00000083312|3842|; TP53|IDBG-26364|ENSG00000141510|7157|;
proximal/distal pattern formation	GO:0009954	biological process	9606	4	23	0.0013151	0.0367713	APC; HOXA10; HOXC11; HOXD11;	APC|IDBG-37007|ENSG00000134982|324|; HOXA10|IDBG-404968|ENSG00000253293|3206|; HOXC11|IDBG-37303|ENSG00000123388|3227|; HOXD11|IDBG-75689|ENSG00000128713|3237|;
intrinsic apoptotic signaling pathway by p53 class mediator	GO:0072332	biological process	9606	4	24	0.00155178	0.0381524	HINT1; JMY; PMAIP1; TP53;	HINT1|IDBG-40323|ENSG00000169567|3094|; JMY|IDBG-30979|ENSG00000152409|133746|; PMAIP1|IDBG-4142|ENSG00000141682|5366|; TP53|IDBG-26364|ENSG00000141510|7157|;
ligand-activated sequence-specific DNA binding RNA polymerase II transcription factor activity	GO:0004879	molecular function	9606	5	40	0.00154118	0.0382212	NR1D2; NR2F2; PPARG; RARA; RXRA;	NR1D2|IDBG-22253|ENSG00000174738|9975|; NR2F2|IDBG-31309|ENSG00000185551|7026|; PPARG|IDBG-18954|ENSG00000132170|5468|; RARA|IDBG-47411|ENSG00000131759|5914|; RXRA|IDBG-91747|ENSG00000186350|6256|;
multicellular organismal development	GO:0007275	biological process	9606	23	537	0.0013097	0.0385078	CFDP1; CSRP2; DCAF7; DKK2; EN2; ERC1; HOXA10; HOXC6; ICK; MET; NGFRAP1; PHC2; PLXND1; PROX2; RREB1; RYBP; SEMA6A; SEMA6D; SEMA7A; SPRY2; SUCO; TP53; WNT9B;	CFDP1|IDBG-42521|ENSG00000153774|10428|; CSRP2|IDBG-49092|ENSG00000175183|1466|; DCAF7|IDBG-63365|ENSG00000136485|10238|; DKK2|IDBG-33265|ENSG00000155011|27123|; EN2|IDBG-50344|ENSG00000164778|2020|; ERC1|IDBG-11681|ENSG00000082805|23085|; HOXA10|IDBG-404968|ENSG00000253293|3206|; HOXC6|IDBG-37416|ENSG00000197757|3223|; ICK|IDBG-90915|ENSG00000112144|22858|; MET|IDBG-37371|ENSG00000105976|4233|; …
fat cell differentiation	GO:0045444	biological process	9606	6	59	0.00158465	0.0386276	CCND1; FOXO1; GSK3B; ID4; METTL8; PPARG;	CCND1|IDBG-61868|ENSG00000110092|595|; FOXO1|IDBG-26475|ENSG00000150907|2308|; GSK3B|IDBG-51663|ENSG00000082701|2932|; ID4|IDBG-64059|ENSG00000172201|3400|; METTL8|IDBG-74866|ENSG00000123600|79828|; PPARG|IDBG-18954|ENSG00000132170|5468|;
transferase activity, transferring phosphorus-containing groups	GO:0016772	molecular function	9606	23	549	0.00174244	0.0410697	ABL2; BMPR2; CHEK2; DYRK3; EGFR; GSK3B; HIPK2; ICK; MAP2K4; MAPK14; MET; MKNK2; NLK; NRBP1; PAK2; PIK3CG; PINK1; PRKAA2; RPS6KA5; TAOK1; TGFBR1; WEE1; WNK1;	ABL2|IDBG-105099|ENSG00000143322|27|; BMPR2|IDBG-78880|ENSG00000204217|659|; CHEK2|IDBG-3314|ENSG00000183765|11200|; DYRK3|IDBG-106254|ENSG00000143479|8444|; EGFR|IDBG-16933|ENSG00000146648|1956|; GSK3B|IDBG-51663|ENSG00000082701|2932|; HIPK2|IDBG-43737|ENSG00000064393|28996|; ICK|IDBG-90915|ENSG00000112144|22858|; MAP2K4|IDBG-31021|ENSG00000065559|6416|; MAPK14|IDBG-84613|ENSG00000112062|1432|; …
cellular response to retinoic acid	GO:0071300	biological process	9606	6	60	0.00172959	0.0411067	ABCA1; ABL2; ADD1; PPARG; RARA; WNT9B;	ABCA1|IDBG-79441|ENSG00000165029|19|; ABL2|IDBG-105099|ENSG00000143322|27|; ADD1|IDBG-7701|ENSG00000087274|118|; PPARG|IDBG-18954|ENSG00000132170|5468|; RARA|IDBG-47411|ENSG00000131759|5914|; WNT9B|IDBG-55716|ENSG00000158955|7484|;
chromatin DNA binding	GO:0031490	molecular function	9606	5	41	0.00172491	0.04134	APEX1; EZH2; RARA; RXRA; THRB;	APEX1|IDBG-2246|ENSG00000100823|328|; EZH2|IDBG-47019|ENSG00000106462|2146|; RARA|IDBG-47411|ENSG00000131759|5914|; RXRA|IDBG-91747|ENSG00000186350|6256|; THRB|IDBG-22332|ENSG00000151090|7068|;
protein K48-linked ubiquitination	GO:0070936	biological process	9606	5	41	0.00172491	0.04134	ITCH; RNF152; TTC3; UBE2D1; UBE2G1;	ITCH|IDBG-68143|ENSG00000078747|83737|; RNF152|IDBG-4228|ENSG00000176641|220441|; TTC3|IDBG-3083|ENSG00000182670|286495,7267|; UBE2D1|IDBG-74933|ENSG00000072401|7321|; UBE2G1|IDBG-18727|ENSG00000132388|7326|;
3'-UTR-mediated mRNA stabilization	GO:0070935	biological process	9606	3	12	0.00184243	0.0417032	MAPK14; TARDBP; ZFP36;	MAPK14|IDBG-84613|ENSG00000112062|1432|; TARDBP|IDBG-89123|ENSG00000120948|23435|; ZFP36|IDBG-50307|ENSG00000128016|7538|;
RNA polymerase II transcription factor binding transcription factor activity	GO:0001076	molecular function	9606	3	12	0.00184243	0.0417032	HIF1A; SMAD4; YAP1;	HIF1A|IDBG-8510|ENSG00000100644|3091|; SMAD4|IDBG-3485|ENSG00000141646|4089|; YAP1|IDBG-68995|ENSG00000137693|10413|;
regulation of protein ubiquitination	GO:0031396	biological process	9606	3	12	0.00184243	0.0417032	PINK1; RNF139; TGFBR1;	PINK1|IDBG-92922|ENSG00000158828|65018|; RNF139|IDBG-34973|ENSG00000170881|11236|; TGFBR1|IDBG-78488|ENSG00000106799|7046|;
protein transport	GO:0015031	biological process	9606	22	517	0.00179574	0.041979	AP1G1; AP3D1; ARL4C; COPZ1; DNAJC27; ECT2; EIF5A2; ERC1; KRAS; NECAP1; NRAS; NUP133; NUP93; RAB14; RAP1B; SEC16A; SERP1; TMED5; TOMM40L; TRIM23; VPS26B; VPS35;	AP1G1|IDBG-41180|ENSG00000166747|164|; AP3D1|IDBG-15496|ENSG00000065000|8943|; ARL4C|IDBG-83975|ENSG00000188042|10123|; COPZ1|IDBG-37816|ENSG00000111481|22818|; DNAJC27|IDBG-34223|ENSG00000115137|51277|; ECT2|IDBG-65239|ENSG00000114346|1894|; EIF5A2|IDBG-64663|ENSG00000163577|56648|; ERC1|IDBG-11681|ENSG00000082805|23085|; KRAS|IDBG-23889|ENSG00000133703|3845|; NECAP1|IDBG-16815|ENSG00000089818|2…
binding	GO:0005488	molecular function	9606	18	389	0.00187087	0.0420135	AP1G1; AP3B2; AP3D1; APC; BRAT1; CAB39; CAB39L; CTNND1; EIF5; ELMO1; FRYL; MMS22L; NF1; PDS5B; PIK3CG; RPTOR; TNPO1; VPS35;	AP1G1|IDBG-41180|ENSG00000166747|164|; AP3B2|IDBG-26673|ENSG00000103723|8120|; AP3D1|IDBG-15496|ENSG00000065000|8943|; APC|IDBG-37007|ENSG00000134982|324|; BRAT1|IDBG-7009|ENSG00000106009|221927|; CAB39|IDBG-82966|ENSG00000135932|51719|; CAB39L|IDBG-33192|ENSG00000102547|81617|; CTNND1|IDBG-47085|ENSG00000198561|1500|; EIF5|IDBG-21484|ENSG00000100664|1983|; ELMO1|IDBG-12649|ENSG00000155849|9844|;…
transcription coactivator activity	GO:0003713	molecular function	9606	13	237	0.00182689	0.0423602	APEX1; CARM1; FHL2; GATA3; JMY; LPIN1; MED13; MED14; RARA; RXRA; SP4; YAP1; ZFX;	APEX1|IDBG-2246|ENSG00000100823|328|; CARM1|IDBG-28472|ENSG00000142453|10498|; FHL2|IDBG-64511|ENSG00000115641|2274|; GATA3|IDBG-52615|ENSG00000107485|2625|; JMY|IDBG-30979|ENSG00000152409|133746|; LPIN1|IDBG-30220|ENSG00000134324|23175|; MED13|IDBG-62711|ENSG00000108510|9969|; MED14|IDBG-57018|ENSG00000180182|9282|; RARA|IDBG-47411|ENSG00000131759|5914|; RXRA|IDBG-91747|ENSG00000186350|6256|; SP…
somatic stem cell maintenance	GO:0035019	biological process	9606	5	42	0.00192421	0.0428738	APC; GATA2; SFRP1; YAP1; ZFP36L2;	APC|IDBG-37007|ENSG00000134982|324|; GATA2|IDBG-55213|ENSG00000179348|2624|; SFRP1|IDBG-18868|ENSG00000104332|6422|; YAP1|IDBG-68995|ENSG00000137693|10413|; ZFP36L2|IDBG-48686|ENSG00000152518|678|;
RNA polymerase II core promoter proximal region sequence-specific DNA binding transcription factor activity involved in positive regulation of transcription	GO:0001077	molecular function	9606	10	156	0.00195222	0.0431606	BTG2; GATA2; GATA3; HIF1A; HOXA10; HOXC11; PLAG1; PLAGL2; SP1; TP53;	BTG2|IDBG-105945|ENSG00000159388|7832|; GATA2|IDBG-55213|ENSG00000179348|2624|; GATA3|IDBG-52615|ENSG00000107485|2625|; HIF1A|IDBG-8510|ENSG00000100644|3091|; HOXA10|IDBG-404968|ENSG00000253293|3206|; HOXC11|IDBG-37303|ENSG00000123388|3227|; PLAG1|IDBG-22444|ENSG00000181690|5324|; PLAGL2|IDBG-64785|ENSG00000126003|5326|; SP1|IDBG-36616|ENSG00000185591|6667|; TP53|IDBG-26364|ENSG00000141510|7157|;
lung development	GO:0030324	biological process	9606	8	106	0.00197052	0.0432302	EGFR; FBXW7; IGF1; SMAD2; SP1; SP3; SPRY2; TMTC3;	EGFR|IDBG-16933|ENSG00000146648|1956|; FBXW7|IDBG-41233|ENSG00000109670|55294|; IGF1|IDBG-53609|ENSG00000017427|3479|; SMAD2|IDBG-3127|ENSG00000175387|4087|; SP1|IDBG-36616|ENSG00000185591|6667|; SP3|IDBG-75293|ENSG00000172845|6670|; SPRY2|IDBG-41306|ENSG00000136158|10253|; TMTC3|IDBG-50328|ENSG00000139324|160418|;
cellular response to ionizing radiation	GO:0071479	biological process	9606	4	26	0.00211103	0.0452681	ECT2; GRB2; MAPK14; TP53;	ECT2|IDBG-65239|ENSG00000114346|1894|; GRB2|IDBG-68262|ENSG00000177885|2885|; MAPK14|IDBG-84613|ENSG00000112062|1432|; TP53|IDBG-26364|ENSG00000141510|7157|;
negative regulation of fibroblast proliferation	GO:0048147	biological process	9606	4	26	0.00211103	0.0452681	NF1; PMAIP1; SFRP1; TP53;	NF1|IDBG-39462|ENSG00000196712|102725369,4763|; PMAIP1|IDBG-4142|ENSG00000141682|5366|; SFRP1|IDBG-18868|ENSG00000104332|6422|; TP53|IDBG-26364|ENSG00000141510|7157|;
thyroid hormone receptor binding	GO:0046966	molecular function	9606	4	26	0.00211103	0.0452681	MED13; MED14; MED30; NSD1;	MED13|IDBG-62711|ENSG00000108510|9969|; MED14|IDBG-57018|ENSG00000180182|9282|; MED30|IDBG-33520|ENSG00000164758|90390|; NSD1|IDBG-59534|ENSG00000165671|64324|;
visual learning	GO:0008542	biological process	9606	5	43	0.00213982	0.0455431	HIF1A; HMGCR; KRAS; NF1; NRAS;	HIF1A|IDBG-8510|ENSG00000100644|3091|; HMGCR|IDBG-28893|ENSG00000113161|3156|; KRAS|IDBG-23889|ENSG00000133703|3845|; NF1|IDBG-39462|ENSG00000196712|102725369,4763|; NRAS|IDBG-243969|ENSG00000213281|4893|;
placenta development	GO:0001890	biological process	9606	5	44	0.00237253	0.0490323	E2F7; MET; PEG10; PPARG; RXRA;	E2F7|IDBG-49113|ENSG00000165891|144455|; MET|IDBG-37371|ENSG00000105976|4233|; PEG10|IDBG-409089|ENSG00000242265|23089|; PPARG|IDBG-18954|ENSG00000132170|5468|; RXRA|IDBG-91747|ENSG00000186350|6256|;
negative regulation of androgen receptor signaling pathway	GO:0060766	biological process	9606	3	13	0.00235743	0.0490759	IGF1; PHB; SFRP1;	IGF1|IDBG-53609|ENSG00000017427|3479|; PHB|IDBG-57598|ENSG00000167085|5245|; SFRP1|IDBG-18868|ENSG00000104332|6422|;
positive regulation of glycolytic process	GO:0045821	biological process	9606	3	13	0.00235743	0.0490759	HIF1A; IGF1; PRKAA2;	HIF1A|IDBG-8510|ENSG00000100644|3091|; IGF1|IDBG-53609|ENSG00000017427|3479|; PRKAA2|IDBG-99136|ENSG00000162409|5563|;
positive regulation of cell proliferation	GO:0008284	biological process	9606	20	462	0.00234527	0.049546	ACER2; CARM1; CCND1; EGFR; EIF5A2; HIPK2; HMGCR; ID4; IGF1; KRAS; LIFR; MLL2; NRAS; PAX3; RARA; SFRP1; TGFBR1; TIAL1; WDR77; YAP1;	ACER2|IDBG-52948|ENSG00000177076|340485|; CARM1|IDBG-28472|ENSG00000142453|10498|; CCND1|IDBG-61868|ENSG00000110092|595|; EGFR|IDBG-16933|ENSG00000146648|1956|; EIF5A2|IDBG-64663|ENSG00000163577|56648|; HIPK2|IDBG-43737|ENSG00000064393|28996|; HMGCR|IDBG-28893|ENSG00000113161|3156|; ID4|IDBG-64059|ENSG00000172201|3400|; IGF1|IDBG-53609|ENSG00000017427|3479|; KRAS|IDBG-23889|ENSG00000133703|3845|;…
membrane coat	GO:0030117	cellular component	9606	4	27	0.00243689	0.0496429	AP1G1; AP3B2; AP3D1; COPZ1;	AP1G1|IDBG-41180|ENSG00000166747|164|; AP3B2|IDBG-26673|ENSG00000103723|8120|; AP3D1|IDBG-15496|ENSG00000065000|8943|; COPZ1|IDBG-37816|ENSG00000111481|22818|;
positive regulation of protein insertion into mitochondrial membrane involved in apoptotic signaling pathway	GO:1900740	biological process	9606	4	27	0.00243689	0.0496429	PMAIP1; TP53; YWHAZ; null;	PMAIP1|IDBG-4142|ENSG00000141682|5366|; TP53|IDBG-26364|ENSG00000141510|7157|; YWHAZ|IDBG-30919|ENSG00000164924|7534|; null|IDBG-729304|ENSG00000264364|140735|;
SMAD protein complex	GO:0071141	cellular component	9606	2	4	0.0026529	0.0504406	SMAD2; SMAD4;	SMAD2|IDBG-3127|ENSG00000175387|4087|; SMAD4|IDBG-3485|ENSG00000141646|4089|;
histone H4-K20 methylation	GO:0034770	biological process	9606	2	4	0.0026529	0.0504406	NSD1; SUV420H1;	NSD1|IDBG-59534|ENSG00000165671|64324|; SUV420H1|IDBG-61304|ENSG00000110066|51111|;
myoblast proliferation	GO:0051450	biological process	9606	2	4	0.0026529	0.0504406	IGF1; MET;	IGF1|IDBG-53609|ENSG00000017427|3479|; MET|IDBG-37371|ENSG00000105976|4233|;
oxidative stress-induced premature senescence	GO:0090403	biological process	9606	2	4	0.0026529	0.0504406	ARNTL; TP53;	ARNTL|IDBG-32620|ENSG00000133794|406|; TP53|IDBG-26364|ENSG00000141510|7157|;
proteasomal protein catabolic process	GO:0010498	biological process	9606	2	4	0.0026529	0.0504406	PMAIP1; SOCS6;	PMAIP1|IDBG-4142|ENSG00000141682|5366|; SOCS6|IDBG-4847|ENSG00000170677|9306|;
regulation of thymocyte apoptotic process	GO:0070243	biological process	9606	2	4	0.0026529	0.0504406	HIF1A; TP53;	HIF1A|IDBG-8510|ENSG00000100644|3091|; TP53|IDBG-26364|ENSG00000141510|7157|;
regulation of transforming growth factor beta2 production	GO:0032909	biological process	9606	2	4	0.0026529	0.0504406	HIF1A; SMAD4;	HIF1A|IDBG-8510|ENSG00000100644|3091|; SMAD4|IDBG-3485|ENSG00000141646|4089|;
retinoic acid-responsive element binding	GO:0044323	molecular function	9606	2	4	0.0026529	0.0504406	RARA; RXRA;	RARA|IDBG-47411|ENSG00000131759|5914|; RXRA|IDBG-91747|ENSG00000186350|6256|;
secretory columnal luminar epithelial cell differentiation involved in prostate glandular acinus development	GO:0060528	biological process	9606	2	4	0.0026529	0.0504406	RXRA; WDR77;	RXRA|IDBG-91747|ENSG00000186350|6256|; WDR77|IDBG-101061|ENSG00000116455|79084|;
fibroblast growth factor receptor signaling pathway	GO:0008543	biological process	9606	10	163	0.0026913	0.0508318	EGFR; FOXO1; GRB2; GSK3B; KRAS; NRAS; PHLPP2; RAB14; SOS1; SPRY2;	EGFR|IDBG-16933|ENSG00000146648|1956|; FOXO1|IDBG-26475|ENSG00000150907|2308|; GRB2|IDBG-68262|ENSG00000177885|2885|; GSK3B|IDBG-51663|ENSG00000082701|2932|; KRAS|IDBG-23889|ENSG00000133703|3845|; NRAS|IDBG-243969|ENSG00000213281|4893|; PHLPP2|IDBG-41059|ENSG00000040199|23035|; RAB14|IDBG-83359|ENSG00000119396|51552|; SOS1|IDBG-47279|ENSG00000115904|6654|; SPRY2|IDBG-41306|ENSG00000136158|10253|;
chromatin binding	GO:0003682	molecular function	9606	17	371	0.00273726	0.0513597	EGFR; EZH2; FOXO1; GATA2; HMGN1; KLHDC3; MIER3; MLL; NSD1; PAX3; PPARG; PRKAA2; SMAD2; SMAD4; SP3; TP53; YAP1;	EGFR|IDBG-16933|ENSG00000146648|1956|; EZH2|IDBG-47019|ENSG00000106462|2146|; FOXO1|IDBG-26475|ENSG00000150907|2308|; GATA2|IDBG-55213|ENSG00000179348|2624|; HMGN1|IDBG-3514|ENSG00000205581|101927733,3150|; KLHDC3|IDBG-87610|ENSG00000124702|116138|; MIER3|IDBG-22124|ENSG00000155545|166968|; MLL|IDBG-73725|ENSG00000118058|4297|; NSD1|IDBG-59534|ENSG00000165671|64324|; PAX3|IDBG-82144|ENSG000001359…
phospholipid biosynthetic process	GO:0008654	biological process	9606	4	28	0.00279571	0.0514412	AGPAT3; GPAM; LPCAT1; PISD;	AGPAT3|IDBG-4929|ENSG00000160216|102724054,56894|; GPAM|IDBG-89712|ENSG00000119927|57678|; LPCAT1|IDBG-11200|ENSG00000153395|79888|; PISD|IDBG-402136|ENSG00000241878|102465666,23761|;
positive regulation of reactive oxygen species metabolic process	GO:2000379	biological process	9606	4	28	0.00279571	0.0514412	GRB2; MAPK14; NFE2L2; TP53;	GRB2|IDBG-68262|ENSG00000177885|2885|; MAPK14|IDBG-84613|ENSG00000112062|1432|; NFE2L2|IDBG-75863|ENSG00000116044|4780|; TP53|IDBG-26364|ENSG00000141510|7157|;
BMP signaling pathway	GO:0030509	biological process	9606	6	66	0.00282081	0.0515701	BMPR2; FSTL1; SMAD4; SMAD5; TGFBR3; UBE2D1;	BMPR2|IDBG-78880|ENSG00000204217|659|; FSTL1|IDBG-51777|ENSG00000163430|11167|; SMAD4|IDBG-3485|ENSG00000141646|4089|; SMAD5|IDBG-45903|ENSG00000113658|4090|; TGFBR3|IDBG-100244|ENSG00000069702|7049|; UBE2D1|IDBG-74933|ENSG00000072401|7321|;
post-embryonic development	GO:0009791	biological process	9606	7	88	0.00276792	0.0515955	GATA3; PLAGL2; SERP1; SGPL1; SMAD2; TGFBR1; TMTC3;	GATA3|IDBG-52615|ENSG00000107485|2625|; PLAGL2|IDBG-64785|ENSG00000126003|5326|; SERP1|IDBG-61176|ENSG00000120742|101928061,27230|; SGPL1|IDBG-77509|ENSG00000166224|8879|; SMAD2|IDBG-3127|ENSG00000175387|4087|; TGFBR1|IDBG-78488|ENSG00000106799|7046|; TMTC3|IDBG-50328|ENSG00000139324|160418|;
transferase activity, transferring acyl groups	GO:0016746	molecular function	9606	5	45	0.00262309	0.0530572	AGPAT3; GPAM; LPCAT1; PDHX; TMEM68;	AGPAT3|IDBG-4929|ENSG00000160216|102724054,56894|; GPAM|IDBG-89712|ENSG00000119927|57678|; LPCAT1|IDBG-11200|ENSG00000153395|79888|; PDHX|IDBG-39515|ENSG00000110435|8050|; TMEM68|IDBG-22094|ENSG00000167904|137695|;
MAPK cascade	GO:0000165	biological process	9606	7	89	0.00295034	0.0532555	EGFR; KRAS; MAP2K4; MAPK14; NF1; NRAS; TAOK1;	EGFR|IDBG-16933|ENSG00000146648|1956|; KRAS|IDBG-23889|ENSG00000133703|3845|; MAP2K4|IDBG-31021|ENSG00000065559|6416|; MAPK14|IDBG-84613|ENSG00000112062|1432|; NF1|IDBG-39462|ENSG00000196712|102725369,4763|; NRAS|IDBG-243969|ENSG00000213281|4893|; TAOK1|IDBG-38294|ENSG00000160551|57551|;
protein ubiquitination	GO:0016567	biological process	9606	16	342	0.00294388	0.0534774	CUL1; DCAF7; FBXW7; FEM1B; ITCH; NEURL1B; NFE2L2; PINK1; PJA2; RNF139; RNF182; RNF38; SOCS6; TRIM23; UBR5; WDTC1;	CUL1|IDBG-46918|ENSG00000055130|8454|; DCAF7|IDBG-63365|ENSG00000136485|10238|; FBXW7|IDBG-41233|ENSG00000109670|55294|; FEM1B|IDBG-18948|ENSG00000169018|10116|; ITCH|IDBG-68143|ENSG00000078747|83737|; NEURL1B|IDBG-233717|ENSG00000214357|54492|; NFE2L2|IDBG-75863|ENSG00000116044|4780|; PINK1|IDBG-92922|ENSG00000158828|65018|; PJA2|IDBG-36293|ENSG00000198961|9867|; RNF139|IDBG-34973|ENSG0000017088…
Golgi membrane	GO:0000139	cellular component	9606	20	477	0.0033688	0.0604265	ACER2; AP1G1; AP3D1; ATP7B; EGFR; ERC1; FNDC3A; GNPNAT1; HLA-DRA; LPCAT1; MANEA; NRAS; PJA2; RAB14; SEC16A; SEC24A; SGMS1; TMEM167A; TRIM23; UGCG;	ACER2|IDBG-52948|ENSG00000177076|340485|; AP1G1|IDBG-41180|ENSG00000166747|164|; AP3D1|IDBG-15496|ENSG00000065000|8943|; ATP7B|IDBG-34798|ENSG00000123191|540|; EGFR|IDBG-16933|ENSG00000146648|1956|; ERC1|IDBG-11681|ENSG00000082805|23085|; FNDC3A|IDBG-32853|ENSG00000102531|22862|; GNPNAT1|IDBG-6894|ENSG00000100522|64841|; HLA-DRA|IDBG-80796|ENSG00000204287|3122|; LPCAT1|IDBG-11200|ENSG00000153395|…
enhancer sequence-specific DNA binding	GO:0001158	molecular function	9606	3	15	0.00363344	0.0643638	GATA2; GATA3; MYT1;	GATA2|IDBG-55213|ENSG00000179348|2624|; GATA3|IDBG-52615|ENSG00000107485|2625|; MYT1|IDBG-87900|ENSG00000196132|4661|;
mRNA catabolic process	GO:0006402	biological process	9606	3	15	0.00363344	0.0643638	KHSRP; ZFP36; ZFP36L2;	KHSRP|IDBG-21386|ENSG00000088247|8570|; ZFP36|IDBG-50307|ENSG00000128016|7538|; ZFP36L2|IDBG-48686|ENSG00000152518|678|;
signal transduction by phosphorylation	GO:0023014	biological process	9606	5	49	0.00381939	0.0668276	BMPR2; CAB39; EGFR; PAK2; TGFBR1;	BMPR2|IDBG-78880|ENSG00000204217|659|; CAB39|IDBG-82966|ENSG00000135932|51719|; EGFR|IDBG-16933|ENSG00000146648|1956|; PAK2|IDBG-71333|ENSG00000180370|5062|; TGFBR1|IDBG-78488|ENSG00000106799|7046|;
identical protein binding	GO:0042802	molecular function	9606	21	516	0.00380426	0.0669737	ALDOA; AMOTL2; BNIP3; CHEK2; E2F7; EGFR; FBXW7; FHL2; GRB2; IMPA1; MLL; NRBP1; PAK2; SFRP1; SMAD4; SUN2; TARDBP; TOPBP1; TP53; TRIM23; YWHAZ;	ALDOA|IDBG-25500|ENSG00000149925|226|; AMOTL2|IDBG-57528|ENSG00000114019|51421|; BNIP3|IDBG-93314|ENSG00000176171|664|; CHEK2|IDBG-3314|ENSG00000183765|11200|; E2F7|IDBG-49113|ENSG00000165891|144455|; EGFR|IDBG-16933|ENSG00000146648|1956|; FBXW7|IDBG-41233|ENSG00000109670|55294|; FHL2|IDBG-64511|ENSG00000115641|2274|; GRB2|IDBG-68262|ENSG00000177885|2885|; IMPA1|IDBG-26796|ENSG00000133731|3612|; …
blood coagulation	GO:0007596	biological process	9606	20	483	0.00387155	0.0673272	ALDOA; GATA2; GATA3; GRB2; IGF1; KRAS; LAMP2; MAPK14; NRAS; OLR1; PIK3CG; PSAP; RAP1B; SLC16A1; SLC7A11; SOS1; TFPI; TP53; WEE1; YWHAZ;	ALDOA|IDBG-25500|ENSG00000149925|226|; GATA2|IDBG-55213|ENSG00000179348|2624|; GATA3|IDBG-52615|ENSG00000107485|2625|; GRB2|IDBG-68262|ENSG00000177885|2885|; IGF1|IDBG-53609|ENSG00000017427|3479|; KRAS|IDBG-23889|ENSG00000133703|3845|; LAMP2|IDBG-84399|ENSG00000005893|3920|; MAPK14|IDBG-84613|ENSG00000112062|1432|; NRAS|IDBG-243969|ENSG00000213281|4893|; OLR1|IDBG-18612|ENSG00000173391|4973|; PIK…
embryonic camera-type eye morphogenesis	GO:0048596	biological process	9606	3	16	0.00440173	0.0689765	HIPK2; SP1; SP3;	HIPK2|IDBG-43737|ENSG00000064393|28996|; SP1|IDBG-36616|ENSG00000185591|6667|; SP3|IDBG-75293|ENSG00000172845|6670|;
positive regulation of extrinsic apoptotic signaling pathway via death domain receptors	GO:1902043	biological process	9606	3	16	0.00440173	0.0689765	NF1; PMAIP1; SFRP1;	NF1|IDBG-39462|ENSG00000196712|102725369,4763|; PMAIP1|IDBG-4142|ENSG00000141682|5366|; SFRP1|IDBG-18868|ENSG00000104332|6422|;
striated muscle cell differentiation	GO:0051146	biological process	9606	3	16	0.00440173	0.0689765	KRAS; MAPK14; NRAS;	KRAS|IDBG-23889|ENSG00000133703|3845|; MAPK14|IDBG-84613|ENSG00000112062|1432|; NRAS|IDBG-243969|ENSG00000213281|4893|;
RNA polymerase II regulatory region DNA binding	GO:0001012	molecular function	9606	2	5	0.00435909	0.0694531	PPARG; RARA;	PPARG|IDBG-18954|ENSG00000132170|5468|; RARA|IDBG-47411|ENSG00000131759|5914|;
peroxisome proliferator activated receptor signaling pathway	GO:0035357	biological process	9606	2	5	0.00435909	0.0694531	PPARG; RXRA;	PPARG|IDBG-18954|ENSG00000132170|5468|; RXRA|IDBG-91747|ENSG00000186350|6256|;
positive regulation of Rac protein signal transduction	GO:0035022	biological process	9606	2	5	0.00435909	0.0694531	KRAS; NRAS;	KRAS|IDBG-23889|ENSG00000133703|3845|; NRAS|IDBG-243969|ENSG00000213281|4893|;
positive regulation of cardiac muscle cell apoptotic process	GO:0010666	biological process	9606	2	5	0.00435909	0.0694531	HMGCR; TP53;	HMGCR|IDBG-28893|ENSG00000113161|3156|; TP53|IDBG-26364|ENSG00000141510|7157|;
positive regulation of interleukin-13 production	GO:0032736	biological process	9606	2	5	0.00435909	0.0694531	GATA3; RARA;	GATA3|IDBG-52615|ENSG00000107485|2625|; RARA|IDBG-47411|ENSG00000131759|5914|;
positive regulation of interleukin-5 production	GO:0032754	biological process	9606	2	5	0.00435909	0.0694531	GATA3; RARA;	GATA3|IDBG-52615|ENSG00000107485|2625|; RARA|IDBG-47411|ENSG00000131759|5914|;
regulation of binding	GO:0051098	biological process	9606	2	5	0.00435909	0.0694531	SMAD2; SMAD4;	SMAD2|IDBG-3127|ENSG00000175387|4087|; SMAD4|IDBG-3485|ENSG00000141646|4089|;
regulation of somitogenesis	GO:0014807	biological process	9606	2	5	0.00435909	0.0694531	LFNG; PAX3;	LFNG|IDBG-6980|ENSG00000106003|3955|; PAX3|IDBG-82144|ENSG00000135903|5077|;
retinoic acid receptor activity	GO:0003708	molecular function	9606	2	5	0.00435909	0.0694531	RARA; RXRA;	RARA|IDBG-47411|ENSG00000131759|5914|; RXRA|IDBG-91747|ENSG00000186350|6256|;
transforming growth factor beta receptor, pathway-specific cytoplasmic mediator activity	GO:0030618	molecular function	9606	2	5	0.00435909	0.0694531	SMAD2; SMAD5;	SMAD2|IDBG-3127|ENSG00000175387|4087|; SMAD5|IDBG-45903|ENSG00000113658|4090|;
cytoplasmic stress granule	GO:0010494	cellular component	9606	4	31	0.00408565	0.0697741	KHSRP; STAU1; TIAL1; ZFP36;	KHSRP|IDBG-21386|ENSG00000088247|8570|; STAU1|IDBG-80162|ENSG00000124214|6780|; TIAL1|IDBG-91185|ENSG00000151923|7073|; ZFP36|IDBG-50307|ENSG00000128016|7538|;
neuron fate commitment	GO:0048663	biological process	9606	4	31	0.00408565	0.0697741	GATA2; PAX3; SMAD4; TGFBR1;	GATA2|IDBG-55213|ENSG00000179348|2624|; PAX3|IDBG-82144|ENSG00000135903|5077|; SMAD4|IDBG-3485|ENSG00000141646|4089|; TGFBR1|IDBG-78488|ENSG00000106799|7046|;
retrograde transport, endosome to Golgi	GO:0042147	biological process	9606	4	31	0.00408565	0.0697741	ERC1; FAM21C; TRIM27; VPS35;	ERC1|IDBG-11681|ENSG00000082805|23085|; FAM21C|IDBG-72147|ENSG00000172661|101930591,253725,387680|; TRIM27|IDBG-72253|ENSG00000204713|5987|; VPS35|IDBG-29257|ENSG00000069329|55737|;
phosphatidic acid biosynthetic process	GO:0006654	biological process	9606	4	32	0.00459183	0.0715623	AGPAT3; GPAM; LPCAT1; PLA2G2D;	AGPAT3|IDBG-4929|ENSG00000160216|102724054,56894|; GPAM|IDBG-89712|ENSG00000119927|57678|; LPCAT1|IDBG-11200|ENSG00000153395|79888|; PLA2G2D|IDBG-92826|ENSG00000117215|26279|;
negative regulation of cell growth	GO:0030308	biological process	9606	8	120	0.00424791	0.0716866	APBB2; BMPR2; PHB; PPARG; SERTAD3; SFRP1; SMAD4; TP53;	APBB2|IDBG-15151|ENSG00000163697|323|; BMPR2|IDBG-78880|ENSG00000204217|659|; PHB|IDBG-57598|ENSG00000167085|5245|; PPARG|IDBG-18954|ENSG00000132170|5468|; SERTAD3|IDBG-51544|ENSG00000167565|29946|; SFRP1|IDBG-18868|ENSG00000104332|6422|; SMAD4|IDBG-3485|ENSG00000141646|4089|; TP53|IDBG-26364|ENSG00000141510|7157|;
protein complex assembly	GO:0006461	biological process	9606	8	120	0.00424791	0.0716866	APC; ATPAF1; CD2AP; MLL; TGFBR3; TP53; WASL; ZNF148;	APC|IDBG-37007|ENSG00000134982|324|; ATPAF1|IDBG-98171|ENSG00000123472|64756|; CD2AP|IDBG-90083|ENSG00000198087|23607|; MLL|IDBG-73725|ENSG00000118058|4297|; TGFBR3|IDBG-100244|ENSG00000069702|7049|; TP53|IDBG-26364|ENSG00000141510|7157|; WASL|IDBG-38956|ENSG00000106299|8976|; ZNF148|IDBG-54018|ENSG00000163848|7707|;
double-stranded DNA binding	GO:0003690	molecular function	9606	7	97	0.0047605	0.0737877	EGFR; SMAD2; SP1; SP3; TARDBP; ZNF148; ZNF638;	EGFR|IDBG-16933|ENSG00000146648|1956|; SMAD2|IDBG-3127|ENSG00000175387|4087|; SP1|IDBG-36616|ENSG00000185591|6667|; SP3|IDBG-75293|ENSG00000172845|6670|; TARDBP|IDBG-89123|ENSG00000120948|23435|; ZNF148|IDBG-54018|ENSG00000163848|7707|; ZNF638|IDBG-55926|ENSG00000075292|100507113,27332|;
Fc-epsilon receptor signaling pathway	GO:0038095	biological process	9606	10	177	0.00483424	0.0745258	EGFR; FOXO1; GRB2; GSK3B; KRAS; MAP2K4; NRAS; PAK2; PHLPP2; SOS1;	EGFR|IDBG-16933|ENSG00000146648|1956|; FOXO1|IDBG-26475|ENSG00000150907|2308|; GRB2|IDBG-68262|ENSG00000177885|2885|; GSK3B|IDBG-51663|ENSG00000082701|2932|; KRAS|IDBG-23889|ENSG00000133703|3845|; MAP2K4|IDBG-31021|ENSG00000065559|6416|; NRAS|IDBG-243969|ENSG00000213281|4893|; PAK2|IDBG-71333|ENSG00000180370|5062|; PHLPP2|IDBG-41059|ENSG00000040199|23035|; SOS1|IDBG-47279|ENSG00000115904|6654|;
T cell differentiation	GO:0030217	biological process	9606	4	33	0.00513854	0.078791	GATA3; PKNOX1; PREX1; SP3;	GATA3|IDBG-52615|ENSG00000107485|2625|; PKNOX1|IDBG-4584|ENSG00000160199|5316|; PREX1|IDBG-79989|ENSG00000124126|57580|; SP3|IDBG-75293|ENSG00000172845|6670|;
digestive tract morphogenesis	GO:0048546	biological process	9606	3	17	0.00526114	0.0789725	EGFR; HIF1A; SFRP1;	EGFR|IDBG-16933|ENSG00000146648|1956|; HIF1A|IDBG-8510|ENSG00000100644|3091|; SFRP1|IDBG-18868|ENSG00000104332|6422|;
mRNA splice site selection	GO:0006376	biological process	9606	3	17	0.00526114	0.0789725	CELF1; CELF2; SRSF1;	CELF1|IDBG-43515|ENSG00000149187|10658|; CELF2|IDBG-52770|ENSG00000048740|10659|; SRSF1|IDBG-60601|ENSG00000136450|6426|;
muscle cell cellular homeostasis	GO:0046716	biological process	9606	3	17	0.00526114	0.0789725	ALDOA; APC; HIF1A;	ALDOA|IDBG-25500|ENSG00000149925|226|; APC|IDBG-37007|ENSG00000134982|324|; HIF1A|IDBG-8510|ENSG00000100644|3091|;
transmembrane receptor protein serine/threonine kinase signaling pathway	GO:0007178	biological process	9606	3	17	0.00526114	0.0789725	BMPR2; MAPK14; TGFBR1;	BMPR2|IDBG-78880|ENSG00000204217|659|; MAPK14|IDBG-84613|ENSG00000112062|1432|; TGFBR1|IDBG-78488|ENSG00000106799|7046|;
response to retinoic acid	GO:0032526	biological process	9606	5	53	0.00536308	0.0800812	ACER2; PPARG; RARA; RXRA; WNT9B;	ACER2|IDBG-52948|ENSG00000177076|340485|; PPARG|IDBG-18954|ENSG00000132170|5468|; RARA|IDBG-47411|ENSG00000131759|5914|; RXRA|IDBG-91747|ENSG00000186350|6256|; WNT9B|IDBG-55716|ENSG00000158955|7484|;
branching morphogenesis of an epithelial tube	GO:0048754	biological process	9606	4	34	0.00572719	0.0841956	IGF1; MET; SPRY2; WNT9B;	IGF1|IDBG-53609|ENSG00000017427|3479|; MET|IDBG-37371|ENSG00000105976|4233|; SPRY2|IDBG-41306|ENSG00000136158|10253|; WNT9B|IDBG-55716|ENSG00000158955|7484|;
epithelial to mesenchymal transition	GO:0001837	biological process	9606	4	34	0.00572719	0.0841956	GSK3B; HIF1A; TGFBR1; TGFBR3;	GSK3B|IDBG-51663|ENSG00000082701|2932|; HIF1A|IDBG-8510|ENSG00000100644|3091|; TGFBR1|IDBG-78488|ENSG00000106799|7046|; TGFBR3|IDBG-100244|ENSG00000069702|7049|;
germ cell development	GO:0007281	biological process	9606	4	34	0.00572719	0.0841956	CELF1; RARA; SMAD5; TIAL1;	CELF1|IDBG-43515|ENSG00000149187|10658|; RARA|IDBG-47411|ENSG00000131759|5914|; SMAD5|IDBG-45903|ENSG00000113658|4090|; TIAL1|IDBG-91185|ENSG00000151923|7073|;
autophagic cell death	GO:0048102	biological process	9606	2	6	0.00644648	0.0883911	BNIP3; TP53INP1;	BNIP3|IDBG-93314|ENSG00000176171|664|; TP53INP1|IDBG-29246|ENSG00000164938|94241|;
enucleate erythrocyte differentiation	GO:0043353	biological process	9606	2	6	0.00644648	0.0883911	SP1; SP3;	SP1|IDBG-36616|ENSG00000185591|6667|; SP3|IDBG-75293|ENSG00000172845|6670|;
intracellular cholesterol transport	GO:0032367	biological process	9606	2	6	0.00644648	0.0883911	ABCA1; NUS1;	ABCA1|IDBG-79441|ENSG00000165029|19|; NUS1|IDBG-95852|ENSG00000153989|116150|;
negative regulation of cholesterol storage	GO:0010887	biological process	9606	2	6	0.00644648	0.0883911	ABCA1; PPARG;	ABCA1|IDBG-79441|ENSG00000165029|19|; PPARG|IDBG-18954|ENSG00000132170|5468|;
negative regulation of glucocorticoid receptor signaling pathway	GO:2000323	biological process	9606	2	6	0.00644648	0.0883911	ARNTL; PHB;	ARNTL|IDBG-32620|ENSG00000133794|406|; PHB|IDBG-57598|ENSG00000167085|5245|;
paraspeckles	GO:0042382	cellular component	9606	2	6	0.00644648	0.0883911	NUDT21; PSPC1;	NUDT21|IDBG-31912|ENSG00000167005|11051|; PSPC1|IDBG-12561|ENSG00000121390|55269|;
progesterone receptor signaling pathway	GO:0050847	biological process	9606	2	6	0.00644648	0.0883911	PHB; UBR5;	PHB|IDBG-57598|ENSG00000167085|5245|; UBR5|IDBG-31165|ENSG00000104517|51366|;
regulation of Ras GTPase activity	GO:0032318	biological process	9606	2	6	0.00644648	0.0883911	NF1; SOS1;	NF1|IDBG-39462|ENSG00000196712|102725369,4763|; SOS1|IDBG-47279|ENSG00000115904|6654|;
regulation of histone H3-K4 methylation	GO:0051569	biological process	9606	2	6	0.00644648	0.0883911	GATA3; MLL;	GATA3|IDBG-52615|ENSG00000107485|2625|; MLL|IDBG-73725|ENSG00000118058|4297|;
palate development	GO:0060021	biological process	9606	6	77	0.00605559	0.0885669	SGPL1; SMAD2; SMAD4; TGFBR1; TGFBR3; WNT9B;	SGPL1|IDBG-77509|ENSG00000166224|8879|; SMAD2|IDBG-3127|ENSG00000175387|4087|; SMAD4|IDBG-3485|ENSG00000141646|4089|; TGFBR1|IDBG-78488|ENSG00000106799|7046|; TGFBR3|IDBG-100244|ENSG00000069702|7049|; WNT9B|IDBG-55716|ENSG00000158955|7484|;
HMG box domain binding	GO:0071837	molecular function	9606	3	18	0.00621447	0.0895135	GATA3; PAX3; SP1;	GATA3|IDBG-52615|ENSG00000107485|2625|; PAX3|IDBG-82144|ENSG00000135903|5077|; SP1|IDBG-36616|ENSG00000185591|6667|;
histone acetyltransferase binding	GO:0035035	molecular function	9606	3	18	0.00621447	0.0895135	HIF1A; SP1; TP53;	HIF1A|IDBG-8510|ENSG00000100644|3091|; SP1|IDBG-36616|ENSG00000185591|6667|; TP53|IDBG-26364|ENSG00000141510|7157|;
transforming growth factor beta-activated receptor activity	GO:0005024	molecular function	9606	3	18	0.00621447	0.0895135	BMPR2; TGFBR1; TGFBR3;	BMPR2|IDBG-78880|ENSG00000204217|659|; TGFBR1|IDBG-78488|ENSG00000106799|7046|; TGFBR3|IDBG-100244|ENSG00000069702|7049|;
ubiquitin-protein transferase activity	GO:0004842	molecular function	9606	13	275	0.00643862	0.092276	FEM1B; ITCH; PJA2; RNF139; RNF152; RNF182; RNF38; TRIM23; TRIM27; TTC3; UBE2D1; UBE2G1; UBR5;	FEM1B|IDBG-18948|ENSG00000169018|10116|; ITCH|IDBG-68143|ENSG00000078747|83737|; PJA2|IDBG-36293|ENSG00000198961|9867|; RNF139|IDBG-34973|ENSG00000170881|11236|; RNF152|IDBG-4228|ENSG00000176641|220441|; RNF182|IDBG-62694|ENSG00000180537|221687|; RNF38|IDBG-65110|ENSG00000137075|152006|; TRIM23|IDBG-24045|ENSG00000113595|373|; TRIM27|IDBG-72253|ENSG00000204713|5987|; TTC3|IDBG-3083|ENSG0000018267…
regulation of cyclin-dependent protein serine/threonine kinase activity	GO:0000079	biological process	9606	5	56	0.006778	0.0924921	CCND1; CCNK; CCNL2; CCNT2; CCNYL1;	CCND1|IDBG-61868|ENSG00000110092|595|; CCNK|IDBG-19541|ENSG00000090061|8812|; CCNL2|IDBG-281455|ENSG00000221978|81669|; CCNT2|IDBG-70567|ENSG00000082258|905|; CCNYL1|IDBG-79639|ENSG00000163249|151195|;
canonical Wnt signaling pathway	GO:0060070	biological process	9606	6	79	0.00685261	0.093065	APC; CCND1; FZD9; GSK3B; SFRP1; WNT9B;	APC|IDBG-37007|ENSG00000134982|324|; CCND1|IDBG-61868|ENSG00000110092|595|; FZD9|IDBG-19867|ENSG00000188763|8326|; GSK3B|IDBG-51663|ENSG00000082701|2932|; SFRP1|IDBG-18868|ENSG00000104332|6422|; WNT9B|IDBG-55716|ENSG00000158955|7484|;
negative regulation of MAP kinase activity	GO:0043407	biological process	9606	4	36	0.00703566	0.0950982	GSK3B; HMGCR; NF1; SPRY2;	GSK3B|IDBG-51663|ENSG00000082701|2932|; HMGCR|IDBG-28893|ENSG00000113161|3156|; NF1|IDBG-39462|ENSG00000196712|102725369,4763|; SPRY2|IDBG-41306|ENSG00000136158|10253|;
Notch signaling pathway	GO:0007219	biological process	9606	8	131	0.00715399	0.0962415	CCND1; CUL1; FBXW7; HIF1A; ITCH; LFNG; NEURL1B; TP53;	CCND1|IDBG-61868|ENSG00000110092|595|; CUL1|IDBG-46918|ENSG00000055130|8454|; FBXW7|IDBG-41233|ENSG00000109670|55294|; HIF1A|IDBG-8510|ENSG00000100644|3091|; ITCH|IDBG-68143|ENSG00000078747|83737|; LFNG|IDBG-6980|ENSG00000106003|3955|; NEURL1B|IDBG-233717|ENSG00000214357|54492|; TP53|IDBG-26364|ENSG00000141510|7157|;
hemopoiesis	GO:0030097	biological process	9606	6	80	0.0072784	0.0965489	MKNK2; PKNOX1; RUNX1; SFRP1; SGPL1; ZFP36L2;	MKNK2|IDBG-15316|ENSG00000099875|2872|; PKNOX1|IDBG-4584|ENSG00000160199|5316|; RUNX1|IDBG-2825|ENSG00000159216|100506403,101928269,861|; SFRP1|IDBG-18868|ENSG00000104332|6422|; SGPL1|IDBG-77509|ENSG00000166224|8879|; ZFP36L2|IDBG-48686|ENSG00000152518|678|;
regulation of neurogenesis	GO:0050767	biological process	9606	3	19	0.00726422	0.096811	ARNTL; EZH2; HOXB3;	ARNTL|IDBG-32620|ENSG00000133794|406|; EZH2|IDBG-47019|ENSG00000106462|2146|; HOXB3|IDBG-56791|ENSG00000120093|3213|;
semaphorin-plexin signaling pathway	GO:0071526	biological process	9606	3	19	0.00726422	0.096811	MET; PLXND1; SEMA6A;	MET|IDBG-37371|ENSG00000105976|4233|; PLXND1|IDBG-56134|ENSG00000004399|23129|; SEMA6A|IDBG-38142|ENSG00000092421|57556|;
cellular response to starvation	GO:0009267	biological process	9606	4	37	0.00775807	0.101963	BMPR2; FOXO1; SFRP1; WNT9B;	BMPR2|IDBG-78880|ENSG00000204217|659|; FOXO1|IDBG-26475|ENSG00000150907|2308|; SFRP1|IDBG-18868|ENSG00000104332|6422|; WNT9B|IDBG-55716|ENSG00000158955|7484|;
vasculature development	GO:0001944	biological process	9606	4	37	0.00775807	0.101963	FBXW7; FZD9; HIF1A; SFRP1;	FBXW7|IDBG-41233|ENSG00000109670|55294|; FZD9|IDBG-19867|ENSG00000188763|8326|; HIF1A|IDBG-8510|ENSG00000100644|3091|; SFRP1|IDBG-18868|ENSG00000104332|6422|;
Type I pneumocyte differentiation	GO:0060509	biological process	9606	2	7	0.00889811	0.106182	IGF1; THRB;	IGF1|IDBG-53609|ENSG00000017427|3479|; THRB|IDBG-22332|ENSG00000151090|7068|;
cellular response to hyperoxia	GO:0071455	biological process	9606	2	7	0.00889811	0.106182	FOXO1; PPARG;	FOXO1|IDBG-26475|ENSG00000150907|2308|; PPARG|IDBG-18954|ENSG00000132170|5468|;
cyclosporin A binding	GO:0016018	molecular function	9606	2	7	0.00889811	0.106182	PPIC; PPIF;	PPIC|IDBG-39025|ENSG00000168938|5480|; PPIF|IDBG-79997|ENSG00000108179|10105|;
embryonic process involved in female pregnancy	GO:0060136	biological process	9606	2	7	0.00889811	0.106182	SP1; SP3;	SP1|IDBG-36616|ENSG00000185591|6667|; SP3|IDBG-75293|ENSG00000172845|6670|;
mRNA 3'-UTR AU-rich region binding	GO:0035925	molecular function	9606	2	7	0.00889811	0.106182	ZFP36; ZFP36L2;	ZFP36|IDBG-50307|ENSG00000128016|7538|; ZFP36L2|IDBG-48686|ENSG00000152518|678|;
negative regulation of cell adhesion mediated by integrin	GO:0033629	biological process	9606	2	7	0.00889811	0.106182	ACER2; CYP1B1;	ACER2|IDBG-52948|ENSG00000177076|340485|; CYP1B1|IDBG-46038|ENSG00000138061|1545|;
negative regulation of epithelial cell proliferation involved in prostate gland development	GO:0060770	biological process	9606	2	7	0.00889811	0.106182	APC; WDR77;	APC|IDBG-37007|ENSG00000134982|324|; WDR77|IDBG-101061|ENSG00000116455|79084|;
negative regulation of systemic arterial blood pressure	GO:0003085	biological process	9606	2	7	0.00889811	0.106182	BMPR2; IER3;	BMPR2|IDBG-78880|ENSG00000204217|659|; IER3|IDBG-76842|ENSG00000137331|8870|;
parathyroid gland development	GO:0060017	biological process	9606	2	7	0.00889811	0.106182	GATA3; TGFBR1;	GATA3|IDBG-52615|ENSG00000107485|2625|; TGFBR1|IDBG-78488|ENSG00000106799|7046|;
positive regulation of growth hormone secretion	GO:0060124	biological process	9606	2	7	0.00889811	0.106182	MGEA5; SERP1;	MGEA5|IDBG-87480|ENSG00000198408|10724|; SERP1|IDBG-61176|ENSG00000120742|101928061,27230|;
prostate epithelial cord arborization involved in prostate glandular acinus morphogenesis	GO:0060527	biological process	9606	2	7	0.00889811	0.106182	IGF1; SFRP1;	IGF1|IDBG-53609|ENSG00000017427|3479|; SFRP1|IDBG-18868|ENSG00000104332|6422|;
regulation of branching involved in prostate gland morphogenesis	GO:0060687	biological process	9606	2	7	0.00889811	0.106182	RXRA; SFRP1;	RXRA|IDBG-91747|ENSG00000186350|6256|; SFRP1|IDBG-18868|ENSG00000104332|6422|;
type II transforming growth factor beta receptor binding	GO:0005114	molecular function	9606	2	7	0.00889811	0.106182	TGFBR1; TGFBR3;	TGFBR1|IDBG-78488|ENSG00000106799|7046|; TGFBR3|IDBG-100244|ENSG00000069702|7049|;
ventricular cardiac muscle cell differentiation	GO:0055012	biological process	9606	2	7	0.00889811	0.106182	RARA; RXRA;	RARA|IDBG-47411|ENSG00000131759|5914|; RXRA|IDBG-91747|ENSG00000186350|6256|;
activation of MAPKK activity	GO:0000186	biological process	9606	5	60	0.00904494	0.107038	EGFR; KRAS; NRAS; TAOK1; TGFBR1;	EGFR|IDBG-16933|ENSG00000146648|1956|; KRAS|IDBG-23889|ENSG00000133703|3845|; NRAS|IDBG-243969|ENSG00000213281|4893|; TAOK1|IDBG-38294|ENSG00000160551|57551|; TGFBR1|IDBG-78488|ENSG00000106799|7046|;
mRNA binding	GO:0003729	molecular function	9606	6	82	0.00818681	0.107104	CELF1; KHSRP; NUDT21; SRSF1; ZFP36; ZFP36L1;	CELF1|IDBG-43515|ENSG00000149187|10658|; KHSRP|IDBG-21386|ENSG00000088247|8570|; NUDT21|IDBG-31912|ENSG00000167005|11051|; SRSF1|IDBG-60601|ENSG00000136450|6426|; ZFP36|IDBG-50307|ENSG00000128016|7538|; ZFP36L1|IDBG-10189|ENSG00000185650|677|;
epidermal growth factor receptor signaling pathway	GO:0007173	biological process	9606	10	194	0.00902571	0.107256	EGFR; FOXO1; GRB2; GSK3B; KRAS; NRAS; PHLPP2; RPS6KA5; SOS1; SPRY2;	EGFR|IDBG-16933|ENSG00000146648|1956|; FOXO1|IDBG-26475|ENSG00000150907|2308|; GRB2|IDBG-68262|ENSG00000177885|2885|; GSK3B|IDBG-51663|ENSG00000082701|2932|; KRAS|IDBG-23889|ENSG00000133703|3845|; NRAS|IDBG-243969|ENSG00000213281|4893|; PHLPP2|IDBG-41059|ENSG00000040199|23035|; RPS6KA5|IDBG-16084|ENSG00000100784|9252|; SOS1|IDBG-47279|ENSG00000115904|6654|; SPRY2|IDBG-41306|ENSG00000136158|10253|;
positive regulation of canonical Wnt signaling pathway	GO:0090263	biological process	9606	5	59	0.00843533	0.107881	ARNTL; DKK2; SFRP1; UBR5; YAP1;	ARNTL|IDBG-32620|ENSG00000133794|406|; DKK2|IDBG-33265|ENSG00000155011|27123|; SFRP1|IDBG-18868|ENSG00000104332|6422|; UBR5|IDBG-31165|ENSG00000104517|51366|; YAP1|IDBG-68995|ENSG00000137693|10413|;
positive regulation of osteoblast differentiation	GO:0045669	biological process	9606	5	59	0.00843533	0.107881	BMPR2; ID4; IGF1; SMAD5; SUCO;	BMPR2|IDBG-78880|ENSG00000204217|659|; ID4|IDBG-64059|ENSG00000172201|3400|; IGF1|IDBG-53609|ENSG00000017427|3479|; SMAD5|IDBG-45903|ENSG00000113658|4090|; SUCO|IDBG-104851|ENSG00000094975|51430|;
kidney development	GO:0001822	biological process	9606	7	108	0.00847672	0.107927	ALDH9A1; APC; GATA3; SGPL1; SMAD4; TGFBR1; WNT9B;	ALDH9A1|IDBG-104484|ENSG00000143149|223|; APC|IDBG-37007|ENSG00000134982|324|; GATA3|IDBG-52615|ENSG00000107485|2625|; SGPL1|IDBG-77509|ENSG00000166224|8879|; SMAD4|IDBG-3485|ENSG00000141646|4089|; TGFBR1|IDBG-78488|ENSG00000106799|7046|; WNT9B|IDBG-55716|ENSG00000158955|7484|;
nuclear body	GO:0016604	cellular component	9606	4	38	0.00852757	0.108092	ARNTL; HIPK2; RREB1; TP53;	ARNTL|IDBG-32620|ENSG00000133794|406|; HIPK2|IDBG-43737|ENSG00000064393|28996|; RREB1|IDBG-59362|ENSG00000124782|6239|; TP53|IDBG-26364|ENSG00000141510|7157|;
negative regulation of TOR signaling	GO:0032007	biological process	9606	3	20	0.00841257	0.108564	ARNTL; HIF1A; PRKAA2;	ARNTL|IDBG-32620|ENSG00000133794|406|; HIF1A|IDBG-8510|ENSG00000100644|3091|; PRKAA2|IDBG-99136|ENSG00000162409|5563|;
response to X-ray	GO:0010165	biological process	9606	3	20	0.00841257	0.108564	CCND1; PMAIP1; TP53;	CCND1|IDBG-61868|ENSG00000110092|595|; PMAIP1|IDBG-4142|ENSG00000141682|5366|; TP53|IDBG-26364|ENSG00000141510|7157|;
vesicle membrane	GO:0012506	cellular component	9606	3	20	0.00841257	0.108564	FNDC3A; GIPC1; GRB2;	FNDC3A|IDBG-32853|ENSG00000102531|22862|; GIPC1|IDBG-33390|ENSG00000123159|10755|; GRB2|IDBG-68262|ENSG00000177885|2885|;
regulation of cell cycle	GO:0051726	biological process	9606	8	137	0.00926668	0.109209	APC; ARNTL; CCND1; HIPK2; ICK; LIN54; TP53; WEE1;	APC|IDBG-37007|ENSG00000134982|324|; ARNTL|IDBG-32620|ENSG00000133794|406|; CCND1|IDBG-61868|ENSG00000110092|595|; HIPK2|IDBG-43737|ENSG00000064393|28996|; ICK|IDBG-90915|ENSG00000112144|22858|; LIN54|IDBG-27546|ENSG00000189308|132660|; TP53|IDBG-26364|ENSG00000141510|7157|; WEE1|IDBG-31415|ENSG00000166483|7465|;
negative regulation of extrinsic apoptotic signaling pathway	GO:2001237	biological process	9606	4	39	0.00934532	0.109682	IGF1; SGMS1; TGFBR1; YAP1;	IGF1|IDBG-53609|ENSG00000017427|3479|; SGMS1|IDBG-74409|ENSG00000198964|259230|; TGFBR1|IDBG-78488|ENSG00000106799|7046|; YAP1|IDBG-68995|ENSG00000137693|10413|;
lipid homeostasis	GO:0055088	biological process	9606	3	21	0.00966145	0.112928	FBXW7; NR1D2; PPARG;	FBXW7|IDBG-41233|ENSG00000109670|55294|; NR1D2|IDBG-22253|ENSG00000174738|9975|; PPARG|IDBG-18954|ENSG00000132170|5468|;
intracellular receptor signaling pathway	GO:0030522	biological process	9606	4	40	0.0102124	0.118881	NR1D2; NR2F2; PPARG; THRB;	NR1D2|IDBG-22253|ENSG00000174738|9975|; NR2F2|IDBG-31309|ENSG00000185551|7026|; PPARG|IDBG-18954|ENSG00000132170|5468|; THRB|IDBG-22332|ENSG00000151090|7068|;
core promoter binding	GO:0001047	molecular function	9606	4	41	0.01113	0.124482	ARNTL; E2F7; EZH2; PSPC1;	ARNTL|IDBG-32620|ENSG00000133794|406|; E2F7|IDBG-49113|ENSG00000165891|144455|; EZH2|IDBG-47019|ENSG00000106462|2146|; PSPC1|IDBG-12561|ENSG00000121390|55269|;
embryonic skeletal system development	GO:0048706	biological process	9606	4	41	0.01113	0.124482	HOXC6; MBTD1; SP1; SP3;	HOXC6|IDBG-37416|ENSG00000197757|3223|; MBTD1|IDBG-59768|ENSG00000011258|54799|; SP1|IDBG-36616|ENSG00000185591|6667|; SP3|IDBG-75293|ENSG00000172845|6670|;
rough endoplasmic reticulum	GO:0005791	cellular component	9606	4	41	0.01113	0.124482	RAB14; SLC7A11; STAU1; SUCO;	RAB14|IDBG-83359|ENSG00000119396|51552|; SLC7A11|IDBG-38125|ENSG00000151012|23657|; STAU1|IDBG-80162|ENSG00000124214|6780|; SUCO|IDBG-104851|ENSG00000094975|51430|;
triglyceride biosynthetic process	GO:0019432	biological process	9606	4	41	0.01113	0.124482	AGPAT3; GPAM; LPCAT1; LPIN1;	AGPAT3|IDBG-4929|ENSG00000160216|102724054,56894|; GPAM|IDBG-89712|ENSG00000119927|57678|; LPCAT1|IDBG-11200|ENSG00000153395|79888|; LPIN1|IDBG-30220|ENSG00000134324|23175|;
SMAD protein complex assembly	GO:0007183	biological process	9606	2	8	0.0116975	0.124949	SMAD2; SMAD4;	SMAD2|IDBG-3127|ENSG00000175387|4087|; SMAD4|IDBG-3485|ENSG00000141646|4089|;
interferon-gamma secretion	GO:0072643	biological process	9606	2	8	0.0116975	0.124949	GATA3; TRIM27;	GATA3|IDBG-52615|ENSG00000107485|2625|; TRIM27|IDBG-72253|ENSG00000204713|5987|;
megakaryocyte differentiation	GO:0030219	biological process	9606	2	8	0.0116975	0.124949	SP1; SP3;	SP1|IDBG-36616|ENSG00000185591|6667|; SP3|IDBG-75293|ENSG00000172845|6670|;
negative regulation of gene expression, epigenetic	GO:0045814	biological process	9606	2	8	0.0116975	0.124949	EZH2; TRIM27;	EZH2|IDBG-47019|ENSG00000106462|2146|; TRIM27|IDBG-72253|ENSG00000204713|5987|;
negative regulation of granulocyte differentiation	GO:0030853	biological process	9606	2	8	0.0116975	0.124949	RARA; RUNX1;	RARA|IDBG-47411|ENSG00000131759|5914|; RUNX1|IDBG-2825|ENSG00000159216|100506403,101928269,861|;
negative regulation of neural precursor cell proliferation	GO:2000178	biological process	9606	2	8	0.0116975	0.124949	BTG2; GATA2;	BTG2|IDBG-105945|ENSG00000159388|7832|; GATA2|IDBG-55213|ENSG00000179348|2624|;
negative regulation of neuroblast proliferation	GO:0007406	biological process	9606	2	8	0.0116975	0.124949	NF1; TP53;	NF1|IDBG-39462|ENSG00000196712|102725369,4763|; TP53|IDBG-26364|ENSG00000141510|7157|;
regulation of attachment of spindle microtubules to kinetochore	GO:0051988	biological process	9606	2	8	0.0116975	0.124949	APC; ECT2;	APC|IDBG-37007|ENSG00000134982|324|; ECT2|IDBG-65239|ENSG00000114346|1894|;
response to cholesterol	GO:0070723	biological process	9606	2	8	0.0116975	0.124949	SMAD2; TGFBR1;	SMAD2|IDBG-3127|ENSG00000175387|4087|; TGFBR1|IDBG-78488|ENSG00000106799|7046|;
retromer complex	GO:0030904	cellular component	9606	2	8	0.0116975	0.124949	TRIM27; VPS35;	TRIM27|IDBG-72253|ENSG00000204713|5987|; VPS35|IDBG-29257|ENSG00000069329|55737|;
toxin metabolic process	GO:0009404	biological process	9606	2	8	0.0116975	0.124949	ATN1; CYP1B1;	ATN1|IDBG-15595|ENSG00000111676|1822|; CYP1B1|IDBG-46038|ENSG00000138061|1545|;
motor activity	GO:0003774	molecular function	9606	5	64	0.0117872	0.124971	DYNC2LI1; MYO1C; MYO1F; MYO9A; null;	DYNC2LI1|IDBG-49053|ENSG00000138036|51626|; MYO1C|IDBG-14745|ENSG00000197879|4641|; MYO1F|IDBG-24999|ENSG00000142347|4542|; MYO9A|IDBG-19982|ENSG00000066933|4649|; null|IDBG-729304|ENSG00000264364|140735|;
response to estrogen	GO:0043627	biological process	9606	5	64	0.0117872	0.124971	CCND1; GATA3; MLL2; PPARG; RBBP5;	CCND1|IDBG-61868|ENSG00000110092|595|; GATA3|IDBG-52615|ENSG00000107485|2625|; MLL2|IDBG-30867|ENSG00000167548|8085|; PPARG|IDBG-18954|ENSG00000132170|5468|; RBBP5|IDBG-106101|ENSG00000117222|5929|;
cellular response to BMP stimulus	GO:0071773	biological process	9606	3	22	0.0110125	0.12513	GATA3; SFRP1; SMAD5;	GATA3|IDBG-52615|ENSG00000107485|2625|; SFRP1|IDBG-18868|ENSG00000104332|6422|; SMAD5|IDBG-45903|ENSG00000113658|4090|;
core promoter sequence-specific DNA binding	GO:0001046	molecular function	9606	3	22	0.0110125	0.12513	GATA3; NR1D2; SP1;	GATA3|IDBG-52615|ENSG00000107485|2625|; NR1D2|IDBG-22253|ENSG00000174738|9975|; SP1|IDBG-36616|ENSG00000185591|6667|;
positive regulation of erythrocyte differentiation	GO:0045648	biological process	9606	3	22	0.0110125	0.12513	GATA2; HIF1A; MAPK14;	GATA2|IDBG-55213|ENSG00000179348|2624|; HIF1A|IDBG-8510|ENSG00000100644|3091|; MAPK14|IDBG-84613|ENSG00000112062|1432|;
positive regulation vascular endothelial growth factor production	GO:0010575	biological process	9606	3	22	0.0110125	0.12513	ADORA2B; CYP1B1; HIF1A;	ADORA2B|IDBG-31920|ENSG00000170425|136|; CYP1B1|IDBG-46038|ENSG00000138061|1545|; HIF1A|IDBG-8510|ENSG00000100644|3091|;
response to ischemia	GO:0002931	biological process	9606	3	22	0.0110125	0.12513	CPEB4; PPIF; TP53;	CPEB4|IDBG-58185|ENSG00000113742|80315|; PPIF|IDBG-79997|ENSG00000108179|10105|; TP53|IDBG-26364|ENSG00000141510|7157|;
positive regulation of ERK1 and ERK2 cascade	GO:0070374	biological process	9606	7	114	0.0112323	0.125135	EGFR; FBXW7; HMGCR; RAP1B; RARA; SEMA7A; SPRY2;	EGFR|IDBG-16933|ENSG00000146648|1956|; FBXW7|IDBG-41233|ENSG00000109670|55294|; HMGCR|IDBG-28893|ENSG00000113161|3156|; RAP1B|IDBG-46140|ENSG00000127314|5908|; RARA|IDBG-47411|ENSG00000131759|5914|; SEMA7A|IDBG-22070|ENSG00000138623|8482|; SPRY2|IDBG-41306|ENSG00000136158|10253|;
cellular response to lipopolysaccharide	GO:0071222	biological process	9606	6	87	0.0108099	0.125324	ABCA1; IFNG; LITAF; MAPK14; RARA; SGMS1;	ABCA1|IDBG-79441|ENSG00000165029|19|; IFNG|IDBG-45916|ENSG00000111537|3458|; LITAF|IDBG-14752|ENSG00000189067|9516|; MAPK14|IDBG-84613|ENSG00000112062|1432|; RARA|IDBG-47411|ENSG00000131759|5914|; SGMS1|IDBG-74409|ENSG00000198964|259230|;
glycerophospholipid biosynthetic process	GO:0046474	biological process	9606	6	89	0.012009	0.126383	AGPAT3; GPAM; LPCAT1; LPIN1; PISD; PLA2G2D;	AGPAT3|IDBG-4929|ENSG00000160216|102724054,56894|; GPAM|IDBG-89712|ENSG00000119927|57678|; LPCAT1|IDBG-11200|ENSG00000153395|79888|; LPIN1|IDBG-30220|ENSG00000134324|23175|; PISD|IDBG-402136|ENSG00000241878|102465666,23761|; PLA2G2D|IDBG-92826|ENSG00000117215|26279|;
negative regulation of canonical Wnt signaling pathway	GO:0090090	biological process	9606	6	89	0.012009	0.126383	APC; CTNND1; DKK2; GSK3B; MAPK14; SFRP1;	APC|IDBG-37007|ENSG00000134982|324|; CTNND1|IDBG-47085|ENSG00000198561|1500|; DKK2|IDBG-33265|ENSG00000155011|27123|; GSK3B|IDBG-51663|ENSG00000082701|2932|; MAPK14|IDBG-84613|ENSG00000112062|1432|; SFRP1|IDBG-18868|ENSG00000104332|6422|;
lysosomal membrane	GO:0005765	cellular component	9606	11	234	0.0121569	0.127469	AP1G1; AP3D1; HLA-DRA; LAMP2; LITAF; PSAP; RAB14; RNF152; RPTOR; TRIM23; VPS35;	AP1G1|IDBG-41180|ENSG00000166747|164|; AP3D1|IDBG-15496|ENSG00000065000|8943|; HLA-DRA|IDBG-80796|ENSG00000204287|3122|; LAMP2|IDBG-84399|ENSG00000005893|3920|; LITAF|IDBG-14752|ENSG00000189067|9516|; PSAP|IDBG-77686|ENSG00000197746|5660|; RAB14|IDBG-83359|ENSG00000119396|51552|; RNF152|IDBG-4228|ENSG00000176641|220441|; RPTOR|IDBG-71820|ENSG00000141564|57521|; TRIM23|IDBG-24045|ENSG00000113595|3…
leukocyte migration	GO:0050900	biological process	9606	7	116	0.0122805	0.128293	GRB2; KRAS; NRAS; OLR1; SLC16A1; SLC7A11; SOS1;	GRB2|IDBG-68262|ENSG00000177885|2885|; KRAS|IDBG-23889|ENSG00000133703|3845|; NRAS|IDBG-243969|ENSG00000213281|4893|; OLR1|IDBG-18612|ENSG00000173391|4973|; SLC16A1|IDBG-101192|ENSG00000155380|6566|; SLC7A11|IDBG-38125|ENSG00000151012|23657|; SOS1|IDBG-47279|ENSG00000115904|6654|;
phosphatidylinositol 3-kinase signaling	GO:0014065	biological process	9606	3	23	0.0124671	0.129295	GATA3; NF1; PIK3CG;	GATA3|IDBG-52615|ENSG00000107485|2625|; NF1|IDBG-39462|ENSG00000196712|102725369,4763|; PIK3CG|IDBG-35338|ENSG00000105851|5294|;
regulation of long-term neuronal synaptic plasticity	GO:0048169	biological process	9606	3	23	0.0124671	0.129295	KRAS; NF1; NRAS;	KRAS|IDBG-23889|ENSG00000133703|3845|; NF1|IDBG-39462|ENSG00000196712|102725369,4763|; NRAS|IDBG-243969|ENSG00000213281|4893|;
embryonic foregut morphogenesis	GO:0048617	biological process	9606	2	11	0.0220262	0.129791	FOXP4; SMAD2;	FOXP4|IDBG-86663|ENSG00000137166|116113|; SMAD2|IDBG-3127|ENSG00000175387|4087|;
face development	GO:0060324	biological process	9606	2	11	0.0220262	0.129791	HOXB3; RARA;	HOXB3|IDBG-56791|ENSG00000120093|3213|; RARA|IDBG-47411|ENSG00000131759|5914|;
fatty acid homeostasis	GO:0055089	biological process	9606	2	11	0.0220262	0.129791	GPAM; PRKAA2;	GPAM|IDBG-89712|ENSG00000119927|57678|; PRKAA2|IDBG-99136|ENSG00000162409|5563|;
lamin binding	GO:0005521	molecular function	9606	2	11	0.0220262	0.129791	LBR; SUN2;	LBR|IDBG-106939|ENSG00000143815|3930|; SUN2|IDBG-7758|ENSG00000100242|25777|;
mitotic G1 DNA damage checkpoint	GO:0031571	biological process	9606	2	11	0.0220262	0.129791	CCND1; TP53;	CCND1|IDBG-61868|ENSG00000110092|595|; TP53|IDBG-26364|ENSG00000141510|7157|;
negative regulation of smooth muscle cell migration	GO:0014912	biological process	9606	2	11	0.0220262	0.129791	APEX1; SEMA6D;	APEX1|IDBG-2246|ENSG00000100823|328|; SEMA6D|IDBG-10567|ENSG00000137872|80031|;
phagocytosis, engulfment	GO:0006911	biological process	9606	2	11	0.0220262	0.129791	ABCA1; ELMO1;	ABCA1|IDBG-79441|ENSG00000165029|19|; ELMO1|IDBG-12649|ENSG00000155849|9844|;
positive regulation of SMAD protein import into nucleus	GO:0060391	biological process	9606	2	11	0.0220262	0.129791	SMAD4; TGFBR1;	SMAD4|IDBG-3485|ENSG00000141646|4089|; TGFBR1|IDBG-78488|ENSG00000106799|7046|;
positive regulation of catenin import into nucleus	GO:0035413	biological process	9606	2	11	0.0220262	0.129791	EGFR; UBR5;	EGFR|IDBG-16933|ENSG00000146648|1956|; UBR5|IDBG-31165|ENSG00000104517|51366|;
positive regulation of myoblast differentiation	GO:0045663	biological process	9606	2	11	0.0220262	0.129791	MAPK14; ZFHX3;	MAPK14|IDBG-84613|ENSG00000112062|1432|; ZFHX3|IDBG-41820|ENSG00000140836|463|;
positive regulation of nuclear-transcribed mRNA poly(A) tail shortening	GO:0060213	biological process	9606	2	11	0.0220262	0.129791	BTG2; ZFP36;	BTG2|IDBG-105945|ENSG00000159388|7832|; ZFP36|IDBG-50307|ENSG00000128016|7538|;
positive regulation of organ growth	GO:0046622	biological process	9606	2	11	0.0220262	0.129791	SERP1; YAP1;	SERP1|IDBG-61176|ENSG00000120742|101928061,27230|; YAP1|IDBG-68995|ENSG00000137693|10413|;
positive regulation of protein import into nucleus, translocation	GO:0033160	biological process	9606	2	11	0.0220262	0.129791	IGF1; UBR5;	IGF1|IDBG-53609|ENSG00000017427|3479|; UBR5|IDBG-31165|ENSG00000104517|51366|;
replicative senescence	GO:0090399	biological process	9606	2	11	0.0220262	0.129791	CHEK2; TP53;	CHEK2|IDBG-3314|ENSG00000183765|11200|; TP53|IDBG-26364|ENSG00000141510|7157|;
'de novo' actin filament nucleation	GO:0070060	biological process	9606	1	1	0.0213551	0.130139	JMY;	JMY|IDBG-30979|ENSG00000152409|133746|;
1-alkenylglycerophosphocholine O-acyltransferase activity	GO:0047159	molecular function	9606	1	1	0.0213551	0.130139	LPCAT1;	LPCAT1|IDBG-11200|ENSG00000153395|79888|;
1-alkylglycerophosphocholine O-acyltransferase activity	GO:0047191	molecular function	9606	1	1	0.0213551	0.130139	LPCAT1;	LPCAT1|IDBG-11200|ENSG00000153395|79888|;
1-pyrroline dehydrogenase activity	GO:0033737	molecular function	9606	1	1	0.0213551	0.130139	ALDH9A1;	ALDH9A1|IDBG-104484|ENSG00000143149|223|;
4-trimethylammoniobutyraldehyde dehydrogenase activity	GO:0047105	molecular function	9606	1	1	0.0213551	0.130139	ALDH9A1;	ALDH9A1|IDBG-104484|ENSG00000143149|223|;
C3HC4-type RING finger domain binding	GO:0055131	molecular function	9606	1	1	0.0213551	0.130139	PINK1;	PINK1|IDBG-92922|ENSG00000158828|65018|;
G-protein gamma-subunit binding	GO:0031682	molecular function	9606	1	1	0.0213551	0.130139	GNB5;	GNB5|IDBG-12415|ENSG00000069966|10681|;
GABAergic neuron differentiation	GO:0097154	biological process	9606	1	1	0.0213551	0.130139	GATA2;	GATA2|IDBG-55213|ENSG00000179348|2624|;
L-alanine metabolic process	GO:0042851	biological process	9606	1	1	0.0213551	0.130139	GPT2;	GPT2|IDBG-29426|ENSG00000166123|84706|;
RNA interference	GO:0016246	biological process	9606	1	1	0.0213551	0.130139	CELF1;	CELF1|IDBG-43515|ENSG00000149187|10658|;
Sertoli cell fate commitment	GO:0060010	biological process	9606	1	1	0.0213551	0.130139	RARA;	RARA|IDBG-47411|ENSG00000131759|5914|;
alanine transport	GO:0032328	biological process	9606	1	1	0.0213551	0.130139	SLC6A17;	SLC6A17|IDBG-100956|ENSG00000197106|388662|;
alkanesulfonate metabolic process	GO:0019694	biological process	9606	1	1	0.0213551	0.130139	EGFR;	EGFR|IDBG-16933|ENSG00000146648|1956|;
amine binding	GO:0043176	molecular function	9606	1	1	0.0213551	0.130139	ALDH9A1;	ALDH9A1|IDBG-104484|ENSG00000143149|223|;
aminobutyraldehyde dehydrogenase activity	GO:0019145	molecular function	9606	1	1	0.0213551	0.130139	ALDH9A1;	ALDH9A1|IDBG-104484|ENSG00000143149|223|;
behavioral response to nutrient	GO:0051780	biological process	9606	1	1	0.0213551	0.130139	SLC16A1;	SLC16A1|IDBG-101192|ENSG00000155380|6566|;
calcium-dependent protein kinase activity	GO:0010857	molecular function	9606	1	1	0.0213551	0.130139	PINK1;	PINK1|IDBG-92922|ENSG00000158828|65018|;
cellular chemical homeostasis	GO:0055082	biological process	9606	1	1	0.0213551	0.130139	WDTC1;	WDTC1|IDBG-94818|ENSG00000142784|23038|;
cellular response to interleukin-18	GO:0071351	biological process	9606	1	1	0.0213551	0.130139	IFNG;	IFNG|IDBG-45916|ENSG00000111537|3458|;
cellular response to methyl methanesulfonate	GO:0072703	biological process	9606	1	1	0.0213551	0.130139	TP53INP1;	TP53INP1|IDBG-29246|ENSG00000164938|94241|;
cellular response to tumor cell	GO:0071228	biological process	9606	1	1	0.0213551	0.130139	TXNIP;	TXNIP|IDBG-777180|ENSG00000265972|10628|;
ceramide glucosyltransferase activity	GO:0008120	molecular function	9606	1	1	0.0213551	0.130139	UGCG;	UGCG|IDBG-81136|ENSG00000148154|7357|;
convergent extension involved in somitogenesis	GO:0090246	biological process	9606	1	1	0.0213551	0.130139	SFRP1;	SFRP1|IDBG-18868|ENSG00000104332|6422|;
copper-transporting ATPase activity	GO:0043682	molecular function	9606	1	1	0.0213551	0.130139	ATP7B;	ATP7B|IDBG-34798|ENSG00000123191|540|;
creatine transmembrane transport	GO:1902598	biological process	9606	1	1	0.0213551	0.130139	SLC6A8;	SLC6A8|IDBG-89549|ENSG00000130821|6535|;
creatine transmembrane transporter activity	GO:0005308	molecular function	9606	1	1	0.0213551	0.130139	SLC6A8;	SLC6A8|IDBG-89549|ENSG00000130821|6535|;
creatine transport	GO:0015881	biological process	9606	1	1	0.0213551	0.130139	SLC6A8;	SLC6A8|IDBG-89549|ENSG00000130821|6535|;
cystine:glutamate antiporter activity	GO:0015327	molecular function	9606	1	1	0.0213551	0.130139	SLC7A11;	SLC7A11|IDBG-38125|ENSG00000151012|23657|;
deadenylation-independent decapping of nuclear-transcribed mRNA	GO:0031087	biological process	9606	1	1	0.0213551	0.130139	PNRC2;	PNRC2|IDBG-94064|ENSG00000189266|55629|;
dihydropyrimidine dehydrogenase (NADP+) activity	GO:0017113	molecular function	9606	1	1	0.0213551	0.130139	DPYD;	DPYD|IDBG-100417|ENSG00000188641|1806|;
elastin metabolic process	GO:0051541	biological process	9606	1	1	0.0213551	0.130139	HIF1A;	HIF1A|IDBG-8510|ENSG00000100644|3091|;
establishment of monopolar cell polarity	GO:0061162	biological process	9606	1	1	0.0213551	0.130139	MAP1B;	MAP1B|IDBG-27538|ENSG00000131711|4131|;
establishment of planar polarity involved in nephron morphogenesis	GO:0072046	biological process	9606	1	1	0.0213551	0.130139	WNT9B;	WNT9B|IDBG-55716|ENSG00000158955|7484|;
extracellular structure organization	GO:0043062	biological process	9606	1	1	0.0213551	0.130139	TGFBR1;	TGFBR1|IDBG-78488|ENSG00000106799|7046|;
forebrain astrocyte development	GO:0021897	biological process	9606	1	1	0.0213551	0.130139	NF1;	NF1|IDBG-39462|ENSG00000196712|102725369,4763|;
fully spanning plasma membrane	GO:0044214	cellular component	9606	1	1	0.0213551	0.130139	BMPR2;	BMPR2|IDBG-78880|ENSG00000204217|659|;
glucosamine 6-phosphate N-acetyltransferase activity	GO:0004343	molecular function	9606	1	1	0.0213551	0.130139	GNPNAT1;	GNPNAT1|IDBG-6894|ENSG00000100522|64841|;
glucose-1,6-bisphosphate synthase activity	GO:0047933	molecular function	9606	1	1	0.0213551	0.130139	PGM2L1;	PGM2L1|IDBG-64260|ENSG00000165434|283209|;
glucosylceramide biosynthetic process	GO:0006679	biological process	9606	1	1	0.0213551	0.130139	UGCG;	UGCG|IDBG-81136|ENSG00000148154|7357|;
glycolate metabolic process	GO:0009441	biological process	9606	1	1	0.0213551	0.130139	IGF1;	IGF1|IDBG-53609|ENSG00000017427|3479|;
hepatocyte growth factor-activated receptor activity	GO:0005008	molecular function	9606	1	1	0.0213551	0.130139	MET;	MET|IDBG-37371|ENSG00000105976|4233|;
high affinity arginine transmembrane transporter activity	GO:0005289	molecular function	9606	1	1	0.0213551	0.130139	SLC7A2;	SLC7A2|IDBG-8686|ENSG00000003989|6542|;
histone H2A-S1 phosphorylation	GO:0043990	biological process	9606	1	1	0.0213551	0.130139	RPS6KA5;	RPS6KA5|IDBG-16084|ENSG00000100784|9252|;
histone H3-R17 methylation	GO:0034971	biological process	9606	1	1	0.0213551	0.130139	CARM1;	CARM1|IDBG-28472|ENSG00000142453|10498|;
histone methyltransferase activity (H3-R17 specific)	GO:0035642	molecular function	9606	1	1	0.0213551	0.130139	CARM1;	CARM1|IDBG-28472|ENSG00000142453|10498|;
hydroxymethylglutaryl-CoA reductase (NADPH) activity	GO:0004420	molecular function	9606	1	1	0.0213551	0.130139	HMGCR;	HMGCR|IDBG-28893|ENSG00000113161|3156|;
hydroxymethylglutaryl-CoA reductase activity	GO:0042282	molecular function	9606	1	1	0.0213551	0.130139	HMGCR;	HMGCR|IDBG-28893|ENSG00000113161|3156|;
intrinsic apoptotic signaling pathway in response to hypoxia	GO:1990144	biological process	9606	1	1	0.0213551	0.130139	BNIP3;	BNIP3|IDBG-93314|ENSG00000176171|664|;
kidney rudiment formation	GO:0072003	biological process	9606	1	1	0.0213551	0.130139	WNT9B;	WNT9B|IDBG-55716|ENSG00000158955|7484|;
low-density lipoprotein particle receptor biosynthetic process	GO:0045713	biological process	9606	1	1	0.0213551	0.130139	PPARG;	PPARG|IDBG-18954|ENSG00000132170|5468|;
membrane lipid catabolic process	GO:0046466	biological process	9606	1	1	0.0213551	0.130139	CYP1B1;	CYP1B1|IDBG-46038|ENSG00000138061|1545|;
mesenchymal stem cell maintenance involved in nephron morphogenesis	GO:0072038	biological process	9606	1	1	0.0213551	0.130139	WNT9B;	WNT9B|IDBG-55716|ENSG00000158955|7484|;
mevalonate transmembrane transporter activity	GO:0015130	molecular function	9606	1	1	0.0213551	0.130139	SLC16A1;	SLC16A1|IDBG-101192|ENSG00000155380|6566|;
mevalonate transport	GO:0015728	biological process	9606	1	1	0.0213551	0.130139	SLC16A1;	SLC16A1|IDBG-101192|ENSG00000155380|6566|;
mitotic sister chromatid cohesion, centromeric	GO:0071962	biological process	9606	1	1	0.0213551	0.130139	NAA50;	NAA50|IDBG-50467|ENSG00000121579|80218|;
muscle cell migration	GO:0014812	biological process	9606	1	1	0.0213551	0.130139	MET;	MET|IDBG-37371|ENSG00000105976|4233|;
muscle hypertrophy	GO:0014896	biological process	9606	1	1	0.0213551	0.130139	IGF1;	IGF1|IDBG-53609|ENSG00000017427|3479|;
myosin I complex	GO:0045160	cellular component	9606	1	1	0.0213551	0.130139	MYO1C;	MYO1C|IDBG-14745|ENSG00000197879|4641|;
necrotic cell death	GO:0070265	biological process	9606	1	1	0.0213551	0.130139	MGEA5;	MGEA5|IDBG-87480|ENSG00000198408|10724|;
negative regulation of DNA recombination at telomere	GO:0048239	biological process	9606	1	1	0.0213551	0.130139	TERF2IP;	TERF2IP|IDBG-42783|ENSG00000166848|54386|;
negative regulation of SREBP signaling pathway	GO:2000639	biological process	9606	1	1	0.0213551	0.130139	FBXW7;	FBXW7|IDBG-41233|ENSG00000109670|55294|;
negative regulation of canonical Wnt receptor signaling pathway involved in controlling type B pancreatic cell proliferation	GO:2000080	biological process	9606	1	1	0.0213551	0.130139	SFRP1;	SFRP1|IDBG-18868|ENSG00000104332|6422|;
negative regulation of cardiac muscle adaptation	GO:0010616	biological process	9606	1	1	0.0213551	0.130139	MGEA5;	MGEA5|IDBG-87480|ENSG00000198408|10724|;
negative regulation of cell morphogenesis involved in differentiation	GO:0010771	biological process	9606	1	1	0.0213551	0.130139	TTC3;	TTC3|IDBG-3083|ENSG00000182670|286495,7267|;
negative regulation of cell proliferation involved in mesonephros development	GO:2000607	biological process	9606	1	1	0.0213551	0.130139	GATA3;	GATA3|IDBG-52615|ENSG00000107485|2625|;
negative regulation of chondrocyte proliferation	GO:1902731	biological process	9606	1	1	0.0213551	0.130139	BMPR2;	BMPR2|IDBG-78880|ENSG00000204217|659|;
negative regulation of ectoderm development	GO:2000384	biological process	9606	1	1	0.0213551	0.130139	TPT1;	TPT1|IDBG-29334|ENSG00000133112|101928826,7178|;
negative regulation of fibroblast growth factor receptor signaling pathway involved in ureteric bud formation	GO:2000703	biological process	9606	1	1	0.0213551	0.130139	GATA3;	GATA3|IDBG-52615|ENSG00000107485|2625|;
negative regulation of glial cell-derived neurotrophic factor receptor signaling pathway involved in ureteric bud formation	GO:2000734	biological process	9606	1	1	0.0213551	0.130139	GATA3;	GATA3|IDBG-52615|ENSG00000107485|2625|;
negative regulation of growth of symbiont involved in interaction with host	GO:0044146	biological process	9606	1	1	0.0213551	0.130139	IFNG;	IFNG|IDBG-45916|ENSG00000111537|3458|;
negative regulation of lymphocyte migration	GO:2000402	biological process	9606	1	1	0.0213551	0.130139	GCSAM;	GCSAM|IDBG-49736|ENSG00000174500|257144|;
negative regulation of odontogenesis	GO:0042483	biological process	9606	1	1	0.0213551	0.130139	APC;	APC|IDBG-37007|ENSG00000134982|324|;
negative regulation of pancreatic stellate cell proliferation	GO:2000230	biological process	9606	1	1	0.0213551	0.130139	PPARG;	PPARG|IDBG-18954|ENSG00000132170|5468|;
negative regulation of phosphatidylcholine biosynthetic process	GO:2001246	biological process	9606	1	1	0.0213551	0.130139	LPCAT1;	LPCAT1|IDBG-11200|ENSG00000153395|79888|;
negative regulation of protein glycosylation	GO:0060051	biological process	9606	1	1	0.0213551	0.130139	MGEA5;	MGEA5|IDBG-87480|ENSG00000198408|10724|;
nephron tubule morphogenesis	GO:0072078	biological process	9606	1	1	0.0213551	0.130139	WNT9B;	WNT9B|IDBG-55716|ENSG00000158955|7484|;
neural fold elevation formation	GO:0021502	biological process	9606	1	1	0.0213551	0.130139	HIF1A;	HIF1A|IDBG-8510|ENSG00000100644|3091|;
ornithine transport	GO:0015822	biological process	9606	1	1	0.0213551	0.130139	SLC7A2;	SLC7A2|IDBG-8686|ENSG00000003989|6542|;
p38MAPK cascade	GO:0038066	biological process	9606	1	1	0.0213551	0.130139	MAPK14;	MAPK14|IDBG-84613|ENSG00000112062|1432|;
pantetheine-phosphate adenylyltransferase activity	GO:0004595	molecular function	9606	1	1	0.0213551	0.130139	COASY;	COASY|IDBG-51077|ENSG00000068120|80347|;
parathyroid hormone secretion	GO:0035898	biological process	9606	1	1	0.0213551	0.130139	GATA3;	GATA3|IDBG-52615|ENSG00000107485|2625|;
peptide secretion	GO:0002790	biological process	9606	1	1	0.0213551	0.130139	ABCA1;	ABCA1|IDBG-79441|ENSG00000165029|19|;
peptidyl-lysine N-acetyltransferase activity	GO:0052858	molecular function	9606	1	1	0.0213551	0.130139	NAA50;	NAA50|IDBG-50467|ENSG00000121579|80218|;
phosphoribosylformylglycinamidine synthase activity	GO:0004642	molecular function	9606	1	1	0.0213551	0.130139	PFAS;	PFAS|IDBG-28485|ENSG00000178921|5198|;
polyamine homeostasis	GO:0010509	biological process	9606	1	1	0.0213551	0.130139	EIF5A2;	EIF5A2|IDBG-64663|ENSG00000163577|56648|;
positive regulation of cell killing	GO:0031343	biological process	9606	1	1	0.0213551	0.130139	MGEA5;	MGEA5|IDBG-87480|ENSG00000198408|10724|;
positive regulation of cell migration by vascular endothelial growth factor signaling pathway	GO:0038089	biological process	9606	1	1	0.0213551	0.130139	MYO1C;	MYO1C|IDBG-14745|ENSG00000197879|4641|;
positive regulation of cell proliferation involved in heart valve morphogenesis	GO:0003251	biological process	9606	1	1	0.0213551	0.130139	SMAD4;	SMAD4|IDBG-3485|ENSG00000141646|4089|;
positive regulation of cellular response to drug	GO:2001040	biological process	9606	1	1	0.0213551	0.130139	MLL;	MLL|IDBG-73725|ENSG00000118058|4297|;
positive regulation of chronic inflammatory response to non-antigenic stimulus	GO:0002882	biological process	9606	1	1	0.0213551	0.130139	ADORA2B;	ADORA2B|IDBG-31920|ENSG00000170425|136|;
positive regulation of fructose 1,6-bisphosphate 1-phosphatase activity	GO:0060550	biological process	9606	1	1	0.0213551	0.130139	IFNG;	IFNG|IDBG-45916|ENSG00000111537|3458|;
positive regulation of fructose 1,6-bisphosphate metabolic process	GO:0060552	biological process	9606	1	1	0.0213551	0.130139	IFNG;	IFNG|IDBG-45916|ENSG00000111537|3458|;
prostaglandin receptor activity	GO:0004955	molecular function	9606	1	1	0.0213551	0.130139	PPARG;	PPARG|IDBG-18954|ENSG00000132170|5468|;
purine nucleobase catabolic process	GO:0006145	biological process	9606	1	1	0.0213551	0.130139	DPYD;	DPYD|IDBG-100417|ENSG00000188641|1806|;
purine ribonucleotide catabolic process	GO:0009154	biological process	9606	1	1	0.0213551	0.130139	HINT1;	HINT1|IDBG-40323|ENSG00000169567|3094|;
radial pattern formation	GO:0009956	biological process	9606	1	1	0.0213551	0.130139	NR2F2;	NR2F2|IDBG-31309|ENSG00000185551|7026|;
regulation of cellular response to X-ray	GO:2000683	biological process	9606	1	1	0.0213551	0.130139	GATA3;	GATA3|IDBG-52615|ENSG00000107485|2625|;
regulation of cholesterol transporter activity	GO:0060694	biological process	9606	1	1	0.0213551	0.130139	PPARG;	PPARG|IDBG-18954|ENSG00000132170|5468|;
regulation of development, heterochronic	GO:0040034	biological process	9606	1	1	0.0213551	0.130139	HMGN1;	HMGN1|IDBG-3514|ENSG00000205581|101927733,3150|;
regulation of forebrain neuron differentiation	GO:2000977	biological process	9606	1	1	0.0213551	0.130139	GATA2;	GATA2|IDBG-55213|ENSG00000179348|2624|;
regulation of glial cell differentiation	GO:0045685	biological process	9606	1	1	0.0213551	0.130139	NF1;	NF1|IDBG-39462|ENSG00000196712|102725369,4763|;
regulation of gliogenesis	GO:0014013	biological process	9606	1	1	0.0213551	0.130139	EZH2;	EZH2|IDBG-47019|ENSG00000106462|2146|;
regulation of hair follicle cell proliferation	GO:0071336	biological process	9606	1	1	0.0213551	0.130139	RUNX1;	RUNX1|IDBG-2825|ENSG00000159216|100506403,101928269,861|;
regulation of hepatocyte proliferation	GO:2000345	biological process	9606	1	1	0.0213551	0.130139	IFNG;	IFNG|IDBG-45916|ENSG00000111537|3458|;
regulation of histone H3-K27 methylation	GO:0061085	biological process	9606	1	1	0.0213551	0.130139	GATA3;	GATA3|IDBG-52615|ENSG00000107485|2625|;
regulation of low-density lipoprotein particle receptor biosynthetic process	GO:0045714	biological process	9606	1	1	0.0213551	0.130139	SEC24A;	SEC24A|IDBG-45018|ENSG00000113615|10802|;
regulation of mesenchymal to epithelial transition involved in metanephros morphogenesis	GO:0003339	biological process	9606	1	1	0.0213551	0.130139	WNT9B;	WNT9B|IDBG-55716|ENSG00000158955|7484|;
regulation of necrotic cell death	GO:0010939	biological process	9606	1	1	0.0213551	0.130139	PPIF;	PPIF|IDBG-79997|ENSG00000108179|10105|;
regulation of neuronal action potential	GO:0098908	biological process	9606	1	1	0.0213551	0.130139	IFNG;	IFNG|IDBG-45916|ENSG00000111537|3458|;
regulation of nitrogen compound metabolic process	GO:0051171	biological process	9606	1	1	0.0213551	0.130139	APC;	APC|IDBG-37007|ENSG00000134982|324|;
regulation of protein deubiquitination	GO:0090085	biological process	9606	1	1	0.0213551	0.130139	ITCH;	ITCH|IDBG-68143|ENSG00000078747|83737|;
regulation of proton-transporting ATPase activity, rotational mechanism	GO:0010849	biological process	9606	1	1	0.0213551	0.130139	PPIF;	PPIF|IDBG-79997|ENSG00000108179|10105|;
[truncated: 2,451 more rows]

## Sheet: PW_miR-27a-3p
Pathway Name	Pathway Id	Source Name	Organism	Pathway uploaded gene count	Genes in InnateDB for this entity	Pathway p-value	Pathway p-value (corrected)	Gene Symbols	Genes (Symbol|IDBG-ID|Ensembl|Entrez|Fold Change|P-Value)
[truncated: 813 more rows]

[truncated: 36 more sheets: ON_all_I, PW_all_I, p53-KO_I_COM, ON_COM_2 or more_I, PW_COM_2 or more_I, ON_COM_3 or more_I, PW_COM_3 or more_I, ON_COM_4_I, PW_COM_4_I, p53 KO miRNAs decreased_D, ON_miR-324-3p, PW_miR-324-3p, ON_all_D, PW_all_D, p53-KO_D_COM , ON_COM_2 or more_D, PW_COM_2 or more_D, ON_COM_3 or more_D, PW_COM_3 or more_D, ON_COM_4 or more_D …]
